# Supplementary material for: 1,2-O-Iso­propyl­idene-β-d-lyxo-furan­ose
Source: IUCrdata. 2020 Dec 22;5(Pt 12):x201630. doi: 10.1107/S2414314620016302 (PMC9462171; doi:10.1107/S2414314620016302)
Supplement: Supplementary file 1 [file x-05-x201630-sup1.cif]

##############################################################################
#                                                                            #
# This CIF contains the data for a data article accepted for                 #
# publication in IUCrData. It conforms to the requirements of                #
# Notes for Authors for IUCrData, and has been                               #
# peer reviewed under the auspices of IUCrData.                              #
#                                                                            #
# Full details of the Crystallographic Information File format               #
# are given in the paper "The Crystallographic Information File (CIF):       #
# a New Standard Archive File for Crystallography" by S. R. Hall, F. H.      #
# Allen and I. D. Brown [Acta Cryst. (1991), A47, 655-685].                  #
#                                                                            #
# The current version of the core CIF dictionary is obtainable from          #
# ftp://ftp.iucr.org/pub/cif_core.dic.                                       #
#                                                                            #
# Software is freely available for graphical display of the structure(s)     #
# in this CIF. For information consult the CIF software page                 #
# http://www.iucr.org/resources/cif/software.                                #
#                                                                            #
# This file may be used for bona fide research purposes within the           #
# scientific community so long as proper attribution is given to the data    # 
# article from which it was obtained.                                        #
#                                                                            #
##############################################################################
data_I
_database_code_depnum_ccdc_archive 'CCDC 2050681'
_audit_creation_method
;
Olex2 1.2
(compiled 2017.08.10 svn.r3458 for OlexSys, GUI svn.r5381)
;
_journal_date_recd_electronic     2020-12-09
_journal_date_accepted     2020-12-16
_journal_name_full     'IUCrData'
_journal_year     2020
_journal_volume     5
_journal_issue     12
_journal_page_first     0
_journal_page_last     0
_journal_paper_category     HO
_journal_paper_doi     10.1107/S2414314620016302
_journal_coeditor_code     ZQ4044
_publ_contact_author_name     'Alexander Y. Nazarenko'
_publ_contact_author_address
; Chemistry Department,
  State University of New York, College at Buffalo,
  1300 Elmwood Ave
  Buffalo, NY 14222-1095
  USA
;
_publ_contact_author_email     nazareay@buffalostate.edu
_publ_contact_author_fax     1-716-878-4028
_publ_contact_author_phone     1-716-878-5923
_publ_section_title
;
1,2-<i>O</i>-Isopropylidene-\b-<i>D</i>-<i>lyxo</i>-furanose
;
_publ_section_title_footnote     .
loop_
    _publ_author_name
    _publ_author_footnote
    _publ_author_address
    'Doboszewski, Bogdan' .
;
Departamento de Qu\'imica
Universidade Federal Rural de Pernambuco
52171-900 Recife, PE, Brazil
;
    'Nazarenko, Alexander Y.' .
;
Chemistry Department,
State University of New York, College at Buffalo,
1300 Elmwood Ave
Buffalo, NY 14222-1095
USA
;
_publ_section_synopsis
;
In the title compound, the pentofuranose ring has a twisted conformation while
the other five-membered ring has an envelope conformation; the two hydroxy
groups C are involved in an infinite network of O---H... O bonds, forming a
layer parallel to the (001) plane.
;
_chemical_name_systematic
;
1,2-<i>O</i>-Isopropylidene-\b-D-<i>lyxo</i>-furanose
;
_chemical_name_common     ?
_chemical_formula_moiety     'C8 H14 O5'
_chemical_formula_sum     'C8 H14 O5'
_chemical_formula_iupac     'C8 H14 O5'
_chemical_formula_weight     190.19
_chemical_melting_point     ?
_chemical_absolute_configuration     ad
_space_group_crystal_system     orthorhombic
_space_group_name_H-M_alt     'P 21 21 21'
_space_group_name_Hall     'P 2ac 2ab'
loop_
    _space_group_symop_operation_xyz
    'x, y, z'
    '-x+1/2, -y, z+1/2'
    '-x, y+1/2, -z+1/2'
    'x+1/2, -y+1/2, -z'
_cell_length_a     5.9196(3)
_cell_length_b     7.3562(4)
_cell_length_c     21.1126(12)
_cell_angle_alpha     90
_cell_angle_beta     90
_cell_angle_gamma     90
_cell_volume     919.36(9)
_cell_formula_units_Z     4
_cell_measurement_reflns_used     9980
_cell_measurement_theta_min     2.93
_cell_measurement_theta_max     37.33
_cell_measurement_temperature     173(2)
_exptl_crystal_description     block
_exptl_crystal_colour     colourless
_exptl_crystal_size_max     0.447
_exptl_crystal_size_mid     0.433
_exptl_crystal_size_min     0.369
_exptl_crystal_density_diffrn     1.374
_exptl_crystal_density_meas     ?
_exptl_crystal_density_method     ?
_exptl_crystal_F_000     408
_exptl_absorpt_coefficient_mu     0.115
_exptl_absorpt_correction_type     multi-scan
_exptl_absorpt_process_details
;
(SADABS; Krause <i>et al.</i>,  2015)
;
_exptl_absorpt_correction_T_min     0.9439
_exptl_absorpt_correction_T_max     1.0000
_diffrn_ambient_temperature     173.15
_diffrn_source     'sealed tube'
_diffrn_radiation_type     MoK\a
_diffrn_radiation_wavelength     0.71073
_diffrn_radiation_monochromator     graphite
_diffrn_measurement_device_type     'Bruker PHOTON-100 CMOS'
_diffrn_measurement_method     '\f and \w scans'
_diffrn_detector_area_resol_mean     10.4
_diffrn_reflns_number     20693
_diffrn_reflns_av_R_equivalents     0.0291
_diffrn_reflns_av_unetI/netI     0.0283
_diffrn_reflns_theta_min     2.932
_diffrn_reflns_theta_max     37.766
_diffrn_reflns_theta_full     26.000
_diffrn_measured_fraction_theta_max     1.000
_diffrn_measured_fraction_theta_full     0.999
_diffrn_reflns_limit_h_min     -9
_diffrn_reflns_limit_h_max     10
_diffrn_reflns_limit_k_min     -12
_diffrn_reflns_limit_k_max     12
_diffrn_reflns_limit_l_min     -27
_diffrn_reflns_limit_l_max     36
_diffrn_standards_number     0
_refine_special_details
;
All hydrogen atoms are refined in isotropic approximation.
;
_reflns_number_total     4938
_reflns_number_gt     4094
_reflns_threshold_expression     'I > 2\s(I)'
_refine_ls_structure_factor_coef     Fsqd
_refine_ls_matrix_type     full
_refine_ls_R_factor_all     0.0566
_refine_ls_R_factor_gt     0.0425
_refine_ls_wR_factor_gt     0.1004
_refine_ls_wR_factor_ref     0.1086
_refine_ls_goodness_of_fit_ref     1.028
_refine_ls_restrained_S_all     1.028
_refine_ls_number_reflns     4938
_refine_ls_number_parameters     174
_refine_ls_number_restraints     0
_refine_ls_hydrogen_treatment     refall
_refine_ls_weighting_scheme     calc
_refine_ls_weighting_details
              'w=1/[\s^2^(Fo^2^)+(0.0654P)^2^+0.0319P] where P=(Fo^2^+2Fc^2^)/3'
_atom_sites_solution_hydrogens     difmap
_atom_sites_solution_primary     dual
_atom_sites_solution_secondary     difmap
_refine_ls_shift/su_max     0.000
_refine_ls_shift/su_mean     0.000
_refine_diff_density_max     0.407
_refine_diff_density_min     -0.304
_refine_ls_extinction_method     none
_refine_ls_extinction_coef     .
_refine_ls_abs_structure_details
;
Flack <i>x</i> determined using 1496 quotients
[(<i>I</i>^+^)-(<i>I</i>^-^)]/[(<i>I</i>^+^)+(<i>I</i>^-^)]
(Parsons <i>et al.</i>,  2013)
;
_refine_ls_abs_structure_Flack     0.3(2)
loop_
    _atom_type_symbol
    _atom_type_description
    _atom_type_scat_dispersion_real
    _atom_type_scat_dispersion_imag
    _atom_type_scat_source
    'C' 'C' 0.0033 0.0016
                         'International Tables Vol C Tables 4.2.6.8 and 6.1.1.4'
    'H' 'H' 0.0000 0.0000
                         'International Tables Vol C Tables 4.2.6.8 and 6.1.1.4'
    'O' 'O' 0.0106 0.0060
                         'International Tables Vol C Tables 4.2.6.8 and 6.1.1.4'
_computing_data_collection
;
APEX2 (Bruker, 2013)
;
_computing_cell_refinement
;
SAINT (Bruker, 2013)
;
_computing_data_reduction
;
SAINT (Bruker, 2013)
;
_computing_structure_solution
;
SHELXT (Sheldrick, 2015a)
;
_computing_structure_refinement
;
SHELXL (Sheldrick, 2015b)
;
_computing_molecular_graphics
;
<i>OLEX2</i> (Dolomanov <i>et al.</i>,  2009), Mercury (Macrae <i>et
al.</i>,  2020)
;
_computing_publication_material
;
<i>OLEX2</i> (Dolomanov <i>et al.</i>,  2009)
;
loop_
    _atom_site_type_symbol
    _atom_site_label
    _atom_site_fract_x
    _atom_site_fract_y
    _atom_site_fract_z
    _atom_site_U_iso_or_equiv
    _atom_site_adp_type
    _atom_site_calc_flag
    _atom_site_occupancy
    _atom_site_disorder_assembly
    _atom_site_disorder_group
    O O1 0.94830(15) 0.59218(11) 0.12758(4) 0.02153(15) Uani d 1 . .
    O O2 0.66312(15) 0.80371(13) 0.20056(4) 0.02597(18) Uani d 1 . .
    H H2 0.556(4) 0.878(3) 0.2138(10) 0.044(6) Uiso d 1 . .
    O O3 1.1047(2) 0.99300(12) 0.10435(5) 0.0312(2) Uani d 1 . .
    O O4 1.21881(17) 0.71302(12) 0.06429(5) 0.02782(19) Uani d 1 . .
    O O8 1.31943(18) 1.00933(18) 0.22671(6) 0.0398(3) Uani d 1 . .
    H H8 1.294(4) 1.090(3) 0.2540(11) 0.044(6) Uiso d 1 . .
    C C5 1.0438(2) 0.84268(15) 0.06643(5) 0.02228(19) Uani d 1 . .
    H H5 1.021(4) 0.887(3) 0.0247(9) 0.034(5) Uiso d 1 . .
    C C6 0.7654(2) 0.88480(15) 0.14745(5) 0.02169(19) Uani d 1 . .
    H H6 0.661(3) 0.966(3) 0.1270(9) 0.029(5) Uiso d 1 . .
    C C7 1.1331(2) 0.54276(15) 0.08756(5) 0.02213(19) Uani d 1 . .
    C C9 0.9802(2) 0.99245(15) 0.16300(5) 0.0234(2) Uani d 1 . .
    H H9 0.946(3) 1.122(2) 0.1724(8) 0.021(4) Uiso d 1 . .
    C C10 0.8456(2) 0.74699(15) 0.09853(5) 0.02134(18) Uani d 1 . .
    H H10 0.728(4) 0.710(3) 0.0702(8) 0.029(5) Uiso d 1 . .
    C C11 1.3131(2) 0.45089(18) 0.12639(7) 0.0291(2) Uani d 1 . .
    H H11A 1.446(5) 0.431(4) 0.0981(11) 0.057(7) Uiso d 1 . .
    H H11B 1.367(4) 0.524(3) 0.1593(11) 0.039(5) Uiso d 1 . .
    H H11C 1.264(4) 0.337(3) 0.1401(9) 0.040(5) Uiso d 1 . .
    C C12 1.1131(2) 0.91394(18) 0.21779(6) 0.0272(2) Uani d 1 . .
    H H12A 1.027(4) 0.919(3) 0.2536(9) 0.027(4) Uiso d 1 . .
    H H12B 1.143(3) 0.789(3) 0.2097(9) 0.030(5) Uiso d 1 . .
    C C13 1.0527(3) 0.4265(2) 0.03239(7) 0.0335(3) Uani d 1 . .
    H H13A 0.942(4) 0.487(3) 0.0070(10) 0.038(5) Uiso d 1 . .
    H H13B 1.178(4) 0.399(3) 0.0052(11) 0.039(5) Uiso d 1 . .
    H H13C 0.997(4) 0.314(3) 0.0495(11) 0.048(6) Uiso d 1 . .
loop_
    _atom_site_aniso_label
    _atom_site_aniso_U_11
    _atom_site_aniso_U_22
    _atom_site_aniso_U_33
    _atom_site_aniso_U_12
    _atom_site_aniso_U_13
    _atom_site_aniso_U_23
    O1 0.0226(4) 0.0202(3) 0.0218(3) -0.0006(3) 0.0036(3) 0.0012(3)
    O2 0.0209(4) 0.0287(4) 0.0283(4) 0.0024(3) 0.0084(3) 0.0056(3)
    O3 0.0406(5) 0.0230(4) 0.0302(4) -0.0094(4) 0.0161(4) -0.0036(3)
    O4 0.0254(4) 0.0216(3) 0.0364(4) 0.0009(3) 0.0104(3) 0.0034(3)
    O8 0.0203(4) 0.0466(6) 0.0527(6) 0.0001(4) 0.0012(4) -0.0295(5)
    C5 0.0271(5) 0.0219(4) 0.0178(4) 0.0010(4) 0.0032(4) 0.0018(3)
    C6 0.0197(4) 0.0237(4) 0.0216(4) 0.0030(4) 0.0022(3) 0.0031(4)
    C7 0.0245(5) 0.0190(4) 0.0229(4) -0.0015(3) 0.0036(4) -0.0009(3)
    C9 0.0254(5) 0.0200(4) 0.0248(4) -0.0010(4) 0.0074(4) -0.0021(4)
    C10 0.0204(4) 0.0242(4) 0.0194(4) -0.0005(3) -0.0017(3) 0.0006(3)
    C11 0.0261(5) 0.0259(5) 0.0351(6) 0.0023(4) -0.0018(5) 0.0018(5)
    C12 0.0228(5) 0.0307(5) 0.0280(5) -0.0011(4) -0.0006(4) -0.0080(4)
    C13 0.0401(7) 0.0305(6) 0.0298(5) 0.0008(5) -0.0020(5) -0.0109(5)
_geom_special_details
;
 All esds (except the esd in the dihedral angle between two l.s. planes)
 are estimated using the full covariance matrix.  The cell esds are taken
 into account individually in the estimation of esds in distances, angles
 and torsion angles; correlations between esds in cell parameters are only
 used when they are defined by crystal symmetry.  An approximate (isotropic)
 treatment of cell esds is used for estimating esds involving l.s. planes.
;
loop_
    _geom_bond_atom_site_label_1
    _geom_bond_atom_site_label_2
    _geom_bond_site_symmetry_2
    _geom_bond_distance
    _geom_bond_publ_flag
    O1 C7 . 1.4291(14) ?
    O1 C10 . 1.4292(14) ?
    O2 H2 . 0.88(3) ?
    O2 C6 . 1.4071(14) ?
    O3 C5 . 1.4120(14) ?
    O3 C9 . 1.4409(14) ?
    O4 C5 . 1.4090(15) ?
    O4 C7 . 1.4380(14) ?
    O8 H8 . 0.84(3) ?
    O8 C12 . 1.4210(17) ?
    C5 H5 . 0.947(19) ?
    C5 C10 . 1.5267(16) ?
    C6 H6 . 0.96(2) ?
    C6 C9 . 1.5334(17) ?
    C6 C10 . 1.5230(16) ?
    C7 C11 . 1.5049(18) ?
    C7 C13 . 1.5214(17) ?
    C9 H9 . 0.993(17) ?
    C9 C12 . 1.5135(18) ?
    C10 H10 . 0.95(2) ?
    C11 H11A . 1.00(3) ?
    C11 H11B . 0.94(2) ?
    C11 H11C . 0.93(3) ?
    C12 H12A . 0.91(2) ?
    C12 H12B . 0.95(2) ?
    C13 H13A . 0.96(2) ?
    C13 H13B . 0.96(2) ?
    C13 H13C . 0.96(3) ?
loop_
    _geom_angle_atom_site_label_1
    _geom_angle_atom_site_label_2
    _geom_angle_atom_site_label_3
    _geom_angle_site_symmetry_1
    _geom_angle_site_symmetry_3
    _geom_angle
    _geom_angle_publ_flag
    C10 O1 C7 . . 105.93(8) ?
    C6 O2 H2 . . 107.3(14) ?
    C5 O3 C9 . . 110.76(9) ?
    C5 O4 C7 . . 108.61(9) ?
    C12 O8 H8 . . 106.6(17) ?
    O3 C5 H5 . . 107.2(12) ?
    O3 C5 C10 . . 107.79(9) ?
    O4 C5 O3 . . 111.14(10) ?
    O4 C5 H5 . . 107.7(13) ?
    O4 C5 C10 . . 105.50(9) ?
    C10 C5 H5 . . 117.5(14) ?
    O2 C6 H6 . . 110.1(12) ?
    O2 C6 C9 . . 113.91(9) ?
    O2 C6 C10 . . 113.10(9) ?
    C9 C6 H6 . . 107.9(12) ?
    C10 C6 H6 . . 108.1(12) ?
    C10 C6 C9 . . 103.33(9) ?
    O1 C7 O4 . . 104.51(8) ?
    O1 C7 C11 . . 109.53(10) ?
    O1 C7 C13 . . 110.88(10) ?
    O4 C7 C11 . . 109.11(10) ?
    O4 C7 C13 . . 109.77(10) ?
    C11 C7 C13 . . 112.71(11) ?
    O3 C9 C6 . . 103.98(9) ?
    O3 C9 H9 . . 105.9(10) ?
    O3 C9 C12 . . 113.08(11) ?
    C6 C9 H9 . . 111.5(11) ?
    C12 C9 C6 . . 113.43(10) ?
    C12 C9 H9 . . 108.6(10) ?
    O1 C10 C5 . . 103.36(9) ?
    O1 C10 C6 . . 111.84(8) ?
    O1 C10 H10 . . 110.7(12) ?
    C5 C10 H10 . . 114.3(11) ?
    C6 C10 C5 . . 103.51(9) ?
    C6 C10 H10 . . 112.6(12) ?
    C7 C11 H11A . . 107.4(15) ?
    C7 C11 H11B . . 112.8(14) ?
    C7 C11 H11C . . 110.7(13) ?
    H11A C11 H11B . . 105(2) ?
    H11A C11 H11C . . 107(2) ?
    H11B C11 H11C . . 113.2(18) ?
    O8 C12 C9 . . 111.08(11) ?
    O8 C12 H12A . . 110.5(13) ?
    O8 C12 H12B . . 110.0(12) ?
    C9 C12 H12A . . 109.2(12) ?
    C9 C12 H12B . . 109.1(12) ?
    H12A C12 H12B . . 106.9(16) ?
    C7 C13 H13A . . 112.5(13) ?
    C7 C13 H13B . . 109.5(14) ?
    C7 C13 H13C . . 107.8(13) ?
    H13A C13 H13B . . 107.1(18) ?
    H13A C13 H13C . . 112(2) ?
    H13B C13 H13C . . 108(2) ?
loop_
    _geom_torsion_atom_site_label_1
    _geom_torsion_atom_site_label_2
    _geom_torsion_atom_site_label_3
    _geom_torsion_atom_site_label_4
    _geom_torsion_site_symmetry_1
    _geom_torsion_site_symmetry_2
    _geom_torsion_site_symmetry_3
    _geom_torsion_site_symmetry_4
    _geom_torsion
    _geom_torsion_publ_flag
    O2 C6 C9 O3 . . . . 155.65(9) ?
    O2 C6 C9 C12 . . . . 32.41(13) ?
    O2 C6 C10 O1 . . . . -41.18(13) ?
    O2 C6 C10 C5 . . . . -151.81(9) ?
    O3 C5 C10 O1 . . . . -102.57(10) ?
    O3 C5 C10 C6 . . . . 14.19(12) ?
    O3 C9 C12 O8 . . . . 56.97(13) ?
    O4 C5 C10 O1 . . . . 16.25(11) ?
    O4 C5 C10 C6 . . . . 133.01(9) ?
    C5 O3 C9 C6 . . . . -24.89(13) ?
    C5 O3 C9 C12 . . . . 98.58(12) ?
    C5 O4 C7 O1 . . . . -24.63(12) ?
    C5 O4 C7 C11 . . . . -141.71(10) ?
    C5 O4 C7 C13 . . . . 94.33(12) ?
    C6 C9 C12 O8 . . . . 175.05(9) ?
    C7 O1 C10 C5 . . . . -31.62(10) ?
    C7 O1 C10 C6 . . . . -142.34(9) ?
    C7 O4 C5 O3 . . . . 121.62(10) ?
    C7 O4 C5 C10 . . . . 5.06(12) ?
    C9 O3 C5 O4 . . . . -108.31(11) ?
    C9 O3 C5 C10 . . . . 6.84(13) ?
    C9 C6 C10 O1 . . . . 82.45(11) ?
    C9 C6 C10 C5 . . . . -28.18(11) ?
    C10 O1 C7 O4 . . . . 35.34(11) ?
    C10 O1 C7 C11 . . . . 152.12(9) ?
    C10 O1 C7 C13 . . . . -82.87(11) ?
    C10 C6 C9 O3 . . . . 32.55(11) ?
    C10 C6 C9 C12 . . . . -90.68(11) ?
loop_
    _geom_hbond_atom_site_label_D
    _geom_hbond_atom_site_label_H
    _geom_hbond_atom_site_label_A
    _geom_hbond_site_symmetry_A
    _geom_hbond_distance_DH
    _geom_hbond_distance_HA
    _geom_hbond_distance_DA
    _geom_hbond_angle_DHA
    O2 H2 O8 1_455 0.88(2) 1.72(2) 2.5946(15) 169(2)
    O8 H8 O2 3_755 0.84(2) 1.86(2) 2.6567(16) 158(2)
    C12 H12B O1 . 0.95(2) 2.54(2) 3.1908(15) 126.1(14)
_shelx_space_group_comment
;
The symmetry employed for this shelxl refinement is uniquely defined
by the following loop, which should always be used as a source of
symmetry information in preference to the above space-group names.
They are only intended as comments.
;
_shelx_estimated_absorpt_T_min     ?
_shelx_estimated_absorpt_T_max     ?
_shelx_hkl_file
;
   1   0   0    0.23    0.03
  -2   0   0   12.49    0.37
   2   0   0   12.87    0.37
  -2   0   0   12.72    0.38
   2   0   0   12.59    0.38
   3   0   0    0.00    0.05
  -3   0   0    0.11    0.05
  -3   0   0    0.11    0.07
  -4   0   0    4.54    0.22
  -4   0   0    4.21    0.26
   4   0   0    4.41    0.24
   5   0   0   -0.06    0.10
  -5   0   0    0.10    0.10
  -5   0   0    0.10    0.18
   6   0   0    7.75    0.45
   6   0   0    8.11    0.42
  -6   0   0    7.99    0.36
   7   0   0    0.12    0.24
  -7   0   0   -0.12    0.13
   7   0   0   -0.12    0.16
  -8   0   0    1.04    0.21
   8   0   0    1.04    0.27
   9   0   0   -0.19    0.27
  10   0   0    1.51    0.42
   0  -1   0   -0.60    0.02
  -1   1   0    9.35    0.29
  -1  -1   0    9.55    0.28
   1   1   0    9.48    0.29
   1   1   0    9.17    0.28
   1   1   0    9.66    0.28
  -1  -1   0    9.77    0.29
   1  -1   0    9.31    0.29
   1  -1   0    9.38    0.28
  -1  -1   0    9.75    0.28
  -2  -1   0  101.85    2.62
   2  -1   0  101.60    2.64
   2   1   0   97.99    2.64
   2  -1   0   99.01    2.63
  -2  -1   0  107.30    2.65
  -2   1   0  103.95    2.64
   2   1   0  105.11    2.62
   2   1   0   99.73    2.65
   3  -1   0   99.93    2.58
  -3  -1   0  101.88    2.57
   3   1   0   96.39    2.59
   3   1   0   98.94    2.56
  -3  -1   0   98.25    2.59
  -3   1   0   99.41    2.58
   3   1   0   98.01    2.60
  -3   1   0   96.88    2.59
  -4   1   0   26.53    0.80
  -4   1   0   26.57    0.80
  -4  -1   0   26.18    0.82
   4   1   0   26.71    0.81
   4  -1   0   26.46    0.80
  -4  -1   0   26.35    0.77
  -5   1   0    0.35    0.12
  -5   1   0   -0.06    0.15
   5  -1   0    0.03    0.12
   5   1   0   -0.03    0.11
  -5  -1   0    0.03    0.10
  -6   1   0    0.52    0.12
  -6  -1   0    0.36    0.10
   6   1   0    0.48    0.17
   6   1   0    0.22    0.14
   6  -1   0    0.39    0.14
   6  -1   0    0.39    0.20
  -7   1   0   -0.17    0.12
  -7  -1   0    0.19    0.13
   7   1   0    0.39    0.23
   7  -1   0   -0.12    0.15
   7   1   0   -0.01    0.16
   8  -1   0    0.23    0.22
   8   1   0    0.26    0.21
  -8  -1   0    0.36    0.18
   9  -1   0    1.98    0.40
   9   1   0    2.20    0.35
   9  -1   0    2.38    0.34
  10   1   0   -0.28    0.43
  10  -1   0    0.61    0.42
   0   2   0  493.97   12.58
   0  -2   0  497.18   12.57
   0   2   0  502.54   12.61
   0  -2   0  484.60   12.67
   0   2   0  480.31   12.57
   0  -2   0  497.15   12.54
  -1  -2   0    2.00    0.11
   1  -2   0    1.93    0.09
   1   2   0    1.89    0.10
   1  -2   0    1.99    0.12
  -1  -2   0    1.91    0.10
   1  -2   0    1.83    0.11
  -1   2   0    1.92    0.09
  -1  -2   0    1.99    0.10
  -2   2   0  151.19    3.87
  -2  -2   0  148.07    3.86
   2   2   0  151.09    3.83
  -2  -2   0  152.42    3.84
   2  -2   0  149.52    3.84
   2   2   0  142.28    3.86
  -2  -2   0  154.38    3.86
  -3   2   0   21.02    0.64
   3   2   0   20.17    0.61
   3  -2   0   20.31    0.62
   3   2   0   20.43    0.64
  -3  -2   0   21.22    0.60
   3   2   0   21.48    0.65
  -4   2   0    7.84    0.33
   4   2   0    7.76    0.35
  -4  -2   0    7.33    0.30
   4   2   0    7.54    0.40
  -4   2   0    7.79    0.34
   4  -2   0    8.01    0.34
  -5  -2   0    3.23    0.23
  -5   2   0    2.85    0.30
   5   2   0    3.08    0.29
   5  -2   0    3.02    0.28
  -5   2   0    2.72    0.22
   5   2   0    3.02    0.24
   6   2   0    0.09    0.18
   6  -2   0    0.01    0.19
  -6   2   0    0.12    0.12
   6   2   0    0.05    0.12
   6  -2   0   -0.22    0.13
   7  -2   0    0.34    0.18
   7   2   0    0.40    0.17
  -7  -2   0    0.17    0.13
   7   2   0    0.10    0.16
   8   2   0   -0.09    0.20
  -8  -2   0   -0.23    0.18
   8  -2   0    0.00    0.20
   8  -2   0   -0.08    0.22
   9   2   0    1.98    0.35
   9  -2   0    2.18    0.35
   9  -2   0    1.70    0.39
  10  -2   0    1.39    0.42
   0   3   0   -0.02    0.03
   0   3   0   -0.01    0.03
   0  -3   0    0.05    0.04
   0  -3   0    0.06    0.04
   0   3   0   -0.02    0.05
   0  -3   0   -0.02    0.03
   1  -3   0  187.11    4.90
  -1  -3   0  192.74    4.88
  -1   3   0  190.22    4.86
   1   3   0  194.18    4.88
   1  -3   0  192.85    4.86
   1   3   0  191.80    4.88
  -1  -3   0  196.42    4.88
  -1  -3   0  179.61    4.87
   2   3   0    7.73    0.22
   2   3   0    7.47    0.28
  -2  -3   0    7.50    0.29
   2  -3   0    8.02    0.27
   2   3   0    8.01    0.22
  -2  -3   0    7.61    0.27
  -2   3   0    7.56    0.27
   2   3   0    7.70    0.30
   2   3   0    7.30    0.28
   2  -3   0    7.43    0.31
   3   3   0   27.90    0.82
   3  -3   0   26.63    0.79
  -3  -3   0   27.01    0.78
   3   3   0   27.19    0.75
  -3  -3   0   26.84    0.82
  -3   3   0   27.65    0.80
   3   3   0   28.10    0.83
   4   3   0    8.66    0.39
   4  -3   0    9.25    0.38
   4   3   0    9.80    0.45
   4   3   0    9.55    0.34
  -4  -3   0    9.40    0.35
   5   3   0    7.00    0.39
  -5   3   0    6.23    0.36
   5  -3   0    6.49    0.36
  -5  -3   0    6.70    0.31
   5   3   0    6.68    0.32
   6   3   0   29.36    0.92
   6  -3   0   30.02    1.03
   6   3   0   29.94    0.99
   7   3   0    1.07    0.20
  -7  -3   0    1.65    0.19
   7  -3   0    1.82    0.27
   7  -3   0    1.45    0.24
   7   3   0    1.78    0.22
   8   3   0    0.79    0.24
   8  -3   0    0.35    0.25
   8  -3   0    0.59    0.25
   9  -3   0    1.31    0.39
   9  -3   0    2.24    0.35
   0   4   0  131.31    3.38
   0  -4   0  134.76    3.35
   0   4   0  133.67    3.38
   0  -4   0  133.15    3.38
   0  -4   0  121.83    3.41
   1   4   0    0.43    0.08
   1  -4   0    0.52    0.08
   1  -4   0    0.41    0.07
  -1  -4   0    0.79    0.11
  -1   4   0    0.43    0.06
   1   4   0    0.51    0.08
   1  -4   0    0.45    0.09
  -1   4   0    0.40    0.07
  -1  -4   0    0.42    0.08
  -2   4   0   36.51    1.01
  -2  -4   0   37.01    1.04
   2   4   0   35.83    1.04
   2  -4   0   37.50    1.01
   2   4   0   35.38    1.03
  -2  -4   0   36.60    1.02
   2  -4   0   36.50    1.07
   3  -4   0   24.48    0.74
   3   4   0   25.09    0.65
  -3  -4   0   23.92    0.78
  -3  -4   0   24.82    0.73
   3   4   0   24.44    0.65
   3   4   0   24.86    0.77
  -3   4   0   24.27    0.74
   3   4   0   25.45    0.79
   4   4   0   19.55    0.56
   4   4   0   19.59    0.72
   4  -4   0   18.84    0.67
  -4  -4   0   19.40    0.61
  -4   4   0   18.83    0.63
   4  -4   0   19.85    0.65
   5  -4   0    0.91    0.18
   5  -4   0    0.74    0.15
  -5   4   0    0.87    0.18
   5  -4   0    0.49    0.17
   5   4   0    0.43    0.13
   5   4   0    0.77    0.13
  -5  -4   0    0.71    0.14
  -6  -4   0   17.55    0.73
   6  -4   0   22.17    0.80
   6  -4   0   21.44    0.83
   6   4   0   22.03    0.71
   6   4   0   21.83    0.80
   7   4   0   -0.03    0.17
  -7  -4   0    0.02    0.14
   7   4   0    0.03    0.16
   7  -4   0    0.10    0.22
   7  -4   0   -0.21    0.17
   8  -4   0    0.35    0.23
   8   4   0   -0.18    0.24
   8  -4   0    0.48    0.26
   9  -4   0    0.27    0.31
   9  -4   0    0.02    0.32
   0  -5   0    0.07    0.05
   0   5   0    0.04    0.07
   0   5   0    0.02    0.05
   0  -5   0    0.03    0.08
   0  -5   0   -0.02    0.08
  -1  -5   0    3.67    0.22
   1  -5   0    3.45    0.20
   1  -5   0    3.72    0.23
   1   5   0    3.48    0.20
   1  -5   0    3.82    0.21
  -1   5   0    3.58    0.19
  -1  -5   0    3.62    0.22
   1   5   0    3.68    0.21
  -2   5   0    2.05    0.17
  -2  -5   0    2.22    0.19
   2  -5   0    2.51    0.21
  -2  -5   0    2.06    0.22
   2  -5   0    2.44    0.20
   2  -5   0    2.08    0.18
   2   5   0    2.19    0.24
   2   5   0    1.72    0.19
   3   5   0    0.90    0.13
   3   5   0    0.98    0.17
  -3  -5   0    0.75    0.15
  -3   5   0    0.72    0.12
   3  -5   0    1.10    0.15
  -3  -5   0    0.92    0.13
   3  -5   0    0.97    0.14
   3  -5   0    0.62    0.12
   4  -5   0   19.23    0.71
   4   5   0   19.41    0.67
   4   5   0   19.39    0.78
   4  -5   0   19.38    0.66
  -4  -5   0   20.04    0.64
   4  -5   0   19.19    0.70
  -4   5   0   19.54    0.65
   5   5   0   -0.11    0.13
   5   5   0    0.01    0.09
   5  -5   0    0.01    0.14
   5  -5   0   -0.09    0.12
   6  -5   0    2.36    0.31
   6   5   0    2.54    0.32
   6  -5   0    2.63    0.35
  -6  -5   0    2.35    0.25
   7   5   0    1.18    0.26
   7  -5   0    1.55    0.28
   7  -5   0    1.18    0.25
   8  -5   0    3.25    0.44
   8   5   0    3.79    0.43
   8  -5   0    3.09    0.37
   9  -5   0    0.99    0.38
   9  -5   0    0.62    0.38
   0   6   0    0.08    0.08
   0  -6   0    0.17    0.13
   0  -6   0   -0.14    0.08
   0   6   0   -0.05    0.06
   0  -6   0   -0.02    0.06
  -1  -6   0    1.98    0.24
  -1   6   0    2.10    0.18
   1   6   0    2.06    0.16
   1  -6   0    2.18    0.19
   1   6   0    2.39    0.22
  -1  -6   0    2.28    0.23
   1  -6   0    2.22    0.22
   1  -6   0    1.77    0.21
  -1   6   0    2.24    0.14
   2  -6   0    0.42    0.16
   2  -6   0    0.29    0.13
  -2   6   0    0.28    0.07
  -2  -6   0   -0.05    0.15
   2  -6   0    0.26    0.12
  -2   6   0    0.23    0.10
  -2  -6   0    0.11    0.11
   2   6   0    0.15    0.08
  -3  -6   0   33.53    1.07
  -3  -6   0   34.17    1.04
   3  -6   0   34.64    1.07
   3  -6   0   34.70    1.11
  -3   6   0   34.70    1.02
   3   6   0   35.91    1.09
   3  -6   0   33.83    1.05
   3   6   0   34.65    1.05
  -4   6   0    0.44    0.15
   4  -6   0    0.18    0.13
   4   6   0    0.43    0.12
   4  -6   0    0.22    0.14
  -5  -6   0    3.70    0.27
   5  -6   0    4.31    0.38
   5  -6   0    4.61    0.39
   5   6   0    4.84    0.34
  -6  -6   0    1.98    0.26
   6  -6   0    1.99    0.27
   6   6   0    2.02    0.25
   6  -6   0    2.30    0.31
   7  -6   0   -0.03    0.23
   7  -6   0    0.26    0.23
   7   6   0    0.50    0.23
   8   6   0   -0.11    0.31
   8  -6   0    0.16    0.32
   8  -6   0   -0.59    0.29
   0   7   0   -0.08    0.06
   0  -7   0   -0.05    0.10
   0  -7   0   -0.01    0.08
   0  -7   0    0.08    0.16
   0   7   0    0.02    0.11
   1  -7   0   28.47    0.92
   1   7   0   27.23    0.86
   1   7   0   27.63    0.84
  -1   7   0   27.30    0.84
  -1  -7   0   26.50    0.88
  -1   7   0   27.44    0.82
   1  -7   0   27.80    0.83
  -1  -7   0   26.88    0.88
  -2   7   0   43.25    1.21
  -2  -7   0   41.14    1.24
   2   7   0   42.24    1.25
   2  -7   0   37.51    1.29
  -2   7   0   43.45    1.20
   2   7   0   43.22    1.24
   2  -7   0   43.32    1.31
   3  -7   0    0.03    0.15
  -3   7   0   -0.01    0.07
   3   7   0   -0.05    0.10
   3  -7   0    0.09    0.12
  -3  -7   0    0.12    0.10
  -3   7   0   -0.04    0.13
   4  -7   0    5.84    0.41
   4   7   0    5.21    0.33
  -4  -7   0    5.38    0.31
   4  -7   0    5.00    0.38
   5   7   0    0.76    0.19
  -5  -7   0    0.69    0.17
   5  -7   0    0.54    0.19
   5  -7   0    0.51    0.20
   6  -7   0    0.83    0.26
   6   7   0    0.65    0.21
   6  -7   0    0.44    0.24
   7   7   0    0.48    0.27
   7  -7   0    0.47    0.27
   7  -7   0    0.60    0.29
   8  -7   0    1.33    0.40
   8  -7   0    1.20    0.39
   8   7   0    2.03    0.43
   0  -8   0    1.05    0.19
   0   8   0    0.87    0.16
   0   8   0    0.92    0.12
   0  -8   0    1.07    0.12
   1   8   0    4.55    0.27
  -1   8   0    5.12    0.33
  -1   8   0    5.09    0.26
  -1  -8   0    4.79    0.32
   1  -8   0    5.07    0.30
   1  -8   0    5.12    0.34
  -2   8   0    0.03    0.08
   2  -8   0    0.22    0.12
   2  -8   0    0.25    0.15
   2   8   0    0.21    0.10
  -2   8   0    0.05    0.14
  -2  -8   0    0.04    0.13
   3  -8   0    3.13    0.33
   3  -8   0    2.88    0.29
  -3  -8   0    2.51    0.28
   3   8   0    2.51    0.28
  -3   8   0    2.84    0.21
   4   8   0    0.98    0.17
  -4  -8   0    1.09    0.18
   4  -8   0    1.27    0.26
   4  -8   0    1.07    0.21
  -4   8   0    0.84    0.14
   5  -8   0    2.64    0.32
   5   8   0    2.38    0.28
   5  -8   0    2.02    0.31
   6  -8   0    0.07    0.28
   6  -8   0    0.44    0.26
   6   8   0    0.00    0.24
   7  -8   0   -0.04    0.30
   7  -8   0    0.56    0.33
   7   8   0    0.82    0.30
   0  -9   0    0.08    0.16
   0   9   0    0.02    0.10
   1   9   0    0.40    0.12
   1  -9   0    0.59    0.18
  -1   9   0    0.41    0.10
  -1  -9   0    0.43    0.16
   2   9   0   -0.05    0.11
   2  -9   0    0.15    0.14
  -2  -9   0   -0.04    0.16
  -2   9   0   -0.01    0.09
   2  -9   0    0.14    0.19
  -3   9   0    7.14    0.35
   3  -9   0    7.04    0.51
  -3  -9   0    7.58    0.44
   3  -9   0    6.85    0.45
   3   9   0    6.48    0.41
  -4   9   0    5.17    0.31
   4  -9   0    4.88    0.48
  -4  -9   0    4.74    0.39
   4   9   0    5.52    0.39
   4  -9   0    4.70    0.42
  -5   9   0    5.54    0.34
   5  -9   0    5.59    0.52
   5   9   0    4.86    0.47
   5  -9   0    4.81    0.54
   6   9   0    0.70    0.28
   6  -9   0    0.34    0.30
   6  -9   0    0.84    0.33
  -6   9   0    1.17    0.20
  -7   9   0    0.35    0.20
   7   9   0    0.13    0.37
   7  -9   0   -0.18    0.38
   7  -9   0   -0.37    0.39
   0 -10   0    5.38    0.45
   0  10   0    5.01    0.32
   1  10   0    0.10    0.12
   1 -10   0    0.09    0.19
  -1 -10   0    0.16    0.21
  -1  10   0    0.25    0.12
  -2  10   0    0.26    0.13
   2 -10   0    0.24    0.20
   2  10   0    0.18    0.13
  -2 -10   0    0.28    0.22
  -3 -10   0   -0.16    0.22
   3  10   0    0.14    0.15
   3 -10   0    0.11    0.23
  -3  10   0    0.09    0.12
  -4  10   0    1.33    0.18
   4 -10   0    2.07    0.34
   4  10   0    0.61    0.21
   4 -10   0    0.75    0.30
  -5  10   0    0.25    0.15
   5 -10   0    0.33    0.33
   5 -10   0    0.60    0.36
   5  10   0   -0.28    0.23
   6  10   0    0.64    0.31
  -6  10   0    0.90    0.20
   6 -10   0    0.21    0.41
   6 -10   0    1.60    0.44
   0  11   0    0.31    0.15
   0 -11   0   -0.23    0.25
  -1 -11   0    4.44    0.49
   1 -11   0    4.75    0.51
  -1  11   0    5.10    0.34
   1  11   0    4.57    0.36
  -2  11   0    2.25    0.27
   2 -11   0    1.73    0.35
  -2 -11   0    1.60    0.32
   2  11   0    2.09    0.24
   3 -11   0    0.79    0.32
  -3  11   0    0.96    0.17
   3  11   0    0.66    0.18
   4 -11   0    2.13    0.46
   4  11   0    2.00    0.29
  -4  11   0    2.09    0.23
  -5  11   0    0.09    0.21
   5 -11   0    0.38    0.40
   5  11   0   -0.26    0.32
   0 -12   0    0.93    0.38
   0  12   0    0.85    0.19
   1 -12   0    0.25    0.33
  -1  12   0   -0.05    0.17
   1  12   0   -0.04    0.18
  -1 -12   0   -0.02    0.38
   2 -12   0    8.57    0.70
   2  12   0    7.33    0.49
  -2  12   0    7.69    0.42
   3  12   0    0.88    0.27
  -3  12   0    0.60    0.18
   3 -12   0    1.24    0.39
  -1   0   1  396.89    9.57
   1   0   1  315.96    9.51
  -1   0  -1  407.40    9.60
   2   0  -1   98.29    2.46
  -2   0   1   96.23    2.45
   2   0   1   93.70    2.44
   2   0  -1   91.25    2.45
   2   0   1   92.23    2.45
   2   0  -1   92.91    2.45
  -2   0   1   99.38    2.45
  -2   0  -1   94.44    2.44
   3   0  -1  161.37    4.24
   3   0   1  164.10    4.22
   3   0  -1  164.48    4.24
  -3   0  -1  166.72    4.22
  -3   0   1  171.74    4.24
  -3   0  -1  163.43    4.24
   3   0   1  164.26    4.24
  -3   0   1  158.44    4.23
   4   0   1    1.94    0.18
  -4   0  -1    2.04    0.22
   4   0  -1    1.87    0.18
  -4   0  -1    2.13    0.16
  -4   0   1    1.91    0.21
  -4   0   1    1.95    0.17
   5   0   1   26.09    0.83
  -5   0   1   25.74    0.84
  -5   0  -1   25.60    0.85
   5   0   1   25.08    0.82
   5   0  -1   24.46    0.81
  -5   0   1   25.53    0.79
  -5   0  -1   25.08    0.78
  -6   0  -1    1.23    0.15
   6   0  -1    1.16    0.20
  -6   0   1    1.18    0.16
   6   0   1    0.86    0.17
   6   0   1    1.15    0.22
   7   0   1    0.44    0.27
  -7   0  -1    0.23    0.14
  -7   0   1    0.31    0.14
   7   0  -1    0.23    0.18
   7   0   1    0.21    0.16
   7   0  -1    0.16    0.32
  -8   0   1    1.15    0.22
  -8   0  -1    1.50    0.23
   8   0   1    1.29    0.27
   8   0  -1    1.13    0.28
   9   0   1    4.84    0.54
   9   0  -1    4.96    0.60
  10   0  -1    0.42    0.40
  10   0   1    0.50    0.43
   0  -1  -1  654.48   15.34
   0  -1   1  635.99   15.27
   0  -1   1  617.02   15.32
   0  -1   1  545.92   15.43
   0   1  -1  508.24   15.36
   0  -1  -1  638.53   15.23
   1   1  -1  117.64    3.04
   1  -1   1  111.40    3.04
  -1  -1  -1  120.01    3.04
  -1   1   1  117.24    3.02
   1  -1   1  122.07    3.03
   1  -1   1  124.83    3.04
   1   1  -1  122.90    3.04
   1   1  -1  117.53    3.03
  -1   1   1  119.09    3.04
  -1  -1  -1  115.33    3.04
   1  -1  -1  119.83    3.00
   1   1   1  114.91    2.97
  -1  -1   1  116.72    3.00
   1   1   1  116.23    2.99
   1   1   1  119.80    2.97
   1  -1  -1  115.02    2.98
  -1  -1   1  116.54    2.99
   2  -1   1   94.06    2.44
   2   1  -1   94.18    2.44
   2   1  -1   98.56    2.43
  -2   1   1   91.85    2.44
   2   1  -1   92.70    2.45
   2  -1   1   88.67    2.43
  -2  -1  -1   95.48    2.41
  -2  -1  -1   96.69    2.44
  -2   1  -1   90.98    2.42
   2  -1  -1   91.85    2.43
   2  -1  -1   91.72    2.41
  -2   1  -1   94.66    2.42
   2   1   1   96.38    2.40
  -2  -1   1   90.81    2.41
  -2  -1   1   87.93    2.43
   2   1   1   97.11    2.44
  -2  -1   1   97.22    2.43
   2   1   1   95.36    2.43
  -3   1   1    1.17    0.12
  -3   1   1    1.29    0.12
  -3  -1  -1    1.03    0.10
   3   1  -1    1.04    0.13
   3   1  -1    1.05    0.13
   3  -1   1    0.97    0.12
  -3  -1  -1    1.11    0.12
   3   1  -1    0.82    0.11
   3   1   1    1.03    0.11
  -3  -1   1    1.22    0.13
  -3   1  -1    1.21    0.13
   3   1   1    1.05    0.13
   3  -1  -1    1.24    0.12
  -3   1  -1    0.92    0.12
   3   1   1    1.05    0.12
  -3  -1   1    1.18    0.11
   4  -1   1   32.03    0.95
  -4  -1  -1   32.43    0.91
  -4   1   1   33.50    0.95
  -4   1   1   32.32    0.94
   4   1  -1   31.44    0.95
  -4  -1  -1   31.12    0.96
  -4  -1   1   32.53    0.92
   4  -1  -1   32.73    0.94
  -4  -1   1   30.81    0.95
  -4   1  -1   31.81    0.93
   4   1   1   31.99    0.95
   5  -1   1    2.66    0.24
   5   1  -1    3.12    0.27
  -5   1   1    3.11    0.29
  -5  -1  -1    2.93    0.22
   5  -1   1    3.15    0.27
  -5  -1   1    3.07    0.23
  -5   1  -1    3.22    0.23
  -5  -1   1    3.70    0.39
   5   1   1    2.66    0.25
  -5   1  -1    3.23    0.33
   5  -1  -1    2.82    0.26
   6  -1   1    2.12    0.27
  -6   1   1    2.45    0.23
   6  -1   1    3.11    0.36
   6   1  -1    2.65    0.32
   6   1   1    2.65    0.26
  -6   1  -1    2.18    0.22
  -6  -1   1    3.16    0.23
   6   1   1    2.59    0.32
   6  -1  -1    3.02    0.36
   7   1  -1    4.02    0.35
  -7  -1  -1    4.54    0.30
   7  -1   1    4.62    0.40
   7   1  -1    3.98    0.48
  -7   1   1    4.16    0.33
  -7   1  -1    4.10    0.30
  -7  -1   1    3.75    0.30
   7   1   1    3.90    0.36
   7  -1  -1    4.66    0.39
   8  -1   1    0.53    0.23
  -8   1   1    0.39    0.19
   8   1  -1    0.43    0.22
  -8  -1  -1    0.49    0.17
  -8  -1   1    0.46    0.20
   8  -1  -1    0.04    0.25
   8   1   1    0.41    0.21
   9  -1   1    0.93    0.32
   9  -1   1    0.72    0.46
   9   1  -1    1.13    0.30
   9   1   1    1.32    0.35
   9  -1  -1    0.84    0.32
  10   1  -1    1.31    0.42
  10  -1   1    1.71    0.41
  10  -1  -1    1.42    0.44
  10   1   1    1.25    0.42
   0  -2  -1  177.99    4.65
   0  -2  -1  184.57    4.63
   0  -2   1  193.07    4.65
   0  -2   1  181.63    4.66
   0  -2   1  177.71    4.66
   0   2   1  180.35    4.64
   0  -2  -1  180.81    4.64
   0   2   1  178.02    4.65
   0   2  -1  184.68    4.65
   0   2  -1  184.71    4.66
   0   2   1  186.42    4.65
   1   2  -1   85.90    2.27
   1   2  -1   90.40    2.22
  -1   2   1   88.72    2.25
  -1  -2  -1   85.47    2.26
   1  -2   1   85.42    2.26
   1  -2   1   88.66    2.28
  -1  -2  -1   90.83    2.25
   1   2  -1   88.38    2.26
   1   2  -1   86.12    2.27
  -1  -2  -1   86.55    2.26
  -1  -2   1   91.24    2.28
   1   2   1   89.78    2.27
   1   2   1   89.58    2.28
   1  -2  -1   80.25    2.29
  -1  -2   1   89.39    2.29
  -1  -2   1   87.56    2.28
   1  -2  -1   90.01    2.26
   2   2  -1   40.75    1.09
   2   2  -1   40.64    1.07
   2   2  -1   40.57    1.08
  -2  -2  -1   40.92    1.05
  -2   2   1   38.29    1.09
  -2  -2  -1   38.83    1.07
  -2  -2  -1   39.60    1.08
  -2   2   1   42.14    1.06
   2  -2   1   34.64    1.06
  -2  -2   1   42.00    1.12
   2   2   1   38.79    1.10
   2   2   1   40.18    1.07
  -2  -2   1   41.70    1.11
   2  -2  -1   39.78    1.09
   2   2   1   40.34    1.11
   2   2   1   40.92    1.08
  -2  -2   1   41.84    1.10
   3  -2   1  123.19    3.35
  -3  -2  -1  124.86    3.32
   3   2  -1  124.63    3.38
   3   2  -1  147.50    3.38
  -3   2   1  129.41    3.38
   3   2  -1  125.28    3.37
   3  -2  -1  123.41    3.21
   3   2   1  122.86    3.19
  -3  -2   1  115.13    3.22
   3   2   1  124.91    3.19
   3   2   1  127.22    3.24
  -3   2  -1  128.77    3.24
  -3  -2   1  121.81    3.20
   3   2   1  122.64    3.23
  -3   2  -1  126.54    3.22
   4  -2   1   10.13    0.40
  -4  -2  -1   10.46    0.36
  -4   2   1   10.37    0.41
  -4   2   1    9.73    0.39
   4   2  -1   10.41    0.42
   4   2   1    9.94    0.41
  -4  -2   1   10.06    0.37
  -4   2  -1    9.97    0.40
  -4   2  -1   10.38    0.40
   4  -2  -1    9.98    0.39
   4   2   1    9.81    0.45
   4   2   1   10.67    0.38
  -5   2   1   26.36    0.85
   5  -2   1   26.17    0.87
  -5  -2  -1   26.03    0.79
   5  -2   1   26.32    0.85
   5   2  -1   26.03    0.86
  -5   2   1   27.15    0.85
  -5   2  -1   25.05    0.83
  -5   2  -1   26.03    0.85
  -5  -2   1   26.56    0.81
   5  -2  -1   26.68    0.84
   5   2   1   26.62    0.82
   5   2   1   26.24    0.86
   6  -2   1   24.79    0.88
   6   2  -1   23.61    0.80
  -6   2   1   23.93    0.82
   6   2  -1   25.37    0.88
  -6  -2  -1   24.41    0.78
   6  -2   1   24.85    0.87
   6  -2  -1   23.82    0.85
  -6  -2   1   25.36    0.79
   6   2   1   23.98    0.80
  -7   2   1    7.80    0.44
  -7  -2  -1    8.29    0.38
   7   2  -1    8.80    0.47
   7   2  -1    7.99    0.48
   7  -2   1    8.83    0.52
   7   2   1    7.87    0.49
   7   2   1    8.48    0.46
  -7  -2   1    7.52    0.39
   7  -2  -1    8.77    0.52
   8   2  -1    1.01    0.25
   8  -2   1    0.91    0.21
   8  -2   1    1.04    0.28
  -8  -2   1    1.11    0.21
   8   2   1    0.96    0.24
   8  -2  -1    1.07    0.30
   9   2  -1    0.78    0.30
   9  -2   1    0.83    0.32
   9  -2   1    0.92    0.33
   9   2   1    0.41    0.32
   9  -2  -1    1.03    0.28
   9  -2  -1    0.64    0.31
  10  -2   1    0.63    0.39
  10  -2  -1   -0.26    0.42
   0  -3   1   24.98    0.70
   0  -3  -1   23.24    0.68
   0   3  -1   23.81    0.71
   0   3  -1   25.64    0.70
   0   3   1   25.01    0.71
   0   3   1   26.05    0.69
   0  -3   1   25.51    0.72
   0  -3  -1   25.34    0.71
   0  -3   1   26.20    0.68
   0   3   1   25.69    0.69
   0  -3  -1   25.56    0.69
   1  -3   1    7.34    0.26
  -1  -3  -1    7.58    0.26
  -1  -3  -1    7.36    0.26
   1   3  -1    7.43    0.27
   1  -3   1    8.85    0.30
   1   3  -1    6.85    0.27
  -1  -3  -1    8.58    0.28
  -1   3   1    7.52    0.24
   1  -3   1    7.42    0.27
  -1  -3   1    6.78    0.25
   1  -3  -1    7.02    0.27
  -1   3  -1    7.24    0.25
   1   3   1    7.60    0.26
   1  -3  -1    7.51    0.24
  -1  -3   1    6.88    0.26
   1   3   1    7.23    0.26
  -1  -3   1    7.51    0.26
   1   3   1    7.48    0.25
  -2   3   1   82.08    2.11
  -2  -3  -1   82.86    2.11
   2   3  -1   83.90    2.07
   2   3  -1   84.02    2.15
  -2  -3  -1   80.21    2.14
   2  -3   1   79.56    2.12
   2   3  -1   73.31    2.12
   2   3  -1   78.12    2.14
   2  -3   1   84.41    2.16
   2  -3  -1   82.29    2.13
   2   3   1   80.97    2.16
  -2  -3   1   83.95    2.17
   2  -3  -1   82.29    2.18
   2   3   1   83.44    2.08
   2   3   1   79.42    2.13
  -2  -3   1   80.50    2.14
   2   3   1   81.83    2.16
  -2   3  -1   80.70    2.14
   3   3  -1   25.63    0.79
   3  -3   1   25.22    0.78
  -3  -3  -1   25.83    0.73
   3   3  -1   24.64    0.77
   3  -3   1   25.92    0.76
  -3   3   1   26.64    0.75
   3   3   1   26.19    0.78
   3   3   1   24.25    0.73
  -3  -3   1   26.23    0.75
  -3  -3   1   25.02    0.79
   3   3   1   26.01    0.71
   3  -3  -1   25.52    0.75
   3   3   1   27.03    0.79
   4   3  -1    4.91    0.37
  -4   3   1    5.40    0.28
  -4  -3  -1    5.30    0.24
   4   3  -1    5.14    0.30
   4  -3   1    5.29    0.29
  -4   3   1    5.32    0.28
  -4   3  -1    5.00    0.29
   4  -3  -1    5.34    0.28
   4   3   1    5.04    0.29
  -4  -3   1    4.98    0.25
   4   3   1    5.34    0.24
   5  -3   1   32.12    1.03
   5  -3   1   33.20    1.02
  -5   3   1   33.10    1.04
   5   3  -1   32.65    0.97
  -5  -3  -1   32.51    0.95
   5  -3   1   33.32    1.06
   5   3   1   32.68    0.96
  -5  -3   1   33.28    0.97
   5  -3  -1   32.98    1.00
  -5   3  -1   31.61    1.01
  -6  -3  -1    4.09    0.30
   6  -3   1    3.77    0.31
   6   3  -1    4.09    0.36
   6  -3   1    4.73    0.35
   6   3  -1    4.17    0.29
   6   3   1    3.92    0.31
  -6  -3   1    4.32    0.27
   6   3   1    3.81    0.27
  -7  -3  -1    1.56    0.17
   7   3  -1    1.01    0.21
   7  -3   1    1.66    0.27
   7  -3   1    1.67    0.24
   7   3  -1    1.42    0.21
   7   3   1    1.54    0.25
   7  -3  -1    2.17    0.30
   7   3   1    1.55    0.21
  -7  -3   1    1.66    0.20
   8  -3   1    9.18    0.58
   8  -3   1    8.66    0.55
   8   3  -1    8.75    0.53
   8   3   1    8.32    0.54
   8  -3  -1    8.65    0.53
   8   3   1    8.47    0.61
   8  -3  -1    9.14    0.62
   9  -3   1    0.49    0.33
   9  -3   1    0.36    0.29
   9  -3  -1    0.57    0.30
   9  -3  -1    0.27    0.30
   0  -4   1    4.97    0.18
   0  -4   1    5.01    0.23
   0  -4   1    5.07    0.21
   0  -4  -1    5.06    0.21
   0   4  -1    5.01    0.21
   0   4   1    5.04    0.19
   0  -4  -1    5.05    0.23
   0   4   1    4.94    0.20
   0   4  -1    4.81    0.20
   0  -4  -1    5.08    0.18
   1  -4   1   34.50    1.02
  -1  -4  -1   35.75    0.99
  -1  -4  -1   35.73    1.00
   1  -4   1   35.40    0.99
   1  -4   1   36.99    0.99
   1   4  -1   34.90    0.99
  -1   4   1   36.23    0.97
  -1   4   1   35.86    0.97
   1   4   1   36.12    0.99
   1   4   1   36.22    0.99
  -1  -4   1   31.03    0.99
   1  -4  -1   37.54    0.97
  -1   4  -1   35.61    0.98
   1  -4  -1   36.25    1.03
  -1   4  -1   37.92    0.98
  -1  -4   1   34.58    1.00
   2   4  -1    6.35    0.27
   2  -4   1    6.15    0.26
  -2  -4  -1    6.47    0.28
  -2   4   1    6.65    0.25
   2  -4   1    6.12    0.28
  -2  -4  -1    6.36    0.26
   2  -4   1    6.31    0.30
   2   4  -1    6.59    0.29
  -2  -4   1    6.43    0.29
   2  -4  -1    5.98    0.24
  -2   4  -1    6.26    0.26
   2   4   1    5.16    0.30
   2  -4  -1    6.61    0.29
  -2  -4   1    6.23    0.27
   2   4   1    6.35    0.26
   3  -4   1    6.13    0.28
   3   4  -1    5.91    0.33
   3   4  -1    5.95    0.30
   3   4  -1    5.85    0.19
  -3  -4  -1    5.99    0.25
  -3  -4  -1    5.79    0.30
  -3   4   1    5.98    0.26
   3   4  -1    5.75    0.19
   3  -4   1    5.55    0.30
   3   4   1    6.12    0.32
  -3   4  -1    5.46    0.27
   3   4   1    5.95    0.29
   3   4   1    5.77    0.18
  -3  -4   1    5.71    0.31
   3   4   1    5.98    0.18
   3  -4  -1    6.50    0.28
  -3  -4   1    5.82    0.27
   4   4  -1    1.60    0.19
   4   4  -1    1.59    0.23
   4   4  -1    1.38    0.14
   4  -4   1    1.50    0.20
  -4   4   1    1.23    0.15
   4  -4   1    1.17    0.16
  -4  -4  -1    1.39    0.17
   4  -4   1    1.35    0.18
   4  -4  -1    1.69    0.22
   4   4   1    1.78    0.18
  -4  -4   1    1.69    0.19
   4   4   1    1.85    0.24
  -4   4  -1    1.71    0.22
   4  -4  -1    1.32    0.17
   4   4   1    1.44    0.13
  -5   4   1    3.65    0.30
   5  -4   1    3.74    0.34
   5  -4   1    3.81    0.31
   5   4  -1    3.88    0.30
  -5  -4  -1    3.78    0.25
   5   4  -1    3.96    0.25
   5  -4   1    4.16    0.29
  -5  -4   1    3.87    0.27
   5   4   1    4.11    0.29
   5   4   1    4.10    0.25
   5  -4  -1    3.96    0.31
   6  -4   1    3.12    0.35
   6   4  -1    2.75    0.29
  -6  -4  -1    2.99    0.28
   6   4  -1    2.62    0.30
   6  -4   1    1.91    0.24
   6  -4  -1    2.33    0.29
   6   4   1    2.36    0.31
   6   4   1    2.04    0.28
  -6  -4   1    2.37    0.24
   6  -4  -1    2.95    0.30
   7   4  -1    3.55    0.40
   7  -4   1    3.60    0.38
   7   4  -1    3.48    0.33
   7  -4   1    3.01    0.39
   7   4   1    3.92    0.32
   7  -4  -1    3.92    0.40
   7  -4  -1    3.29    0.37
   7   4   1    3.75    0.41
  -7  -4   1    3.34    0.31
   8  -4   1    5.33    0.50
   8  -4   1    5.48    0.55
   8   4   1    5.58    0.57
   8  -4  -1    4.61    0.50
   8  -4  -1    4.55    0.50
   9  -4   1    1.14    0.41
   9  -4   1    0.36    0.36
   9  -4  -1    0.46    0.38
   9  -4  -1    1.02    0.36
   0   5   1    1.61    0.14
   0  -5   1    1.55    0.16
   0   5  -1    1.63    0.14
   0   5  -1    1.78    0.15
   0  -5   1    1.69    0.12
   0   5   1    1.55    0.13
   0  -5  -1    1.86    0.12
   0  -5  -1    1.62    0.17
   0  -5  -1    1.76    0.17
   0  -5   1    1.94    0.17
   1  -5   1   25.09    0.74
  -1  -5  -1   25.13    0.75
   1  -5   1   23.87    0.78
  -1  -5  -1   25.06    0.76
   1   5  -1   25.34    0.75
   1  -5   1   25.44    0.74
  -1   5   1   25.49    0.72
   1  -5  -1   25.73    0.72
   1   5   1   25.41    0.74
  -1  -5   1   24.30    0.75
  -1  -5   1   24.57    0.76
  -1   5  -1   24.84    0.73
   1   5   1   22.45    0.76
   1  -5  -1   25.73    0.78
   1  -5  -1   25.20    0.73
   2  -5   1    5.86    0.27
   2  -5   1    5.89    0.30
   2   5  -1    6.20    0.32
  -2   5   1    5.87    0.25
   2  -5   1    5.87    0.30
  -2  -5  -1    5.76    0.30
  -2  -5  -1    6.23    0.28
   2   5   1    5.45    0.26
  -2  -5   1    6.35    0.29
  -2  -5   1    6.38    0.31
   2  -5  -1    5.82    0.31
   2  -5  -1    5.99    0.26
  -2   5  -1    6.25    0.28
  -3   5   1   23.36    0.72
   3  -5   1   24.56    0.74
   3  -5   1   23.76    0.77
  -3  -5  -1   23.27    0.77
   3   5  -1   24.26    0.80
   3   5  -1   22.98    0.76
  -3  -5  -1   23.71    0.73
   3  -5   1   23.97    0.80
  -3  -5   1   23.51    0.79
   3   5   1   23.37    0.76
  -3   5  -1   23.84    0.74
   3  -5  -1   24.05    0.80
   3   5   1   23.46    0.79
   3  -5  -1   24.36    0.73
  -3  -5   1   24.25    0.75
   4   5  -1   12.44    0.49
   4   5  -1   11.49    0.33
  -4  -5  -1   12.30    0.44
   4   5  -1   11.03    0.84
   4  -5   1   12.58    0.52
  -4   5   1   11.66    0.46
   4  -5   1   12.48    0.51
   4   5  -1   11.93    0.33
   4  -5   1   12.29    0.50
  -4   5  -1   11.98    0.49
  -4  -5   1   12.22    0.47
  -4  -5   1   12.76    0.55
   4  -5  -1   12.35    0.53
   4   5   1   12.65    0.49
   4   5   1   12.15    0.59
   4  -5  -1   11.99    0.49
   5  -5   1    4.08    0.35
   5   5  -1    4.22    0.22
  -5  -5  -1    4.04    0.28
   5   5  -1    4.33    0.31
   5  -5   1    4.43    0.34
  -5  -5   1    3.43    0.25
   5   5   1    4.23    0.21
   5  -5  -1    4.23    0.33
   5  -5  -1    4.29    0.33
   5   5   1    4.26    0.31
   6  -5   1    2.82    0.35
   6   5  -1    2.52    0.33
   6  -5   1    2.89    0.33
   6  -5  -1    2.60    0.33
   6  -5  -1    2.75    0.36
   6   5   1    3.25    0.35
  -6  -5   1    2.71    0.26
   7  -5   1    5.20    0.46
   7  -5   1    5.62    0.46
   7   5  -1    5.75    0.48
   7  -5  -1    5.07    0.50
   7  -5  -1    4.72    0.44
   7   5   1    5.40    0.43
   8  -5   1    3.57    0.49
   8   5  -1    2.63    0.40
   8  -5   1    2.55    0.38
   8  -5  -1    2.27    0.36
   8  -5  -1    1.82    0.34
   8   5   1    2.45    0.37
   9  -5   1    0.69    0.41
   9  -5   1    0.82    0.36
   9  -5  -1    0.76    0.38
   9  -5  -1    0.95    0.42
   0  -6  -1    0.71    0.09
   0  -6   1    0.67    0.09
   0   6   1    0.76    0.11
   0  -6   1    0.61    0.11
   0   6  -1    0.54    0.11
   0  -6  -1    0.92    0.15
   0  -6   1    0.70    0.14
   0   6   1    0.66    0.09
   0   6  -1    0.68    0.09
   1  -6   1    8.36    0.36
  -1  -6  -1    8.98    0.38
   1  -6   1    7.77    0.37
   1   6  -1    8.15    0.33
  -1   6   1    8.15    0.30
  -1  -6  -1    7.92    0.37
   1   6  -1    8.23    0.36
  -1   6   1    8.33    0.32
   1  -6   1    8.02    0.33
   1   6   1    8.32    0.35
   1  -6  -1    8.53    0.35
  -1  -6   1    7.94    0.37
   1  -6  -1    8.72    0.34
  -1   6  -1    8.18    0.34
   1   6   1    8.61    0.33
  -1   6  -1    8.54    0.32
   1  -6  -1    8.11    0.37
   2  -6   1   15.52    0.60
   2  -6   1   16.07    0.57
   2   6  -1   15.77    0.55
  -2  -6  -1   16.07    0.56
  -2  -6  -1   15.86    0.59
  -2   6   1   16.43    0.51
  -2   6   1   16.03    0.52
   2  -6   1   16.67    0.57
   2   6   1   15.72    0.54
   2  -6  -1   15.28    0.60
  -2  -6   1   16.23    0.58
  -2   6  -1   15.55    0.52
  -2   6  -1   15.64    0.54
   2  -6  -1   16.81    0.57
   2  -6  -1   16.24    0.55
   2   6   1   15.92    0.57
   3   6  -1   16.75    0.65
  -3   6   1   16.43    0.56
   3  -6   1   16.44    0.60
   3  -6   1   16.15    0.59
  -3  -6  -1   16.46    0.58
  -3  -6  -1   16.55    0.63
   3  -6   1   16.92    0.65
   3   6  -1   16.30    0.60
  -3  -6   1   16.72    0.65
  -3   6  -1   17.05    0.59
   3  -6  -1   16.69    0.61
   3   6   1   16.58    0.65
   3   6   1   16.22    0.59
   3  -6  -1   16.86    0.64
   4   6  -1    2.44    0.23
  -4   6   1    1.70    0.20
  -4  -6  -1    1.78    0.24
   4  -6   1    2.47    0.25
   4  -6   1    2.04    0.27
   4  -6  -1    2.16    0.27
  -4   6  -1    2.44    0.29
   4  -6  -1    1.80    0.23
   4   6   1    1.97    0.23
  -4  -6   1    2.10    0.28
  -4  -6   1    2.00    0.19
   5  -6   1   -0.19    0.15
   5  -6   1    0.04    0.15
   5   6  -1    0.22    0.16
   5   6   1   -0.07    0.14
   5  -6  -1   -0.18    0.15
  -5  -6   1   -0.15    0.12
   5  -6  -1    0.14    0.16
   6   6  -1    3.88    0.41
   6  -6   1    3.64    0.39
   6  -6   1    3.99    0.39
   6   6   1    3.49    0.37
  -6  -6   1    3.35    0.30
   6  -6  -1    2.93    0.37
   6  -6  -1    4.00    0.42
   7  -6   1    0.23    0.27
   7  -6   1    0.22    0.25
   7   6  -1   -0.08    0.27
   7  -6  -1    0.15    0.23
   7   6   1   -0.20    0.22
   7  -6  -1   -0.13    0.23
   8   6  -1    1.26    0.40
   8  -6   1    0.80    0.36
   8  -6   1    1.59    0.34
   8   6   1    1.58    0.36
   8  -6  -1    1.28    0.38
   8  -6  -1    1.56    0.35
   0  -7   1    0.73    0.13
   0  -7  -1    0.65    0.10
   0  -7   1    0.80    0.20
   0  -7  -1    0.99    0.16
   0  -7  -1    0.69    0.18
   0   7  -1    0.70    0.10
   0   7   1    0.71    0.13
   0   7   1    0.61    0.10
   0   7  -1    0.56    0.13
   0  -7   1    0.83    0.11
  -1  -7  -1   34.05    1.05
   1  -7   1   32.57    0.95
  -1   7   1   32.63    0.93
   1   7  -1   32.10    0.98
   1  -7   1   31.77    1.04
  -1   7   1   32.62    0.95
   1  -7   1   30.03    1.06
   1   7  -1   32.19    0.97
  -1  -7  -1   32.03    1.00
  -1   7  -1   32.82    0.96
  -1  -7   1   32.59    1.01
   1  -7  -1   32.43    0.95
  -1  -7   1   31.52    1.01
   1  -7  -1   31.12    1.03
  -1   7  -1   32.78    0.97
   1   7   1   33.18    0.98
   1   7   1   33.21    0.96
  -2  -7  -1    6.82    0.34
   2  -7   1    7.30    0.41
   2   7  -1    5.71    0.44
   2   7  -1    7.20    0.34
  -2   7   1    6.61    0.29
   2  -7   1    6.30    0.33
  -2   7   1    7.03    0.33
   2  -7  -1    5.73    0.38
   2   7   1    6.91    0.32
   2   7   1    6.67    0.38
  -2   7  -1    7.20    0.36
  -2  -7   1    6.77    0.35
  -2  -7   1    7.10    0.49
  -2   7  -1    6.70    0.31
   2  -7  -1    6.81    0.39
  -3  -7  -1    1.03    0.15
  -3   7   1    1.07    0.13
  -3   7   1    1.06    0.16
   3  -7   1    1.14    0.19
   3   7  -1    0.98    0.16
   3  -7   1    1.41    0.19
   3   7   1    0.89    0.14
  -3   7  -1    1.10    0.19
   3  -7  -1    1.06    0.20
  -3  -7   1    0.90    0.15
  -3   7  -1    1.09    0.13
   3  -7  -1    1.20    0.19
   4  -7   1    2.75    0.34
  -4  -7  -1    2.65    0.24
   4  -7   1    2.27    0.30
   4   7  -1    2.34    0.26
  -4   7   1    2.22    0.28
   4  -7  -1    2.45    0.32
   4   7   1    2.34    0.26
  -4  -7   1    2.53    0.26
   4  -7  -1    2.63    0.31
   5  -7   1    2.46    0.31
   5   7  -1    2.55    0.29
  -5  -7  -1    2.97    0.28
   5  -7   1    2.91    0.37
   5   7   1    3.30    0.34
   5  -7  -1    2.63    0.31
   5  -7  -1    2.98    0.38
  -5  -7   1    2.96    0.29
   6   7  -1   -0.04    0.22
   6  -7   1    0.14    0.22
   6  -7   1    0.29    0.23
   6   7   1    0.31    0.20
   6  -7  -1    0.06    0.23
   6  -7  -1    0.23    0.23
   7   7  -1    0.91    0.34
   7  -7   1    1.33    0.30
   7  -7   1    0.90    0.31
   7   7   1    1.00    0.28
   7  -7  -1    1.13    0.32
   7  -7  -1    0.87    0.31
   8  -7   1    1.06    0.43
   8  -7   1    1.26    0.40
   8   7  -1    2.28    0.46
   8   7   1    1.66    0.41
   8  -7  -1    1.98    0.40
   8  -7  -1    1.44    0.38
   0   8   1    0.48    0.14
   0  -8   1    0.49    0.11
   0  -8   1    0.18    0.12
   0  -8  -1    0.48    0.11
   0   8   1    0.41    0.10
   0   8  -1    0.40    0.16
   0   8  -1    0.57    0.11
   0  -8  -1    0.68    0.15
   1  -8   1    5.17    0.30
   1   8  -1    5.40    0.29
  -1   8   1    4.70    0.31
  -1  -8  -1    5.02    0.32
  -1   8   1    5.36    0.26
   1  -8   1    5.18    0.38
  -1   8  -1    5.54    0.35
   1   8   1    4.98    0.28
   1  -8  -1    5.51    0.37
   1   8   1    4.81    0.34
   1  -8  -1    5.11    0.31
  -1   8  -1    4.99    0.27
  -1  -8   1    5.08    0.34
  -2   8   1    3.70    0.22
   2  -8   1    3.82    0.32
  -2   8   1    3.94    0.29
   2   8  -1    4.11    0.28
  -2  -8  -1    3.73    0.28
   2  -8   1    4.11    0.27
  -2  -8   1    4.34    0.32
  -2   8  -1    3.97    0.25
   2  -8  -1    3.60    0.27
  -2   8  -1    3.46    0.37
   2  -8  -1    3.48    0.33
   2   8   1    3.66    0.26
   3   8  -1    6.06    0.35
  -3   8   1    5.46    0.29
   3  -8   1    6.74    0.45
   3  -8   1    5.81    0.37
  -3  -8  -1    5.55    0.36
  -3   8   1    5.58    0.37
  -3  -8   1    5.50    0.35
  -3   8  -1    5.95    0.31
   3   8   1    6.14    0.36
   3  -8  -1    5.92    0.38
   3  -8  -1    6.07    0.44
   4   8  -1    3.28    0.32
  -4   8   1    3.65    0.25
  -4  -8  -1    3.65    0.31
   4  -8   1    3.47    0.35
   4  -8   1    4.29    0.39
   4  -8  -1    4.12    0.37
  -4  -8   1    3.79    0.32
  -4   8  -1    3.40    0.26
   4  -8  -1    3.29    0.37
   4   8   1    3.45    0.33
   5  -8   1    1.26    0.28
   5  -8   1    1.35    0.26
   5   8  -1    1.22    0.25
   5  -8  -1    1.53    0.29
   5   8   1    1.18    0.22
   5  -8  -1    1.53    0.27
  -5  -8   1    1.44    0.24
   6   8  -1    0.38    0.25
   6  -8   1    0.16    0.24
   6  -8   1    0.15    0.26
   6  -8  -1    0.25    0.26
   6   8   1    0.29    0.22
   6  -8  -1    0.24    0.29
   7   8  -1    0.49    0.35
   7  -8   1    0.05    0.32
   7  -8   1    0.29    0.34
   7   8   1    0.40    0.30
   7  -8  -1    0.16    0.32
   7  -8  -1    0.17    0.35
   0   9  -1    1.18    0.16
   0   9   1    1.06    0.13
   0  -9  -1    1.09    0.20
   0  -9   1    1.34    0.23
  -1   9   1    0.17    0.10
  -1  -9  -1    0.36    0.17
   1   9  -1    0.23    0.12
   1  -9   1    0.29    0.16
   1   9   1    0.10    0.10
  -1   9  -1    0.26    0.12
  -1  -9   1    0.32    0.17
   1  -9  -1    0.30    0.17
   2  -9   1    0.55    0.20
   2  -9   1    0.60    0.17
  -2  -9  -1    0.64    0.20
   2   9  -1    0.32    0.15
  -2   9   1    0.61    0.11
  -2   9  -1    0.60    0.13
   2  -9  -1    0.61    0.21
  -2  -9   1    0.91    0.20
   2   9   1    0.53    0.13
   2  -9  -1    0.79    0.17
  -3  -9  -1    0.98    0.21
   3   9  -1    0.96    0.20
   3  -9   1    0.80    0.21
   3  -9   1    1.32    0.22
  -3   9   1    0.95    0.14
  -3   9  -1    0.89    0.13
   3   9   1    0.95    0.17
  -3  -9   1    1.10    0.21
   3  -9  -1    0.70    0.19
   3  -9  -1    1.26    0.23
   4  -9   1    3.04    0.34
  -4   9   1    2.56    0.24
  -4  -9  -1    2.69    0.35
   4   9  -1    2.82    0.34
   4  -9   1    3.34    0.40
   4   9   1    2.89    0.32
   4  -9  -1    2.59    0.36
  -4  -9   1    2.34    0.27
   4  -9  -1    2.95    0.37
  -4   9  -1    2.34    0.25
   5  -9   1    2.38    0.37
  -5   9   1    2.16    0.25
   5   9  -1    1.73    0.26
   5  -9   1    1.41    0.32
   5  -9  -1    1.74    0.30
   5   9   1    1.70    0.24
  -5   9  -1    1.98    0.23
   5  -9  -1    1.86    0.32
  -6   9   1    2.90    0.32
   6  -9   1    2.42    0.43
   6  -9   1    2.56    0.42
   6   9  -1    3.28    0.41
   6  -9  -1    2.70    0.42
  -6   9  -1    3.00    0.33
   6  -9  -1    2.51    0.38
   6   9   1    3.79    0.50
   7   9  -1    0.95    0.41
   7  -9   1    0.78    0.42
  -7   9   1    0.75    0.18
   7  -9   1    0.64    0.40
  -7   9  -1    0.77    0.23
   7  -9  -1    0.57    0.39
   7   9   1    0.77    0.32
   7  -9  -1    0.69    0.40
   0 -10   1   -0.15    0.18
   0  10  -1    0.12    0.12
   0  10   1    0.15    0.12
   0 -10  -1    0.06    0.20
  -1 -10  -1    3.76    0.42
   1 -10   1    3.22    0.40
  -1  10   1    2.99    0.26
   1  10  -1    3.69    0.31
   1 -10  -1    3.30    0.39
  -1  10  -1    2.55    0.25
  -1 -10   1    3.40    0.38
   1  10   1    3.41    0.27
   2  10  -1    0.36    0.16
   2 -10   1    0.43    0.23
  -2  10   1    0.15    0.11
  -2 -10  -1    0.35    0.23
  -2  10  -1    0.12    0.12
   2 -10  -1    0.40    0.25
   2  10   1    0.16    0.14
  -2 -10   1    0.39    0.22
  -3  10   1    1.85    0.23
   3 -10   1    2.00    0.35
   3  10  -1    2.08    0.26
  -3 -10  -1    2.03    0.28
   3  10   1    2.40    0.30
  -3 -10   1    1.80    0.30
  -3  10  -1    2.21    0.25
   3 -10  -1    1.98    0.34
   4 -10   1    4.58    0.56
  -4  10   1    4.26    0.30
   4  10  -1    4.54    0.42
   4 -10   1    5.02    0.52
   4 -10  -1    5.27    0.56
   4 -10  -1    5.53    0.50
   4  10   1    4.28    0.40
  -4  10  -1    4.71    0.32
   5 -10   1    2.35    0.39
   5  10  -1    1.98    0.32
  -5  10   1    2.36    0.29
   5 -10   1    1.78    0.34
   5 -10  -1    1.72    0.35
  -5  10  -1    1.99    0.22
   5  10   1    2.08    0.33
   5 -10  -1    1.47    0.37
   6 -10   1    0.46    0.36
   6 -10   1    0.08    0.41
   6  10  -1    0.76    0.34
  -6  10   1    0.25    0.18
   6 -10  -1    0.28    0.36
  -6  10  -1    0.59    0.19
   6  10   1    0.24    0.34
   6 -10  -1    0.44    0.40
   0 -11   1    0.76    0.28
   0 -11  -1    1.53    0.31
   0  11  -1    1.28    0.20
   0  11   1    1.48    0.19
  -1 -11  -1    0.63    0.28
   1 -11   1    0.83    0.30
  -1  11   1    0.38    0.14
   1  11  -1    0.14    0.17
  -1 -11   1    0.58    0.25
  -1  11  -1    0.33    0.15
   1  11   1    0.42    0.14
   1 -11  -1    0.06    0.25
  -2  11   1    2.47    0.27
  -2 -11  -1    2.41    0.36
   2 -11   1    2.78    0.36
   2  11  -1    1.72    0.25
  -2 -11   1    2.95    0.37
   2  11   1    2.48    0.30
   2 -11  -1    2.40    0.36
  -2  11  -1    1.89    0.21
   3  11  -1    0.34    0.21
   3 -11   1    0.41    0.28
  -3  11   1    0.55    0.14
  -3  11  -1    0.65    0.18
   3  11   1    0.45    0.21
   3 -11  -1   -0.06    0.30
  -3 -11   1    0.22    0.30
  -4  11   1    0.36    0.17
   4  11  -1    0.49    0.27
   4 -11   1    1.12    0.35
  -4  11  -1    0.72    0.19
   4 -11  -1    0.32    0.35
   4  11   1    1.44    0.28
   5  11  -1    0.54    0.31
  -5  11   1    0.24    0.19
  -5  11  -1    0.15    0.28
   5 -11  -1    0.51    0.41
   5  11   1    0.28    0.31
   0 -12  -1    0.00    0.37
   0  12   1    0.27    0.17
   0  12  -1    0.03    0.19
   0 -12   1   -0.01    0.33
  -1 -12  -1    1.93    0.42
   1 -12   1    3.52    0.47
  -1  12   1    3.06    0.30
   1  12  -1    2.58    0.27
   1  12   1    2.43    0.25
  -1  12  -1    2.51    0.33
   1 -12  -1    2.86    0.40
  -1 -12   1    2.55    0.43
  -2  12   1    0.05    0.17
   2  12  -1    0.34    0.21
   2 -12   1    0.34    0.37
   2  12   1    0.44    0.21
  -2  12  -1    0.11    0.18
   2 -12  -1    0.61    0.38
  -2 -12   1    0.35    0.38
   3  12  -1    0.50    0.28
  -3  12   1    0.09    0.16
   3 -12   1   -0.35    0.38
   3  12   1    0.60    0.24
  -3  12  -1   -0.26    0.19
   3 -12  -1   -0.53    0.40
  -1   0  -2   94.98    2.51
   1   0  -2   99.02    2.51
   1   0   2  101.99    2.52
   1   0  -2   98.51    2.51
  -1   0  -2   98.92    2.51
  -1   0   2   95.08    2.51
   1   0   2   99.50    2.50
   1   0  -2   96.35    2.51
   1   0   2   96.36    2.51
  -1   0   2  101.87    2.51
  -2   0  -2   64.71    1.67
   2   0  -2   64.69    1.66
   2   0   2   64.45    1.64
  -2   0   2   62.60    1.66
   2   0  -2   62.03    1.66
   2   0   2   62.41    1.67
  -2   0  -2   62.75    1.64
  -2   0   2   65.46    1.66
   2   0   2   63.33    1.67
   2   0  -2   61.97    1.66
   3   0  -2    2.77    0.16
   3   0   2    2.67    0.15
  -3   0  -2    2.69    0.17
  -3   0  -2    2.60    0.14
  -3   0   2    2.58    0.17
  -3   0   2    2.58    0.16
   3   0   2    2.49    0.16
   4   0   2   14.36    0.50
  -4   0  -2   14.49    0.52
  -4   0   2   14.72    0.50
  -4   0   2   14.48    0.49
   4   0  -2   14.34    0.50
   4   0   2   14.37    0.50
  -4   0  -2   14.18    0.46
  -5   0  -2    4.92    0.26
   5   0  -2    5.02    0.30
  -5   0  -2    6.04    0.39
   5   0   2    4.79    0.31
  -5   0   2    4.75    0.34
   5   0   2    5.03    0.29
  -5   0   2    4.92    0.29
   6   0  -2   11.92    0.54
  -6   0  -2   10.10    0.49
  -6   0   2   12.11    0.48
   6   0   2   12.37    0.55
   6   0   2   12.17    0.53
   7   0   2    3.32    0.38
   7   0  -2    2.63    0.34
  -7   0   2    2.57    0.28
  -7   0  -2    3.44    0.27
   7   0   2    3.07    0.34
  -8   0   2   -0.29    0.17
   8   0  -2   -0.18    0.21
   8   0   2   -0.35    0.19
  -9   0   2    4.25    0.48
   9   0  -2    3.63    0.43
   9   0   2    3.10    0.41
  10   0  -2    0.64    0.46
  10   0   2    0.08    0.39
   0  -1  -2   22.85    0.61
   0  -1  -2   23.79    0.60
   0   1   2   22.68    0.62
   0   1  -2   23.35    0.62
   0  -1  -2   23.65    0.62
   0  -1   2   23.62    0.63
   0  -1   2   23.68    0.62
   0  -1  -2   23.44    0.60
   0   1   2   23.18    0.60
   0   1   2   23.43    0.60
  -1  -1  -2  277.46    6.87
   1  -1   2  271.29    6.83
   1   1  -2  265.89    6.82
  -1  -1  -2  269.30    6.84
  -1   1   2  271.16    6.87
   1   1  -2  272.42    6.86
   1   1  -2  268.76    6.85
   1   1  -2  267.80    6.86
  -1  -1  -2  268.86    6.86
  -1   1   2  264.17    6.90
   1  -1   2  259.70    6.89
  -1   1  -2  263.15    6.73
   1  -1  -2  264.50    6.73
  -1  -1   2  260.33    6.83
   1   1   2  263.62    6.74
   1  -1  -2  268.10    6.78
  -1   1  -2  268.43    6.72
   1   1   2  259.04    6.73
   1   1   2  273.69    6.80
  -1  -1   2  263.33    6.78
  -2  -1  -2   58.58    1.49
   2   1  -2   56.71    1.48
  -2   1   2   55.86    1.49
   2   1  -2   55.21    1.49
   2  -1   2   56.34    1.48
   2  -1   2   56.22    1.49
   2  -1   2   55.84    1.50
   2   1  -2   53.63    1.49
  -2  -1  -2   56.35    1.45
  -2  -1   2   51.74    1.42
   2   1   2   54.85    1.44
   2  -1  -2   53.57    1.42
   2   1   2   51.74    1.43
   2   1   2   53.35    1.42
  -2   1  -2   54.92    1.43
   2  -1  -2   53.32    1.44
   2   1   2   56.36    1.40
  -2  -1   2   52.89    1.44
  -2  -1   2   56.82    1.43
  -3   1   2    6.08    0.26
   3   1  -2    5.55    0.27
  -3  -1  -2    6.14    0.22
   3   1  -2    6.26    0.26
   3  -1   2    6.26    0.27
   3  -1   2    6.42    0.26
  -3  -1  -2    6.24    0.26
  -3   1  -2    5.99    0.24
  -3  -1   2    5.93    0.26
   3  -1  -2    5.86    0.24
   3   1   2    5.92    0.25
   3   1   2    6.11    0.27
  -3  -1   2    6.00    0.24
  -3   1  -2    6.27    0.26
   3   1   2    5.56    0.24
   3   1   2    6.03    0.22
  -4  -1  -2    1.47    0.14
   4  -1   2    1.63    0.18
  -4   1   2    1.65    0.19
   4  -1   2    2.48    0.27
  -4   1   2    1.53    0.16
   4   1  -2    1.65    0.18
   4  -1  -2    1.55    0.17
  -4   1  -2    1.47    0.18
  -4   1  -2    1.78    0.16
   4   1   2    1.45    0.18
   4   1   2    1.44    0.18
  -4  -1   2    1.81    0.16
  -4  -1   2    1.11    0.13
   4   1   2    1.60    0.17
  -5  -1  -2    7.51    0.31
  -5   1   2    7.53    0.40
   5  -1   2    7.07    0.37
  -5   1   2    7.41    0.34
   5   1  -2    7.38    0.38
   5  -1   2    7.75    0.39
  -5   1  -2    7.27    0.42
  -5   1  -2    7.21    0.33
   5   1   2    7.34    0.37
   5  -1  -2    6.93    0.36
  -5  -1   2    7.12    0.34
  -6  -1  -2    5.70    0.33
  -6   1   2    5.98    0.34
   6  -1   2    6.36    0.43
   6  -1   2    5.71    0.37
   6   1  -2    5.91    0.40
   6   1   2    5.80    0.40
   6   1   2    5.91    0.34
  -6   1  -2    5.36    0.31
  -6  -1   2    5.84    0.31
   6  -1  -2    5.94    0.42
  -7   1   2    2.17    0.28
   7   1  -2    2.02    0.24
  -7  -1  -2    1.84    0.23
   7   1  -2    1.99    0.32
   7  -1   2    1.62    0.24
   7   1   2    1.62    0.24
   7   1   2    1.81    0.23
   7  -1  -2    1.87    0.27
  -7  -1   2    1.48    0.19
  -8   1   2    4.34    0.40
   8  -1   2    5.03    0.41
   8   1  -2    5.19    0.49
  -8  -1  -2    4.64    0.36
   8  -1   2    4.87    0.50
   8  -1  -2    3.93    0.46
   8   1   2    4.75    0.44
  -8  -1   2    4.86    0.40
   9   1  -2    0.42    0.31
   9  -1   2    0.15    0.28
   9  -1  -2    0.07    0.31
   9   1   2    0.54    0.29
  10   1  -2    0.76    0.43
  10  -1   2    1.69    0.46
  10  -1  -2    1.07    0.40
  10   1   2    0.85    0.47
   0  -2   2   83.09    2.29
   0  -2   2   89.22    2.30
   0   2   2   90.44    2.26
   0   2  -2   88.71    2.30
   0  -2  -2   86.39    2.29
   0  -2  -2   90.30    2.27
   0  -2  -2   89.12    2.26
   0   2  -2   88.73    2.29
   0  -2  -2   90.20    2.29
   0  -2   2   89.70    2.27
   0   2  -2   90.28    2.27
   0   2   2   89.34    2.26
   1   2  -2  222.24    5.85
   1   2  -2  244.52    5.86
  -1  -2  -2  230.91    5.85
  -1  -2  -2  230.40    5.83
   1  -2   2  224.98    5.86
   1   2  -2  236.63    5.87
  -1  -2  -2  233.17    5.84
   1   2  -2  229.05    5.86
   1  -2   2  230.41    5.85
  -1   2   2  235.14    5.87
  -1  -2  -2  223.04    5.87
   1  -2   2  220.98    5.87
  -1   2   2  229.58    5.89
   1  -2  -2  227.36    5.80
   1   2   2  225.16    5.80
   1   2   2  220.88    5.81
  -1  -2   2  225.91    5.82
   1  -2  -2  237.82    5.83
   1   2   2  224.65    5.80
  -1   2  -2  230.07    5.82
   1   2   2  225.20    5.79
  -1  -2   2  226.49    5.82
  -1  -2   2  240.17    5.82
   2   2  -2   64.77    1.69
   2   2  -2   63.48    1.67
   2  -2   2   62.35    1.69
  -2   2   2   64.79    1.65
   2  -2   2   62.62    1.67
  -2  -2  -2   65.83    1.64
   2   2  -2   65.16    1.68
  -2  -2  -2   60.74    1.67
  -2   2   2   61.57    1.69
   2  -2   2   61.58    1.68
   2   2   2   67.87    1.73
   2   2   2   66.47    1.68
  -2  -2   2   62.73    1.73
   2   2   2   63.84    1.72
   2  -2  -2   64.81    1.70
  -2   2  -2   64.11    1.72
  -2  -2   2   67.83    1.72
  -2  -2   2   62.21    1.72
   2   2   2   65.91    1.68
   3   2  -2   47.75    1.35
   3  -2   2   49.63    1.37
   3   2  -2   46.76    1.34
  -3  -2  -2   49.18    1.29
   3  -2   2   49.47    1.33
  -3   2   2   49.29    1.32
  -3  -2   2   47.29    1.36
   3   2   2   48.94    1.32
   3   2   2   50.71    1.31
   3  -2  -2   49.73    1.34
   3   2   2   49.50    1.36
  -3  -2   2   48.78    1.37
   3   2   2   50.47    1.37
  -3   2  -2   48.85    1.35
  -3  -2   2   50.14    1.34
   4  -2   2   64.48    1.74
  -4   2   2   64.03    1.76
   4   2  -2   62.68    1.75
  -4  -2  -2   62.62    1.68
  -4  -2   2   61.84    1.69
   4   2   2   61.94    1.74
  -4   2  -2   61.56    1.71
   4  -2  -2   64.78    1.70
   4   2   2   59.86    1.65
   4   2   2   62.82    1.68
  -5   2   2   64.57    1.78
  -5  -2  -2   64.64    1.72
  -5   2   2   62.64    1.80
   5   2  -2   62.81    1.80
   5  -2   2   64.41    1.79
   5  -2   2   63.89    1.83
  -5  -2   2   65.46    1.79
   5   2   2   64.08    1.79
  -5   2  -2   64.29    1.82
   5  -2  -2   66.40    1.82
  -6   2   2    1.39    0.19
   6  -2   2    1.41    0.23
  -6  -2  -2    1.35    0.16
   6  -2   2    1.31    0.22
   6   2  -2    1.36    0.24
   6   2   2    1.14    0.19
  -6  -2   2    1.50    0.17
   6  -2  -2    1.31    0.26
   6   2   2    1.54    0.19
   7  -2   2    0.03    0.17
  -7  -2  -2    0.17    0.13
  -7   2   2    0.14    0.15
   7  -2   2   -0.18    0.14
   7   2  -2    0.03    0.18
   7   2  -2   -0.10    0.15
   7  -2  -2    0.26    0.19
   7   2   2    0.06    0.16
  -7  -2   2   -0.06    0.13
   7   2   2   -0.01    0.17
   8  -2   2    3.14    0.39
   8  -2   2    3.79    0.42
   8   2  -2    3.82    0.44
  -8  -2   2    4.09    0.37
   8   2   2    3.78    0.40
   8  -2  -2    3.76    0.44
   9   2  -2    3.06    0.36
   9  -2   2    3.05    0.39
   9  -2   2    2.52    0.37
   9  -2  -2    3.50    0.44
   9   2   2    2.47    0.34
   9  -2  -2    2.69    0.38
  10  -2   2    0.85    0.44
  10  -2  -2    0.61    0.41
   0   3  -2    6.66    0.24
   0  -3  -2    6.86    0.22
   0  -3   2    6.92    0.26
   0  -3  -2    6.51    0.24
   0   3   2    6.59    0.21
   0  -3  -2    6.33    0.21
   0   3   2    6.86    0.22
   0  -3   2    6.73    0.22
  -1   3   2  139.65    3.53
   1  -3   2  138.07    3.59
  -1  -3  -2  137.48    3.55
   1   3  -2  142.24    3.51
   1  -3   2  141.68    3.57
   1  -3   2  134.81    3.56
  -1  -3  -2  138.84    3.55
   1   3  -2  137.98    3.57
   1   3  -2  134.52    3.57
   1   3  -2  138.12    3.57
  -1  -3   2  133.08    3.56
  -1  -3   2  141.66    3.58
   1  -3  -2  140.29    3.54
   1   3   2  138.94    3.56
  -1  -3   2  135.33    3.58
   1   3   2  139.31    3.56
  -1  -3   2  144.03    3.52
   1  -3  -2  134.58    3.59
   1   3   2  139.73    3.56
  -2  -3  -2   12.77    0.39
   2  -3   2   11.90    0.43
   2   3  -2   12.97    0.43
   2   3  -2   12.55    0.42
  -2   3   2   13.37    0.39
   2  -3   2   12.72    0.41
  -2  -3  -2   12.75    0.42
   2  -3   2   12.45    0.43
   2   3  -2   12.79    0.36
   2   3   2   12.53    0.39
   2   3   2   12.71    0.42
  -2  -3   2   12.52    0.44
   2  -3  -2   12.65    0.39
  -2  -3   2   13.06    0.42
   2   3   2   13.14    0.35
  -2  -3   2   15.07    0.48
   3  -3   2    0.57    0.11
   3   3  -2    0.39    0.09
  -3  -3  -2    0.55    0.07
  -3   3   2    0.57    0.09
   3   3  -2    0.51    0.12
   3  -3   2    0.51    0.10
   3  -3   2    0.29    0.10
   3   3  -2    0.47    0.09
  -3   3   2    0.51    0.10
  -3  -3   2    0.46    0.08
   3   3   2    0.53    0.07
  -3  -3   2    0.57    0.11
   3   3   2    0.50    0.09
   3   3   2    0.59    0.10
  -3   3  -2    0.71    0.11
   3  -3  -2    0.52    0.09
   3   3   2    0.31    0.09
  -4   3   2    3.91    0.23
  -4  -3  -2    3.99    0.20
   4   3  -2    3.82    0.26
  -4   3   2    4.12    0.25
   4  -3   2    3.78    0.25
   4  -3   2    3.81    0.26
  -4   3  -2    3.98    0.27
   4  -3  -2    4.19    0.25
   4   3   2    4.23    0.27
   4   3   2    3.79    0.21
   4   3   2    3.51    0.32
  -4  -3   2    3.73    0.23
  -5   3   2    4.84    0.30
  -5  -3  -2    4.97    0.25
  -5   3   2    5.02    0.33
   5   3  -2    4.83    0.35
   5  -3   2    4.86    0.32
   5  -3   2    4.77    0.33
   5  -3   2    4.45    0.28
   5   3   2    4.87    0.31
   5   3   2    4.91    0.28
  -5  -3   2    4.47    0.28
  -5   3  -2    4.97    0.37
   5  -3  -2    4.74    0.33
   6   3  -2    2.41    0.24
   6  -3   2    2.03    0.25
  -6  -3  -2    1.84    0.24
   6  -3   2    1.63    0.24
  -6   3   2    2.00    0.25
   6   3  -2    1.59    0.20
   6   3   2    1.59    0.22
   6   3   2    1.16    0.17
  -6  -3   2    1.59    0.18
  -7  -3  -2    4.10    0.36
   7  -3   2    5.87    0.45
   7   3  -2    5.49    0.38
   7   3  -2    5.22    0.42
   7  -3   2    5.61    0.38
   7   3   2    5.45    0.41
   7   3   2    5.90    0.38
   7  -3  -2    6.07    0.44
  -7  -3   2    5.84    0.34
   8  -3   2    1.80    0.27
   8  -3   2    1.72    0.33
   8   3  -2    2.11    0.30
   8   3   2    2.17    0.33
  -8  -3   2    2.15    0.29
   8  -3  -2    1.86    0.30
   8  -3  -2    1.94    0.33
   8   3   2    1.96    0.26
   9  -3   2   -0.26    0.29
   9  -3   2   -0.38    0.29
   9  -3  -2   -0.31    0.31
   9  -3  -2   -0.59    0.33
   0   4   2    0.20    0.05
   0  -4  -2    0.27    0.07
   0  -4   2    0.34    0.06
   0  -4  -2    0.27    0.07
   0  -4   2    0.25    0.08
   0  -4   2    0.33    0.07
   0   4  -2    0.20    0.06
   0   4   2    0.24    0.05
  -1  -4  -2   75.10    2.02
   1  -4   2   78.42    2.02
   1   4  -2   75.76    2.03
  -1   4   2   78.24    1.99
  -1   4   2   75.87    1.98
   1   4  -2   75.37    2.02
  -1  -4  -2   75.66    2.01
   1  -4   2   76.76    2.06
   1  -4   2   75.67    2.01
   1  -4  -2   77.25    2.06
  -1  -4   2   75.64    2.04
   1   4   2   76.17    2.01
   1  -4  -2   77.35    1.99
   1   4   2   74.24    2.01
  -1  -4   2   76.84    2.04
  -1  -4   2   78.55    1.95
  -1   4  -2   74.90    2.02
  -1   4  -2   77.53    2.02
   2  -4   2    5.39    0.24
  -2  -4  -2    5.07    0.23
  -2  -4  -2    5.34    0.26
   2   4  -2    5.55    0.28
   2  -4   2    5.35    0.27
   2   4  -2    5.52    0.26
   2  -4   2    5.09    0.26
  -2   4   2    5.21    0.21
  -2  -4   2    5.57    0.27
   2  -4  -2    5.10    0.27
  -2   4  -2    5.03    0.24
   2   4   2    5.28    0.24
   2  -4  -2    5.03    0.22
   2   4   2    6.06    0.27
  -2  -4   2    5.69    0.26
   3  -4   2   10.06    0.42
   3   4  -2   10.37    0.44
   3   4  -2    9.81    0.40
   3   4  -2   10.39    0.31
  -3   4   2   10.31    0.36
   3  -4   2    9.93    0.38
  -3  -4  -2    9.96    0.35
  -3  -4   2   10.41    0.39
   3   4   2   10.20    0.42
   3   4   2   10.29    0.29
   3  -4  -2   10.02    0.43
   3  -4  -2   10.27    0.37
  -3  -4   2   10.31    0.43
   3   4   2   10.24    0.40
   4   4  -2   13.29    0.52
  -4   4   2   13.42    0.47
   4  -4   2   13.38    0.52
   4  -4   2   13.10    0.51
  -4  -4  -2   12.72    0.43
   4   4  -2   12.46    0.60
   4   4  -2   12.59    0.43
   4  -4   2   13.02    0.50
   4  -4  -2   12.75    0.48
  -4  -4   2   12.98    0.47
  -4  -4   2   13.47    0.54
   4   4   2   13.42    0.57
   4   4   2   13.38    0.50
   4   4   2   13.06    0.41
   5  -4   2    4.55    0.35
   5  -4   2    5.03    0.36
   5   4  -2    6.52    0.40
  -5  -4  -2    5.26    0.27
   5  -4   2    4.42    0.31
   5   4  -2    4.80    0.27
  -5   4   2    4.98    0.33
   5   4   2    4.95    0.31
   5   4   2    5.00    0.26
  -6  -4  -2    6.78    0.36
   6  -4   2    6.94    0.44
   6   4  -2    6.78    0.39
   6  -4   2    6.21    0.40
   6   4  -2    6.52    0.41
   6  -4  -2    7.04    0.42
   6   4   2    6.39    0.36
  -6  -4   2    6.96    0.34
   6   4   2    6.94    0.41
   7   4  -2    6.79    0.40
   7  -4   2    6.50    0.47
   7   4  -2    7.63    0.51
   7  -4   2    6.50    0.47
   7  -4  -2    6.70    0.45
   7   4   2    6.36    0.46
   7  -4  -2    7.43    0.53
   7   4   2    6.97    0.41
  -7  -4   2    7.42    0.40
   8  -4   2    3.47    0.44
   8  -4   2    2.90    0.35
   8   4   2    3.36    0.37
   8  -4  -2    2.66    0.34
   8  -4  -2    3.03    0.40
   9  -4   2    0.12    0.33
   9  -4   2    0.06    0.33
   9  -4  -2    0.63    0.35
   9  -4  -2    0.52    0.32
   0  -5  -2   48.34    1.30
   0   5  -2   47.89    1.32
   0   5   2   48.04    1.29
   0  -5   2   49.73    1.28
   0  -5   2   48.51    1.36
   0  -5  -2   48.30    1.27
   0  -5   2   47.77    1.32
   0  -5  -2   47.62    1.34
   0   5   2   45.33    1.29
   0   5  -2   47.60    1.32
  -1  -5  -2   18.05    0.57
   1  -5   2   17.67    0.56
   1  -5   2   17.59    0.61
  -1   5   2   17.83    0.53
   1  -5   2   18.46    0.57
  -1  -5  -2   17.60    0.56
   1   5  -2   17.49    0.57
   1  -5  -2   17.72    0.59
  -1   5  -2   18.40    0.56
   1  -5  -2   17.73    0.53
  -1  -5   2   17.93    0.58
  -1  -5   2   17.68    0.59
  -1   5  -2   15.67    0.58
  -1  -5   2   18.20    0.47
   1   5   2   18.14    0.56
  -2  -5  -2   76.04    2.04
   2  -5   2   76.28    2.07
   2   5  -2   76.13    2.08
  -2   5   2   75.96    2.01
  -2  -5  -2   75.90    2.06
   2  -5   2   78.24    2.11
   2  -5   2   76.20    2.05
  -2  -5   2   76.72    2.06
   2  -5  -2   75.66    2.00
  -2  -5   2   74.86    2.05
  -2   5  -2   77.27    2.03
   2   5   2   75.06    2.03
   2   5   2   79.25    2.05
   2  -5  -2   70.87    2.08
  -3  -5  -2   64.96    1.71
   3  -5   2   63.59    1.80
  -3   5   2   62.73    1.71
   3   5  -2   64.04    1.79
   3   5  -2   59.41    1.75
   3  -5   2   64.86    1.78
  -3  -5  -2   62.45    1.76
   3  -5   2   64.24    1.74
  -3  -5   2   64.05    1.74
   3   5   2   61.53    1.74
   3  -5  -2   62.62    1.70
   3  -5  -2   63.76    1.80
  -3   5  -2   62.28    1.73
   3   5   2   63.21    1.76
  -3  -5   2   63.84    1.78
   4  -5   2    5.29    0.33
   4   5  -2    5.13    0.31
   4   5  -2    5.24    0.18
  -4   5   2    5.15    0.29
   4  -5   2    5.31    0.33
  -4  -5  -2    5.89    0.28
   4  -5   2    5.39    0.34
   4   5  -2    5.42    0.20
  -4  -5   2    5.32    0.39
   4   5   2    5.71    0.43
   4  -5  -2    5.53    0.41
   4  -5  -2    5.45    0.34
  -4   5  -2    5.16    0.34
   4   5   2    5.48    0.30
   5  -5   2    0.66    0.16
  -5   5   2    0.84    0.18
   5   5  -2    0.78    0.12
  -5  -5  -2    0.81    0.14
   5   5  -2    0.49    0.15
   5  -5   2    0.88    0.16
   5   5   2    0.75    0.11
   5  -5  -2    0.56    0.16
  -5  -5   2    0.40    0.12
   5   5   2    0.55    0.16
  -6  -5  -2    2.93    0.30
   6   5  -2    2.61    0.35
   6  -5   2    2.96    0.36
   6  -5   2    3.18    0.35
   6  -5  -2    2.61    0.34
  -6  -5   2    3.31    0.27
   6  -5  -2    3.44    0.34
   6   5   2    3.77    0.36
   7  -5   2    1.78    0.31
   7  -5   2    2.13    0.34
   7   5  -2    1.94    0.32
   7  -5  -2    2.35    0.31
   7  -5  -2    2.31    0.33
  -7  -5   2    2.40    0.31
   7   5   2    2.05    0.29
   8  -5   2    1.72    0.33
   8  -5   2    1.58    0.34
   8  -5  -2    1.71    0.31
   8   5   2    2.17    0.36
   8  -5  -2    2.02    0.35
   9  -5   2    0.58    0.38
   9  -5   2    0.42    0.38
   9  -5  -2    0.05    0.35
   9  -5  -2    0.78    0.42
   0   6  -2    5.03    0.24
   0   6   2    4.57    0.21
   0   6   2    4.93    0.23
   0  -6   2    4.87    0.29
   0  -6   2    4.97    0.27
   0  -6   2    4.90    0.21
   0  -6  -2    4.75    0.28
   0  -6  -2    4.82    0.20
   0   6  -2    4.79    0.26
   1   6  -2   10.40    0.39
   1  -6   2   10.49    0.41
  -1   6   2    9.65    0.34
  -1  -6  -2   10.11    0.41
  -1  -6  -2   10.13    0.41
   1  -6   2    9.99    0.42
   1  -6   2    9.93    0.38
  -1   6   2    9.83    0.36
   1  -6  -2   10.23    0.38
   1   6   2    9.84    0.38
  -1  -6   2   10.16    0.43
  -1   6  -2    9.76    0.37
   1  -6  -2    9.76    0.41
  -1   6  -2    9.93    0.39
  -1  -6   2    9.61    0.40
   1   6   2   10.19    0.36
   1  -6  -2    9.39    0.37
   2   6  -2    4.61    0.34
   2  -6   2    5.53    0.30
  -2  -6  -2    5.59    0.29
  -2   6   2    5.09    0.25
   2  -6   2    5.65    0.33
   2   6  -2    5.23    0.27
  -2  -6  -2    5.19    0.33
  -2   6   2    5.48    0.23
   2  -6   2    5.44    0.32
  -2  -6   2    4.87    0.33
  -2   6  -2    5.05    0.24
   2   6   2    5.50    0.26
   2   6   2    5.19    0.31
  -2  -6   2    5.09    0.29
   2  -6  -2    5.14    0.32
  -2   6  -2    5.06    0.29
  -3  -6  -2    7.62    0.42
   3  -6   2    7.54    0.39
  -3   6   2    8.36    0.35
   3   6  -2    7.94    0.47
  -3  -6  -2    7.84    0.36
   3  -6   2    7.69    0.39
   3  -6   2    8.32    0.43
   3   6  -2    8.26    0.37
   3  -6  -2    8.18    0.42
   3   6   2    8.12    0.36
  -3  -6   2    8.50    0.46
  -3   6  -2    8.20    0.39
  -3  -6   2    8.30    0.37
  -4   6   2    0.88    0.15
  -4  -6  -2    0.58    0.14
   4  -6   2    0.72    0.16
   4  -6   2    0.48    0.14
   4   6  -2    0.41    0.13
   4  -6  -2    0.77    0.16
   4  -6  -2    0.53    0.16
   4   6   2    0.54    0.13
  -4   6  -2    0.53    0.22
  -4  -6   2    0.48    0.23
  -4  -6   2    0.52    0.11
   5   6  -2    0.95    0.18
  -5  -6  -2    0.84    0.17
   5  -6   2    0.81    0.19
   5  -6   2    0.90    0.21
  -5  -6   2    0.84    0.15
   5  -6  -2    0.41    0.17
   5   6   2    1.03    0.18
   5  -6  -2    1.00    0.21
   6   6  -2    5.47    0.42
   6  -6   2    5.32    0.44
   6  -6   2    4.77    0.45
   6  -6  -2    5.41    0.44
   6   6   2    5.84    0.45
  -6  -6   2    5.15    0.34
   6  -6  -2    5.71    0.46
   7   6  -2    0.60    0.27
   7  -6   2    0.46    0.25
   7  -6   2    0.33    0.24
   7  -6  -2    0.23    0.26
   7  -6  -2    0.44    0.26
   7   6   2    0.05    0.23
   8  -6   2    0.58    0.34
   8   6  -2    0.38    0.35
   8  -6   2    0.18    0.30
   8   6   2    0.38    0.30
   8  -6  -2    1.18    0.35
   8  -6  -2    0.63    0.31
   0  -7  -2   82.84    2.25
   0  -7   2   82.00    2.12
   0   7   2   81.66    2.17
   0   7  -2   81.17    2.20
   0   7  -2   78.99    2.20
   0   7   2   80.35    2.16
   0  -7   2   78.40    2.21
   0  -7  -2   81.73    2.11
   0  -7   2   80.81    2.26
   1  -7   2    1.83    0.20
   1   7  -2    2.36    0.27
  -1  -7  -2    2.26    0.21
   1   7  -2    2.00    0.19
   1  -7   2    1.87    0.22
  -1   7   2    2.07    0.20
   1  -7   2    2.04    0.21
  -1   7   2    1.97    0.15
  -1  -7   2    2.14    0.24
   1  -7  -2    2.16    0.21
   1   7   2    1.98    0.23
  -1   7  -2    1.80    0.24
   1  -7  -2    2.31    0.25
  -1   7  -2    2.08    0.18
   1   7   2    2.12    0.17
  -1  -7   2    1.62    0.21
  -2   7   2    3.33    0.19
   2   7  -2    3.29    0.25
   2  -7   2    3.26    0.24
  -2   7   2    3.38    0.23
  -2  -7  -2    3.20    0.24
   2  -7   2    2.84    0.27
  -2  -7   2    3.44    0.27
  -2   7  -2    3.34    0.22
   2   7   2    3.14    0.22
   2  -7  -2    2.47    0.28
  -2  -7   2    3.30    0.36
  -2   7  -2    3.46    0.28
   2  -7  -2    2.74    0.28
   2   7   2    3.52    0.30
  -3  -7  -2    3.15    0.25
   3  -7   2    3.66    0.31
   3   7  -2    3.26    0.26
  -3   7   2    3.35    0.20
  -3   7   2    3.14    0.26
   3  -7   2    3.87    0.29
  -3   7  -2    3.70    0.24
   3   7   2    3.11    0.24
   3  -7  -2    3.98    0.32
   3  -7  -2    3.25    0.27
  -3   7  -2    3.31    0.31
  -3  -7   2    3.59    0.27
   4  -7   2    5.61    0.37
  -4  -7  -2    5.48    0.31
  -4   7   2    5.43    0.35
   4   7  -2    5.90    0.38
   4  -7   2    6.15    0.41
   4   7   2    5.55    0.35
   4  -7  -2    5.60    0.38
   4  -7  -2    6.01    0.42
  -4  -7   2    5.68    0.34
  -5  -7  -2    6.79    0.39
   5  -7   2    7.28    0.45
   5   7  -2    7.27    0.46
   5  -7   2    7.24    0.51
   5  -7  -2    7.52    0.49
   5   7   2    6.94    0.44
  -5  -7   2    7.09    0.39
   5  -7  -2    7.33    0.47
   6  -7   2    1.07    0.29
   6  -7   2    0.67    0.27
   6   7  -2    1.10    0.26
   6  -7  -2    0.53    0.25
  -6  -7   2    1.18    0.33
   6  -7  -2    1.27    0.25
   6   7   2    1.20    0.26
   7   7  -2    0.79    0.30
   7  -7   2    0.85    0.29
   7  -7   2    0.87    0.35
   7   7   2    0.65    0.26
   7  -7  -2    0.90    0.30
   7  -7  -2    0.69    0.29
   8  -7   2    0.75    0.35
   8   7  -2    0.25    0.35
   8  -7   2   -0.14    0.35
   8  -7  -2   -0.73    0.33
   8   7   2    0.23    0.33
   8  -7  -2    0.10    0.39
   0   8  -2    0.76    0.12
   0  -8   2    0.70    0.17
   0  -8  -2    1.13    0.13
   0   8   2    0.84    0.15
   0  -8  -2    0.97    0.18
   0  -8   2    1.05    0.13
   0   8   2    1.01    0.12
  -1  -8  -2    4.87    0.32
  -1   8   2    4.53    0.29
   1  -8   2    4.63    0.33
  -1   8   2    4.59    0.24
   1  -8   2    4.58    0.30
   1   8  -2    5.04    0.30
   1   8   2    4.79    0.27
  -1   8  -2    5.03    0.28
   1  -8  -2    5.29    0.34
   1  -8  -2    4.76    0.29
   1   8   2    5.36    0.34
  -1  -8   2    4.23    0.31
  -2  -8  -2    3.06    0.27
   2  -8   2    3.18    0.33
   2  -8   2    2.91    0.25
  -2   8   2    3.50    0.27
   2   8  -2    3.36    0.26
  -2   8   2    3.11    0.20
   2  -8  -2    3.36    0.33
   2   8   2    2.89    0.23
  -2  -8   2    3.45    0.30
   2  -8  -2    3.24    0.27
  -2   8  -2    3.14    0.22
   3  -8   2    1.39    0.23
   3   8  -2    1.61    0.20
  -3   8   2    1.79    0.17
  -3   8   2    1.59    0.19
   3  -8   2    1.43    0.22
  -3  -8  -2    1.57    0.21
   3  -8  -2    1.43    0.23
   3   8   2    1.44    0.18
  -3   8  -2    1.59    0.20
  -3  -8   2    1.80    0.22
   3  -8  -2    1.59    0.22
  -4  -8  -2    3.54    0.30
   4  -8   2    3.25    0.38
   4  -8   2    3.23    0.34
   4   8  -2    3.53    0.33
  -4   8   2    3.33    0.24
   4  -8  -2    3.35    0.39
  -4  -8   2    3.16    0.31
   4   8   2    3.53    0.32
   4  -8  -2    3.67    0.37
  -4   8  -2    3.09    0.25
   5  -8   2    0.02    0.20
  -5   8   2    0.30    0.11
   5   8  -2    0.25    0.19
   5  -8   2    0.26    0.21
  -5  -8   2    0.22    0.19
   5  -8  -2    0.39    0.22
   5  -8  -2    0.34    0.24
   5   8   2    0.17    0.18
   6  -8   2    0.73    0.28
   6   8  -2   -0.19    0.22
   6  -8   2    0.53    0.25
   6  -8  -2    0.34    0.28
   6  -8  -2    0.08    0.26
   6   8   2   -0.03    0.25
   7  -8   2    0.87    0.33
   7   8  -2    0.63    0.34
   7  -8   2    0.21    0.33
   7   8   2    0.48    0.28
   7  -8  -2    0.66    0.33
   7  -8  -2    0.21    0.34
   0  -9  -2    7.63    0.44
   0   9  -2    7.57    0.37
   0  -9   2    8.35    0.47
   0   9   2    7.59    0.34
   1  -9   2    1.82    0.26
  -1   9   2    2.39    0.20
   1   9  -2    2.53    0.25
  -1  -9  -2    2.36    0.29
  -1   9  -2    2.34    0.24
   1  -9  -2    2.42    0.30
   1   9   2    2.32    0.23
  -1  -9   2    2.52    0.33
   2   9  -2    3.49    0.29
   2  -9   2    3.80    0.39
  -2   9   2    2.52    0.28
  -2   9   2    3.19    0.22
   2  -9   2    3.35    0.29
  -2  -9  -2    2.91    0.32
   2   9   2    3.28    0.28
  -2   9  -2    2.89    0.24
  -2  -9   2    2.99    0.34
   2  -9  -2    3.68    0.35
   2  -9  -2    2.99    0.30
   3  -9   2    5.16    0.39
  -3   9   2    5.47    0.28
   3  -9   2    5.21    0.47
   3   9  -2    5.35    0.37
  -3  -9  -2    4.78    0.38
   3  -9  -2    5.17    0.46
  -3   9  -2    5.49    0.32
   3   9   2    5.06    0.34
   3  -9  -2    5.24    0.38
  -3  -9   2    5.59    0.41
   4   9  -2    1.49    0.23
  -4   9   2    1.12    0.15
   4  -9   2    0.98    0.28
   4  -9   2    1.56    0.25
  -4   9  -2    1.25    0.19
   4  -9  -2    1.27    0.25
  -4  -9   2    1.26    0.23
   4  -9  -2    1.29    0.24
   4   9   2    1.21    0.19
  -5   9   2    0.13    0.13
   5  -9   2    0.05    0.25
   5   9  -2    0.09    0.23
   5  -9   2    0.03    0.24
   5  -9  -2   -0.12    0.26
  -5   9  -2   -0.16    0.14
   5   9   2   -0.03    0.21
   5  -9  -2    0.42    0.25
   6  -9   2    0.39    0.30
  -6   9   2    0.51    0.17
   6  -9   2    0.30    0.30
   6   9  -2    0.73    0.32
   6  -9  -2    0.34    0.33
   6  -9  -2    0.24    0.31
  -6   9  -2    0.34    0.16
   6   9   2   -0.13    0.28
   7   9  -2    1.91    0.47
  -7   9   2    2.02    0.24
   7  -9   2    2.85    0.43
   7  -9   2    1.73    0.45
  -7   9  -2    1.31    0.25
   7  -9  -2    2.10    0.45
   7  -9  -2    1.95    0.43
   7   9   2    2.14    0.38
   0 -10   2    6.71    0.46
   0  10  -2    5.56    0.36
   0  10   2    5.40    0.31
   0 -10  -2    5.47    0.45
  -1 -10  -2    2.17    0.28
  -1  10   2    1.75    0.21
   1 -10   2    2.09    0.31
   1  10  -2    1.61    0.21
  -1  10  -2    1.99    0.25
   1  10   2    1.83    0.20
  -1 -10   2    1.77    0.28
   1 -10  -2    1.57    0.25
   2  10  -2    1.10    0.19
  -2 -10  -2    1.01    0.25
   2 -10   2    1.02    0.24
  -2  10   2    1.52    0.19
  -2 -10   2    1.42    0.28
   2 -10  -2    0.92    0.25
  -2  10  -2    0.99    0.16
   2  10   2    0.69    0.16
   3  10  -2    0.01    0.19
  -3  10   2    0.27    0.12
   3 -10   2    0.05    0.26
  -3 -10  -2    0.31    0.22
   3 -10  -2    0.12    0.23
  -3 -10   2    0.39    0.24
   3  10   2    0.22    0.16
  -3  10  -2    0.15    0.13
  -4  10   2    0.48    0.14
   4 -10   2    0.91    0.29
   4 -10   2    0.86    0.27
   4  10  -2    0.35    0.20
  -4 -10   2    0.28    0.27
   4  10   2    0.60    0.22
   4 -10  -2    0.74    0.30
  -4  10  -2    0.42    0.15
   5  10  -2    1.95    0.30
  -5  10   2    1.61    0.18
   5 -10   2    1.67    0.40
   5 -10   2    1.98    0.40
   5 -10  -2    2.40    0.39
   5  10   2    2.32    0.31
   5 -10  -2    1.40    0.35
  -5  10  -2    1.84    0.23
   6 -10   2    2.12    0.44
   6 -10   2    1.53    0.46
   6  10  -2    1.87    0.40
  -6  10   2    1.58    0.20
   6 -10  -2    1.37    0.43
   6 -10  -2    1.52    0.44
   6  10   2    1.71    0.32
  -6  10  -2    1.73    0.25
   0  11   2    5.40    0.33
   0  11  -2    5.05    0.37
   0 -11   2    6.18    0.53
   0 -11  -2    5.43    0.49
  -1  11   2    0.21    0.14
   1  11  -2    0.31    0.16
  -1 -11  -2    0.13    0.25
   1 -11   2    0.42    0.26
   1  11   2    0.26    0.14
   1 -11  -2    0.70    0.28
  -1 -11   2   -0.27    0.24
  -1  11  -2    0.32    0.16
  -2 -11  -2   -0.01    0.30
   2  11  -2    0.45    0.19
  -2  11   2    0.72    0.14
   2 -11   2    0.44    0.30
   2 -11  -2    0.70    0.28
  -2 -11   2    0.58    0.30
  -2  11  -2    0.61    0.17
   2  11   2    0.66    0.16
  -3  11   2    0.17    0.13
   3 -11   2    0.12    0.30
   3  11  -2   -0.06    0.20
  -3 -11   2    0.00    0.28
   3 -11  -2    0.14    0.33
  -3  11  -2    0.19    0.18
   3  11   2    0.32    0.18
  -4  11   2    0.64    0.15
   4 -11   2    0.11    0.36
   4  11  -2    0.51    0.27
  -4  11  -2    0.36    0.19
   4 -11  -2    1.21    0.38
   4  11   2    0.20    0.23
   5  11  -2   -0.39    0.33
  -5  11   2    0.05    0.16
   5 -11   2   -0.15    0.40
   5 -11  -2    0.39    0.39
   5  11   2    0.18    0.35
   0  12  -2   -0.20    0.18
   0 -12  -2    0.21    0.36
   0 -12   2   -0.15    0.33
   0  12   2    0.19    0.16
   1 -12   2    0.78    0.36
   1  12  -2    0.74    0.22
  -1 -12  -2    1.19    0.37
  -1  12   2    0.92    0.16
   1 -12  -2    0.58    0.36
  -1  12  -2    0.55    0.19
   1  12   2    0.79    0.18
  -1 -12   2    0.33    0.40
   2 -12   2    0.76    0.36
  -2  12   2    0.71    0.16
   2  12  -2    0.94    0.24
  -2  12  -2    0.59    0.20
   2 -12  -2   -0.03    0.39
  -2 -12   2    0.23    0.38
   2  12   2    0.78    0.22
   3 -12   2   -0.29    0.39
   3  12  -2    0.44    0.24
  -3  12   2    0.23    0.15
   3  12   2    0.70    0.24
   3 -12  -2    0.15    0.40
  -3  12  -2    0.11    0.20
   1   0   3  985.87   24.53
  -1   0  -3  943.86   24.63
  -1   0  -3 1000.00   24.67
  -1   0   3  917.43   24.60
   1   0  -3  963.97   24.69
   1   0  -3  970.25   24.64
   1   0  -3  966.34   24.60
   1   0   3  997.18   24.67
   1   0   3  975.10   24.70
  -1   0   3  962.47   24.71
  -2   0  -3   26.15    0.67
  -2   0   3   24.83    0.70
   2   0  -3   26.03    0.69
   2   0  -3   24.89    0.70
   2   0  -3   25.02    0.70
   2   0   3   25.60    0.70
  -2   0   3   21.04    0.68
  -2   0  -3   25.84    0.70
   2   0   3   23.61    0.70
   2   0   3   25.98    0.67
   3   0   3  100.74    2.62
  -3   0   3   99.23    2.62
  -3   0  -3   99.55    2.58
  -3   0  -3   99.76    2.62
   3   0  -3   99.81    2.61
  -3   0   3  102.72    2.61
   3   0   3   98.82    2.58
   3   0   3   97.63    2.62
  -4   0   3    4.50    0.24
   4   0  -3    4.02    0.25
  -4   0  -3    4.28    0.21
   4   0   3    4.31    0.25
  -4   0   3    4.57    0.25
   4   0   3    4.22    0.25
  -5   0   3    8.82    0.43
  -5   0  -3    8.25    0.35
   5   0   3    8.60    0.38
   5   0   3    8.63    0.41
   5   0  -3    8.70    0.40
  -6   0   3   50.81    1.48
   6   0  -3   48.86    1.50
   6   0   3   51.59    1.51
   6   0   3   52.04    1.53
   7   0   3    0.16    0.18
  -7   0   3    0.12    0.14
   7   0   3    0.76    0.25
   8   0   3    0.11    0.19
  -8   0   3    0.26    0.19
   8   0  -3    0.64    0.25
   8   0   3   -0.19    0.20
   9   0  -3    3.02    0.40
   9   0   3    2.19    0.36
  -9   0   3    2.54    0.33
  10   0   3    0.26    0.44
  10   0  -3    0.11    0.40
   0   1  -3  240.51    6.31
   0   1   3  244.66    6.35
   0  -1  -3  248.99    6.32
   0  -1  -3  245.96    6.26
   0   1  -3  244.82    6.25
   0  -1   3  233.72    6.25
   0   1   3  251.09    6.35
   0  -1   3  249.46    6.37
   0  -1  -3  255.08    6.25
   0   1   3  256.03    6.26
   0   1  -3  248.26    6.34
   0   1  -3  240.77    6.28
   1  -1   3  101.45    2.67
  -1  -1  -3  107.77    2.66
  -1   1   3  107.25    2.69
   1   1  -3  101.01    2.68
  -1   1   3  108.48    2.65
   1   1  -3  100.49    2.68
  -1  -1  -3  105.62    2.67
   1   1  -3  105.94    2.67
   1  -1   3  104.87    2.69
   1   1  -3  104.99    2.68
   1  -1   3   98.83    2.68
   1   1   3  104.20    2.71
   1  -1  -3  104.52    2.72
  -1   1  -3  104.49    2.73
  -1   1  -3  104.26    2.72
  -1  -1   3  105.43    2.73
  -1   1  -3  109.31    2.72
  -1  -1   3  107.40    2.72
   1  -1  -3  112.45    2.70
   1   1   3  104.62    2.71
  -1  -1   3  104.79    2.73
   1  -1  -3  104.17    2.69
  -2  -1  -3   48.63    1.32
  -2   1   3   49.40    1.33
  -2  -1  -3   51.65    1.28
   2  -1   3   49.90    1.33
   2  -1   3   50.68    1.32
   2   1  -3   47.85    1.33
  -2   1   3   49.18    1.31
   2  -1   3   48.20    1.34
   2  -1   3   50.47    1.32
   2  -1  -3   47.75    1.31
  -2  -1   3   51.33    1.34
   2   1   3   49.14    1.32
   2   1   3   51.46    1.33
   2   1   3   51.33    1.29
  -2  -1   3   50.88    1.33
   2  -1  -3   48.01    1.31
  -2  -1   3   51.04    1.33
   2  -1  -3   48.15    1.34
  -2   1  -3   49.18    1.33
  -3  -1  -3   19.44    0.61
   3  -1   3   20.12    0.63
   3   1  -3   20.36    0.61
   3   1  -3   19.52    0.63
  -3   1   3   20.17    0.62
   3  -1   3   20.57    0.62
  -3  -1  -3   20.59    0.56
   3   1   3   19.66    0.55
   3   1   3   19.53    0.59
   3   1   3   19.39    0.60
  -3  -1   3   19.65    0.59
  -3  -1   3   19.94    0.60
   3  -1  -3   19.52    0.58
  -4  -1  -3    6.35    0.24
   4   1  -3    6.31    0.30
   4  -1   3    6.00    0.30
  -4   1   3    6.40    0.30
   4  -1   3    5.85    0.31
  -4   1   3    5.86    0.29
  -4   1  -3    5.88    0.27
   4   1   3    6.07    0.28
   4  -1  -3    5.93    0.28
  -4   1  -3    6.38    0.32
   4   1   3    5.66    0.34
  -4  -1   3    6.05    0.28
   4   1   3    6.02    0.29
   4   1   3    5.70    0.25
  -4  -1   3    6.02    0.31
   5  -1   3    0.98    0.16
  -5   1   3    0.87    0.13
   5  -1   3    1.19    0.18
   5   1  -3    1.38    0.19
  -5  -1  -3    1.03    0.13
  -5   1   3    0.77    0.16
  -5  -1   3    1.33    0.22
   5  -1  -3    1.08    0.16
   5   1   3    1.04    0.18
  -5  -1   3    1.70    0.22
  -5   1  -3    1.32    0.22
  -5   1  -3    1.20    0.16
  -6   1   3   10.28    0.46
   6  -1   3   10.91    0.50
   6   1  -3   10.45    0.51
  -6  -1  -3   10.74    0.43
   6  -1   3   10.55    0.52
  -6  -1   3   10.10    0.43
   6   1   3   10.65    0.52
   6  -1  -3   10.43    0.51
   6   1   3   10.19    0.47
  -7   1   3    0.02    0.14
  -7  -1  -3    0.23    0.13
   7   1  -3    0.20    0.22
   7  -1   3    0.26    0.18
   7  -1   3    0.38    0.27
   7  -1   3    0.01    0.14
  -7  -1   3    0.30    0.14
   7   1   3    0.29    0.19
   7   1   3    0.24    0.16
   8  -1   3    0.68    0.23
  -8   1   3    0.26    0.20
   8  -1   3    0.57    0.21
   8   1  -3    0.51    0.23
   8   1   3    0.27    0.22
  -8  -1   3    0.44    0.19
   8  -1  -3    0.04    0.24
   9  -1   3    2.63    0.38
   9   1  -3    3.17    0.42
  -9   1   3    2.49    0.36
   9  -1  -3    3.39    0.45
  -9  -1   3    3.28    0.46
   9   1   3    3.73    0.52
  10   1  -3    3.12    0.52
  10  -1   3    3.29    0.47
  10  -1  -3    3.41    0.56
  10   1   3    2.98    0.49
   0   2  -3   27.38    0.75
   0  -2  -3   28.69    0.72
   0   2  -3   27.70    0.75
   0   2   3   28.70    0.72
   0   2  -3   27.99    0.74
   0  -2  -3   27.73    0.73
   0  -2   3   23.91    0.75
   0   2  -3   26.22    0.76
   0  -2   3   27.42    0.74
   0  -2  -3   27.30    0.74
   0   2   3   27.76    0.72
   0  -2  -3   27.74    0.71
   0  -2  -3   28.23    0.74
   0  -2   3   27.31    0.75
   1  -2   3   31.72    0.87
   1  -2   3   31.66    0.88
  -1  -2  -3   30.48    0.85
   1  -2   3   31.72    0.87
  -1   2   3   32.18    0.83
  -1  -2  -3   33.53    0.83
  -1   2   3   30.25    0.87
   1   2  -3   31.58    0.87
   1   2  -3   32.27    0.87
   1   2  -3   32.10    0.84
  -1  -2  -3   32.62    0.84
   1   2  -3   30.67    0.87
   1  -2  -3   31.22    0.88
   1   2   3   32.54    0.87
   1   2   3   32.38    0.84
  -1  -2   3   32.50    0.89
  -1   2  -3   32.46    0.88
   1  -2  -3   33.44    0.84
  -1   2  -3   32.73    0.89
  -1  -2   3   31.23    0.88
  -1  -2   3   31.03    0.89
   1   2   3   32.09    0.86
   1   2   3   32.47    0.85
  -1   2  -3   32.33    0.88
  -1  -2   3   32.53    0.85
   2  -2   3   29.56    0.85
  -2   2   3   31.12    0.86
  -2   2   3   30.44    0.81
  -2  -2  -3   28.06    0.83
   2  -2   3   30.33    0.85
   2   2  -3   29.59    0.84
   2   2  -3   29.59    0.85
  -2  -2  -3   31.22    0.79
   2  -2   3   29.42    0.84
   2   2  -3   28.16    0.83
   2   2  -3   30.86    0.81
  -2  -2   3   30.48    0.86
   2   2   3   31.17    0.81
  -2  -2   3   29.98    0.84
   2   2   3   30.56    0.79
  -2  -2   3   30.60    0.85
   2   2   3   28.58    0.84
   2  -2  -3   29.66    0.81
  -2   2  -3   29.95    0.84
   2   2   3   30.14    0.84
   3  -2   3   13.49    0.48
  -3   2   3   13.85    0.48
   3   2  -3   14.02    0.47
   3  -2   3   14.23    0.46
  -3  -2  -3   14.07    0.40
  -3   2   3   14.07    0.44
   3  -2   3   13.33    0.46
   3   2   3   14.11    0.41
  -3   2  -3   14.26    0.47
  -3  -2   3   13.69    0.47
   3   2   3   13.52    0.43
   3   2   3   13.74    0.48
   3   2   3   14.08    0.47
  -3  -2   3   14.41    0.48
  -3  -2   3   13.70    0.45
   3  -2  -3   14.57    0.45
  -4   2   3   12.45    0.44
  -4  -2  -3   12.58    0.39
  -4   2   3   12.02    0.47
   4  -2   3   12.07    0.45
   4  -2   3   11.91    0.45
   4   2  -3   12.06    0.46
   4  -2  -3   12.49    0.44
   4   2   3   12.31    0.50
   4   2   3   12.01    0.39
   4   2   3   12.45    0.46
  -4   2  -3   12.80    0.47
  -4  -2   3   11.12    0.48
  -4  -2   3   11.87    0.43
   4   2   3   12.09    0.42
   5  -2   3   10.15    0.44
  -5   2   3   11.28    0.46
   5  -2   3   10.71    0.46
  -5  -2  -3   11.12    0.39
   5   2  -3   10.77    0.48
   5  -2   3   11.30    0.49
  -5   2  -3   10.75    0.48
   5   2   3   11.05    0.43
   5   2   3   10.83    0.47
   5  -2  -3    8.99    0.44
  -5  -2   3   10.84    0.43
   6  -2   3    6.84    0.40
   6  -2   3    7.48    0.36
  -6   2   3    7.15    0.39
   6   2  -3    6.90    0.46
  -6  -2  -3    6.98    0.33
   6  -2   3    7.01    0.44
   6   2   3    7.61    0.38
   6   2   3    7.40    0.40
  -6  -2   3    7.51    0.36
   7  -2   3    0.02    0.18
   7  -2   3   -0.32    0.14
  -7   2   3   -0.10    0.15
   7   2  -3   -0.14    0.15
   7   2   3    0.01    0.16
  -7  -2   3    0.03    0.14
   7   2   3    0.12    0.16
   8  -2   3    3.90    0.41
  -8   2   3    3.86    0.39
   8   2  -3    3.40    0.46
   8  -2   3    3.11    0.42
  -8  -2   3    4.12    0.37
   8   2   3    4.15    0.50
   8  -2  -3    3.46    0.47
   8   2   3    4.25    0.42
   9  -2   3    0.09    0.30
   9   2  -3    0.12    0.35
   9   2   3    0.88    0.31
   9  -2  -3    0.49    0.33
  10  -2   3   -0.46    0.40
  10  -2  -3    0.01    0.46
   0  -3  -3   95.27    2.53
   0  -3   3   95.59    2.55
   0  -3   3   96.34    2.53
   0   3   3   97.56    2.49
   0   3  -3   97.99    2.50
   0  -3  -3   95.50    2.52
   0  -3   3   94.70    2.50
   0  -3  -3  103.84    2.49
   0   3  -3   98.98    2.53
   0   3  -3   95.09    2.52
   0   3   3   98.84    2.49
   0  -3  -3   97.34    2.49
  -1  -3  -3  142.88    3.54
   1  -3   3  140.28    3.60
   1   3  -3  139.94    3.61
  -1   3   3  140.33    3.56
   1  -3   3  138.07    3.60
   1   3  -3  141.30    3.55
   1   3  -3  138.61    3.61
  -1  -3  -3  136.92    3.58
  -1  -3  -3  140.39    3.58
   1  -3   3  137.91    3.62
  -1  -3   3  131.75    3.54
  -1  -3   3  133.59    3.54
   1   3   3  139.44    3.51
  -1  -3   3  139.99    3.48
  -1  -3   3  127.90    3.52
   1   3   3  141.95    3.52
   1  -3  -3  140.71    3.48
   1   3   3  138.97    3.51
  -2  -3  -3   99.86    2.49
   2  -3   3   96.94    2.56
   2  -3   3   93.64    2.55
   2   3  -3   98.67    2.54
   2   3  -3   99.01    2.48
  -2   3   3   96.44    2.49
   2   3  -3   93.66    2.54
   2  -3   3   94.02    2.53
   2   3   3   99.62    2.48
  -2  -3   3   96.68    2.57
  -2  -3   3   89.44    2.55
  -2   3  -3   98.55    2.55
   2   3   3   96.30    2.50
   2   3   3  100.45    2.55
  -2  -3   3   98.01    2.56
   2  -3  -3   99.10    2.51
   3  -3   3    3.88    0.22
   3  -3   3    3.93    0.24
  -3  -3  -3    3.44    0.16
   3   3  -3    3.67    0.27
   3   3  -3    4.03    0.23
  -3   3   3    3.57    0.23
   3   3  -3    4.08    0.20
   3  -3   3    3.33    0.22
  -3   3   3    3.80    0.19
   3  -3  -3    3.56    0.19
   3   3   3    3.87    0.22
   3   3   3    4.07    0.24
   3   3   3    3.89    0.18
  -3  -3   3    3.90    0.24
  -3   3  -3    3.89    0.22
   3   3   3    3.80    0.16
  -3  -3   3    3.48    0.20
   4  -3   3   49.25    1.42
   4   3  -3   48.36    1.43
  -4  -3  -3   51.09    1.35
  -4   3   3   51.39    1.40
  -4   3   3   52.43    1.46
   4  -3   3   49.70    1.46
  -4  -3   3   51.77    1.48
  -4   3  -3   51.80    1.44
   4  -3  -3   52.74    1.42
   4   3   3   50.78    1.38
   4   3   3   50.16    1.45
   4   3   3   49.71    1.37
   4   3   3   50.56    1.47
  -4  -3   3   50.77    1.42
  -5  -3  -3   21.51    0.63
   5  -3   3   20.90    0.71
  -5   3   3   20.83    0.70
  -5   3   3   20.49    0.73
   5  -3   3   20.07    0.74
   5   3  -3   20.58    0.74
   5  -3   3   21.13    0.73
   5  -3  -3   21.43    0.71
   5   3   3   19.36    0.70
   5   3   3   19.87    0.66
  -5   3  -3   21.48    0.74
   6  -3   3   13.24    0.59
   6  -3   3   12.23    0.54
  -6  -3  -3   12.54    0.46
   6  -3   3   14.99    0.81
  -6   3   3   11.91    0.55
   6   3   3   12.03    0.48
   6   3   3   12.16    0.53
  -6  -3   3   12.40    0.49
   7  -3   3    2.19    0.30
  -7   3   3    1.89    0.26
   7   3  -3    2.24    0.24
   7   3  -3    1.85    0.28
   7  -3   3    1.75    0.25
   7   3   3    2.31    0.28
  -7  -3   3    2.01    0.28
   7   3   3    1.50    0.25
   8  -3   3    1.57    0.28
   8  -3   3    1.88    0.31
   8   3  -3    1.80    0.28
   8   3   3    2.09    0.27
   8   3   3    2.06    0.35
   8  -3  -3    1.51    0.31
  -8  -3   3    1.74    0.24
   9  -3   3    0.81    0.34
   9  -3   3    1.22    0.33
   9  -3  -3    0.63    0.34
   9  -3  -3    0.48    0.29
   0   4  -3   10.75    0.36
   0   4   3   11.38    0.33
   0  -4   3   10.89    0.37
   0  -4   3   10.86    0.39
   0   4   3   10.63    0.33
   0  -4   3   10.30    0.33
   0  -4  -3   11.17    0.34
   0   4  -3   10.30    0.37
   0  -4  -3   10.48    0.37
   1  -4   3   28.46    0.82
   1  -4   3   28.26    0.82
  -1   4   3   30.16    0.78
   1   4  -3   29.50    0.83
  -1   4   3   28.33    0.77
   1   4  -3   28.62    0.76
  -1  -4  -3   27.99    0.81
   1  -4   3   28.99    0.86
  -1  -4  -3   28.87    0.74
  -1  -4  -3   27.94    0.81
   1   4  -3   27.87    0.83
   1   4   3   27.30    0.78
  -1  -4   3   28.17    0.82
  -1   4  -3   28.13    0.79
   1   4   3   28.49    0.79
  -1  -4   3   28.90    0.74
  -1  -4   3   27.41    0.82
   1  -4  -3   27.67    0.76
   1  -4  -3   26.24    0.82
  -2  -4  -3   80.53    2.12
  -2  -4  -3   80.91    2.15
   2   4  -3   82.56    2.07
  -2   4   3   79.62    2.11
   2  -4   3   79.31    2.19
   2  -4   3   80.99    2.15
   2  -4   3   80.78    2.17
   2   4  -3   81.95    2.18
   2   4  -3   81.53    2.17
  -2  -4   3   81.89    2.16
   2   4   3   74.78    2.10
   2   4   3   83.20    2.15
  -2  -4   3   79.47    2.16
   2   4   3   82.82    2.14
   2  -4  -3   82.00    2.10
   2  -4  -3   79.25    2.18
   3   4  -3   90.87    2.46
   3   4  -3   95.11    2.37
   3  -4   3   95.28    2.45
   3   4  -3   93.74    2.48
   3  -4   3   80.00    2.54
  -3   4   3   91.00    2.40
  -3  -4  -3   95.86    2.40
   3   4   3   93.31    2.43
   3  -4  -3   92.86    2.38
  -3  -4   3   96.54    2.43
   3   4   3   88.02    2.36
  -3  -4   3   91.34    2.45
   3   4   3   94.21    2.31
  -3   4  -3   76.46    2.45
   4  -4   3    8.34    0.39
   4  -4   3    8.26    0.39
   4   4  -3    8.10    0.41
   4   4  -3    8.30    0.34
  -4  -4  -3    8.74    0.31
  -4   4   3    8.51    0.35
   4  -4   3    9.13    0.41
  -4  -4   3    8.45    0.36
  -4  -4   3    8.78    0.43
   4   4   3    8.38    0.29
   4   4   3    8.30    0.37
  -4   4  -3    8.26    0.40
   4   4   3    8.24    0.45
   4  -4  -3    8.28    0.36
   5  -4   3    2.87    0.35
  -5   4   3    2.96    0.28
  -5  -4  -3    3.29    0.22
   5  -4   3    2.87    0.28
   5  -4   3    3.62    0.29
   5   4  -3    3.31    0.28
   5   4   3    3.31    0.22
   5   4   3    3.14    0.28
  -5  -4   3    3.28    0.23
   6  -4   3    2.06    0.28
   6   4  -3    2.99    0.34
  -6  -4  -3    1.91    0.24
   6  -4   3    1.97    0.27
   6   4  -3    1.48    0.22
   6   4   3    2.00    0.26
  -6  -4   3    1.96    0.24
   6   4   3    2.13    0.27
   7   4  -3    3.75    0.34
   7   4  -3    3.61    0.38
   7  -4   3    4.08    0.37
   7  -4   3    3.62    0.43
  -7  -4   3    3.70    0.34
   7   4   3    3.68    0.38
   7  -4  -3    2.89    0.38
   7   4   3    3.49    0.33
   7  -4  -3    3.28    0.41
   8  -4   3    1.68    0.31
   8  -4   3    1.20    0.28
   8  -4  -3    1.77    0.33
   8  -4  -3    1.60    0.27
   8   4   3    1.68    0.32
   9  -4   3    0.47    0.35
   9  -4   3    0.14    0.32
   9  -4  -3    0.34    0.35
   9  -4  -3    0.18    0.33
   0  -5   3    4.03    0.23
   0   5   3    3.67    0.18
   0  -5   3    3.38    0.23
   0  -5  -3    3.64    0.22
   0  -5  -3    3.78    0.19
   0   5  -3    3.56    0.20
   0  -5   3    3.85    0.18
   1  -5   3    5.40    0.30
   1  -5   3    6.35    0.26
   1   5  -3    5.76    0.27
  -1  -5  -3    5.98    0.27
  -1   5   3    6.00    0.22
   1  -5   3    6.22    0.28
  -1  -5  -3    5.63    0.27
   1   5  -3    5.73    0.29
   1  -5  -3    5.88    0.24
   1  -5  -3    6.12    0.30
   1   5   3    6.04    0.26
  -1  -5   3    6.16    0.19
  -1   5  -3    5.92    0.27
  -1  -5   3    6.07    0.29
  -1  -5   3    6.21    0.30
  -1   5  -3    5.11    0.28
   2  -5   3   29.07    0.87
  -2  -5  -3   28.62    0.86
  -2   5   3   29.34    0.80
   2  -5   3   28.46    0.90
   2   5  -3   28.57    0.88
  -2  -5  -3   28.06    0.83
   2  -5   3   28.53    0.85
   2   5  -3   27.74    0.87
   2  -5  -3   26.68    0.87
   2  -5  -3   27.48    0.79
   2   5   3   27.88    0.82
  -2  -5   3   28.15    0.86
   2   5   3   28.63    0.84
  -2  -5   3   28.16    0.87
  -2   5  -3   28.51    0.84
   3  -5   3   34.74    1.04
  -3   5   3   34.26    0.96
   3   5  -3   33.37    1.06
   3  -5   3   34.01    1.01
  -3  -5  -3   34.55    0.97
   3  -5   3   33.03    1.05
   3   5  -3   34.01    1.03
   3   5   3   33.42    0.98
  -3  -5   3   32.63    0.99
   3  -5  -3   32.14    1.02
  -3  -5   3   34.83    1.04
  -3   5  -3   31.89    0.98
   3  -5  -3   32.69    0.94
   4   5  -3    2.15    0.22
   4  -5   3    1.82    0.21
   4  -5   3    2.10    0.24
   4   5  -3    2.12    0.14
  -4  -5  -3    2.37    0.19
  -4   5   3    2.15    0.21
   4  -5   3    2.45    0.25
   4   5   3    1.80    0.24
  -4  -5   3    2.47    0.31
  -4  -5   3    2.27    0.20
   4   5   3    1.87    0.21
   4  -5  -3    1.95    0.21
  -5   5   3    0.73    0.16
  -5  -5  -3    0.81    0.14
   5  -5   3    1.08    0.19
   5   5  -3    0.78    0.18
   5   5  -3    0.96    0.14
   5  -5   3    0.75    0.16
   5   5   3    0.85    0.12
   5   5   3    0.96    0.15
  -5  -5   3    0.76    0.13
   5  -5  -3    0.58    0.15
   6  -5   3    3.40    0.34
   6   5  -3    3.62    0.35
   6  -5   3    3.56    0.38
  -6  -5   3    3.20    0.29
   6   5   3    3.59    0.34
   6  -5  -3    3.06    0.34
   7  -5   3    5.39    0.47
   7   5  -3    6.51    0.51
   7  -5   3    6.10    0.47
   7  -5  -3    4.40    0.49
   7  -5  -3    4.63    0.44
  -7  -5   3    5.67    0.39
   7   5   3    5.14    0.44
   8  -5   3    0.33    0.27
   8  -5   3    0.10    0.27
   8  -5  -3    0.00    0.28
   8  -5  -3    0.95    0.34
   8   5   3    0.11    0.29
   9  -5   3    0.44    0.39
   9  -5   3    0.12    0.37
   9  -5  -3   -0.33    0.36
   9  -5  -3    0.39    0.38
   0  -6   3   15.06    0.56
   0   6   3   15.52    0.48
   0  -6  -3   14.34    0.50
   0   6  -3   14.84    0.53
   0   6  -3   15.31    0.51
   0  -6   3   15.11    0.54
   0  -6  -3   15.52    0.46
   0  -6  -3   14.47    0.47
   0  -6   3   15.36    0.47
   0   6   3   14.98    0.47
  -1  -6  -3    7.47    0.36
   1  -6   3    7.62    0.32
   1  -6   3    7.45    0.37
  -1  -6  -3    7.68    0.35
   1   6  -3    7.13    0.36
   1   6  -3    7.46    0.32
  -1   6   3    7.42    0.27
   1  -6   3    7.54    0.35
  -1   6   3    7.80    0.29
  -1   6  -3    7.70    0.32
   1   6   3    7.96    0.32
  -1  -6   3    7.33    0.34
  -1  -6   3    7.68    0.23
   1  -6  -3    7.39    0.36
   1  -6  -3    7.22    0.33
  -1  -6   3    7.40    0.37
  -1   6  -3    7.44    0.34
   1   6   3    7.34    0.29
  -2  -6  -3   12.16    0.46
   2   6  -3   12.17    0.47
   2  -6   3   12.44    0.48
  -2   6   3   12.57    0.41
  -2   6   3   12.59    0.42
   2   6  -3   13.00    0.53
   2  -6   3   12.31    0.49
   2  -6   3   12.58    0.52
  -2  -6  -3   12.72    0.50
   2   6   3   12.98    0.45
   2   6   3   12.32    0.47
  -2   6  -3   12.34    0.47
  -2  -6   3   12.29    0.52
  -2   6  -3   12.01    0.44
   2  -6  -3   11.96    0.50
  -2  -6   3   12.49    0.48
   3  -6   3   11.50    0.47
  -3   6   3   11.02    0.41
   3   6  -3   11.84    0.47
   3  -6   3   11.93    0.51
   3  -6   3   11.25    0.48
  -3  -6  -3   11.29    0.44
  -3   6  -3   11.30    0.48
   3   6   3   11.74    0.45
  -3  -6   3   11.65    0.46
   3  -6  -3   11.55    0.51
   3   6   3   11.70    0.51
  -3  -6   3   11.54    0.54
  -4  -6  -3    0.16    0.12
  -4   6   3    0.17    0.12
   4  -6   3    0.42    0.15
   4   6  -3    0.31    0.13
   4  -6   3    0.34    0.15
  -4  -6   3    0.11    0.21
   4   6   3    0.08    0.11
   4  -6  -3   -0.03    0.13
  -4  -6   3    0.02    0.10
   5   6  -3    2.12    0.24
  -5  -6  -3    2.14    0.26
   5  -6   3    2.08    0.26
   5  -6   3    1.71    0.25
   5   6   3    2.14    0.24
  -5  -6   3    1.68    0.20
   5  -6  -3    2.06    0.27
   6  -6   3    0.50    0.19
   6  -6   3    0.17    0.20
   6   6  -3    0.47    0.22
   6   6   3    0.86    0.20
  -6  -6   3    0.74    0.18
   6  -6  -3    0.51    0.19
   6  -6  -3    0.71    0.25
   7  -6   3    1.18    0.27
   7   6  -3    1.08    0.28
   7  -6   3    0.97    0.29
   7  -6  -3    1.03    0.28
   7   6   3    0.94    0.26
   7  -6  -3    1.47    0.30
   8  -6   3    0.99    0.32
   8  -6   3    1.06    0.37
   8  -6  -3    0.84    0.32
   8  -6  -3    0.49    0.32
   8   6   3    0.24    0.33
   0   7  -3    8.55    0.40
   0  -7   3    8.39    0.45
   0   7   3    8.18    0.31
   0  -7   3    8.20    0.41
   0  -7  -3    8.22    0.30
   0   7  -3    8.31    0.35
   0   7   3    7.85    0.33
   0  -7  -3    7.72    0.39
   0  -7   3    8.29    0.31
  -1   7   3   21.31    0.65
  -1   7   3   21.38    0.64
   1  -7   3   20.81    0.73
   1   7  -3   21.47    0.71
   1  -7   3   21.86    0.77
  -1  -7  -3   20.95    0.71
   1  -7   3   21.75    0.68
  -1   7  -3   21.16    0.72
   1  -7  -3   21.79    0.68
   1   7   3   21.69    0.69
   1  -7  -3   21.74    0.76
  -1  -7   3   21.03    0.74
  -1  -7   3   21.82    0.75
  -1   7  -3   21.65    0.70
   1   7   3   21.53    0.67
  -2   7   3   24.13    0.71
   2  -7   3   23.29    0.77
   2   7  -3   24.34    0.80
  -2  -7  -3   23.81    0.77
  -2   7   3   24.32    0.73
   2  -7   3   24.91    0.85
  -2  -7   3   23.85    0.81
  -2   7  -3   24.38    0.76
   2  -7  -3   23.90    0.84
   2  -7  -3   22.39    0.78
   2   7   3   24.16    0.76
   2   7   3   23.78    0.78
  -2  -7   3   24.36    0.84
  -2   7  -3   23.29    0.79
  -3   7   3    9.76    0.35
  -3   7   3    9.60    0.39
   3  -7   3    9.43    0.44
   3   7  -3    8.82    0.44
   3  -7  -3    9.21    0.44
  -3  -7   3   10.00    0.44
   3   7   3    9.24    0.40
   3  -7  -3    8.81    0.48
  -3   7  -3    9.44    0.40
   4  -7   3    0.87    0.18
   4  -7   3    1.18    0.22
   4   7  -3    1.16    0.20
  -4   7   3    0.96    0.17
   4  -7  -3    0.65    0.18
   4  -7  -3    1.15    0.22
   4   7   3    1.08    0.18
  -4  -7   3    1.02    0.17
   5  -7   3    0.68    0.21
   5  -7   3    1.11    0.21
   5   7  -3    0.78    0.17
   5  -7  -3    0.94    0.23
   5   7   3    0.70    0.17
  -5  -7   3    1.27    0.20
   5  -7  -3    1.22    0.25
   6   7  -3    1.18    0.29
   6  -7   3    0.77    0.24
   6  -7   3    0.93    0.26
   6  -7  -3    0.98    0.28
   6   7   3    1.06    0.23
  -6  -7   3    0.50    0.21
   6  -7  -3    0.69    0.27
   7  -7   3    0.78    0.29
   7  -7   3    0.18    0.28
   7   7  -3    1.45    0.33
   7  -7  -3    1.01    0.29
   7  -7  -3    1.07    0.30
   7   7   3    1.35    0.30
   8  -7   3    0.24    0.40
   8  -7   3    0.16    0.38
   8  -7  -3    0.02    0.37
   8   7   3    1.17    0.37
   8  -7  -3   -0.25    0.36
   0  -8  -3   25.86    0.74
   0  -8  -3   25.48    0.86
   0   8  -3   24.58    0.81
   0  -8   3   24.99    0.73
   0   8   3   24.99    0.76
   0  -8   3   24.23    0.88
   0   8   3   24.79    0.78
  -1  -8  -3    1.05    0.17
  -1   8   3    1.42    0.14
  -1   8   3    1.33    0.16
   1  -8   3    1.29    0.18
   1   8  -3    1.23    0.16
   1  -8   3    1.16    0.19
   1   8   3    1.52    0.19
  -1   8  -3    1.11    0.14
  -1  -8   3    1.33    0.21
   1  -8  -3    1.28    0.22
   1  -8  -3    1.10    0.17
   1   8   3    1.51    0.18
  -2  -8  -3    0.44    0.14
  -2   8   3    0.38    0.09
   2  -8   3    0.36    0.13
   2  -8   3    0.51    0.17
  -2   8   3    0.74    0.13
   2   8  -3    0.36    0.13
   2  -8  -3    0.43    0.15
   2   8   3    0.07    0.09
   2  -8  -3    0.34    0.14
  -2   8  -3    0.35    0.11
  -2  -8   3    0.35    0.15
  -3  -8  -3    3.58    0.30
   3  -8   3    4.26    0.37
  -3   8   3    3.59    0.26
   3   8  -3    4.60    0.31
   3  -8   3    4.01    0.32
  -3   8   3    4.27    0.22
  -3  -8   3    3.61    0.32
   3  -8  -3    3.75    0.37
   3   8   3    3.86    0.27
   3  -8  -3    4.60    0.34
  -3   8  -3    4.32    0.27
  -4   8   3    1.32    0.17
   4  -8   3    1.44    0.25
  -4  -8  -3    1.62    0.19
   4  -8   3    1.39    0.24
   4   8  -3    1.16    0.20
  -4   8  -3    1.62    0.21
   4  -8  -3    1.50    0.25
  -4  -8   3    1.12    0.20
   4  -8  -3    1.54    0.26
   4   8   3    1.03    0.18
   5  -8   3    1.00    0.27
   5   8  -3    0.68    0.21
  -5   8   3    1.07    0.15
   5  -8   3    0.91    0.27
  -5  -8   3    1.13    0.22
   5   8   3    1.25    0.22
   5  -8  -3    1.00    0.25
   5  -8  -3    0.84    0.25
   6  -8   3   -0.07    0.25
   6  -8   3    0.26    0.26
   6   8  -3    0.55    0.26
   6  -8  -3    0.02    0.26
   6   8   3    0.05    0.22
   6  -8  -3   -0.44    0.22
   7  -8   3    0.62    0.36
   7  -8   3    0.45    0.33
   7   8  -3    0.17    0.35
   7   8   3   -0.18    0.30
   7  -8  -3   -0.07    0.34
   7  -8  -3    0.70    0.34
   0  -9  -3    3.97    0.36
   0   9   3    4.13    0.24
   0  -9   3    3.76    0.34
   0   9   3    4.63    0.35
   0   9  -3    4.35    0.30
  -1  -9  -3    0.21    0.15
  -1   9   3    0.35    0.12
   1  -9   3    0.37    0.17
   1   9  -3    0.42    0.12
  -1   9   3    0.47    0.11
   1  -9  -3    0.33    0.17
  -1  -9   3    0.21    0.16
  -1   9  -3    0.23    0.10
   1   9   3    0.23    0.11
   2  -9   3    1.97    0.26
  -2   9   3    2.11    0.18
   2  -9   3    1.69    0.25
  -2  -9  -3    2.13    0.28
   2   9  -3    1.88    0.23
  -2   9   3    1.91    0.22
   2  -9  -3    1.79    0.21
   2   9   3    1.77    0.22
  -2  -9   3    2.61    0.32
  -2   9  -3    1.89    0.24
   2  -9  -3    2.08    0.27
  -3   9   3    7.12    0.31
   3   9  -3    6.53    0.44
  -3  -9  -3    7.43    0.44
   3  -9   3    6.91    0.49
   3  -9   3    7.45    0.44
   3  -9  -3    7.24    0.52
   3  -9  -3    7.38    0.44
  -3  -9   3    7.64    0.47
  -3   9  -3    7.71    0.38
   3   9   3    6.76    0.40
  -4   9   3    1.16    0.14
   4   9  -3    1.30    0.23
   4  -9   3    1.11    0.26
   4  -9   3    1.37    0.25
   4  -9  -3    1.16    0.29
  -4   9  -3    1.00    0.18
   4  -9  -3    1.42    0.27
  -4  -9   3    1.42    0.24
   4   9   3    1.15    0.23
  -5   9   3    1.21    0.15
   5  -9   3    1.36    0.34
   5   9  -3    1.98    0.30
   5  -9   3    0.64    0.30
  -5   9  -3    0.63    0.17
   5  -9  -3    1.45    0.33
  -5  -9   3    0.90    0.37
   5  -9  -3    0.81    0.28
   5   9   3    1.60    0.25
   6  -9   3    2.20    0.41
   6   9  -3    2.52    0.38
  -6   9   3    2.39    0.29
   6  -9   3    1.96    0.40
   6  -9  -3    2.67    0.40
   6  -9  -3    2.05    0.37
   6   9   3    2.48    0.32
  -6   9  -3    2.82    0.33
   7  -9   3    0.10    0.40
   7   9  -3    0.55    0.37
   7  -9   3    0.13    0.41
  -7   9   3    0.02    0.19
   7  -9  -3   -0.18    0.40
   7   9   3   -0.10    0.34
  -7   9  -3    0.36    0.21
   7  -9  -3   -0.03    0.38
   0  10  -3    0.10    0.14
   0 -10   3   -0.29    0.20
   0 -10  -3    0.18    0.20
   0  10   3    0.04    0.10
   1 -10   3    0.47    0.21
  -1 -10  -3    0.15    0.19
   1  10  -3    0.20    0.14
  -1  10   3    0.13    0.10
   1 -10  -3    0.06    0.20
  -1 -10   3    0.30    0.22
   1  10   3    0.11    0.13
  -1  10  -3    0.05    0.12
  -2  10   3    0.52    0.12
   2 -10   3    0.42    0.25
   2  10  -3    0.61    0.17
  -2 -10  -3    0.92    0.25
   2 -10  -3    0.49    0.24
  -2  10  -3    0.63    0.15
  -2 -10   3    0.36    0.23
   2  10   3    0.54    0.15
  -3  10   3    0.35    0.10
   3  10  -3    0.26    0.18
   3 -10   3    0.40    0.25
  -3  10  -3    0.28    0.14
  -3 -10   3   -0.05    0.24
   3 -10  -3   -0.05    0.24
   3  10   3    0.07    0.16
   4 -10   3    1.35    0.29
   4  10  -3    0.80    0.24
  -4  10   3    1.09    0.14
   4 -10   3    1.19    0.33
  -4  10  -3    0.79    0.16
   4 -10  -3    0.35    0.26
   4 -10  -3    1.55    0.31
   4  10   3    1.05    0.23
  -4 -10   3    1.30    0.30
   5 -10   3    1.48    0.36
   5 -10   3    0.59    0.36
  -5  10   3    1.02    0.15
   5  10  -3    0.82    0.30
   5 -10  -3    0.72    0.36
   5 -10  -3    1.04    0.36
  -5  10  -3    1.19    0.21
   5  10   3    1.25    0.25
   6  10  -3    1.24    0.39
  -6  10   3    0.96    0.18
   6 -10   3    0.75    0.41
   6 -10   3    0.95    0.43
   6 -10  -3    0.71    0.41
   6 -10  -3    1.07    0.42
   6  10   3    1.05    0.30
  -6  10  -3    0.92    0.24
   0 -11  -3    0.75    0.27
   0  11  -3    0.22    0.18
   0  11   3    0.77    0.15
   0 -11   3    1.29    0.33
  -1 -11  -3    2.70    0.35
   1 -11   3    3.56    0.45
   1  11  -3    3.10    0.37
  -1  11   3    2.75    0.24
   1  11   3    2.82    0.27
   1 -11  -3    2.72    0.34
  -1 -11   3    3.81    0.52
  -1  11  -3    2.86    0.34
   2  11  -3    0.43    0.20
  -2 -11  -3    0.76    0.31
  -2  11   3    0.76    0.13
   2 -11   3    0.55    0.28
  -2  11  -3    0.99    0.19
   2 -11  -3    0.92    0.30
   2  11   3    0.83    0.19
  -2 -11   3    0.24    0.30
   3 -11   3    0.67    0.32
   3  11  -3    0.45    0.23
  -3  11   3    0.33    0.13
   3  11   3    0.29    0.19
  -3 -11   3    0.54    0.30
  -3  11  -3    0.36    0.18
   3 -11  -3    0.84    0.32
  -4  11   3    0.73    0.14
   4  11  -3    0.72    0.25
   4 -11   3    1.23    0.35
  -4  11  -3    0.28    0.20
   4 -11  -3    0.24    0.37
   4  11   3    0.84    0.22
   5  11  -3    0.87    0.35
  -5  11   3    1.34    0.16
   5 -11   3    1.80    0.41
   5 -11  -3    2.07    0.42
   0 -12  -3    0.49    0.34
   0  12  -3    0.03    0.20
   0  12   3    0.22    0.15
   0 -12   3    0.75    0.37
   1 -12   3    1.57    0.37
  -1  12   3    1.22    0.17
   1  12  -3    1.06    0.22
  -1 -12  -3    1.15    0.37
  -1  12  -3    1.22    0.23
   1 -12  -3    0.72    0.36
   1  12   3    1.27    0.19
  -1 -12   3    1.27    0.40
   2 -12   3    0.64    0.35
  -2  12   3    0.40    0.14
   2  12  -3    0.39    0.25
   2 -12  -3    0.38    0.34
  -2 -12   3    0.83    0.41
  -2  12  -3    0.38    0.21
   2  12   3    0.58    0.21
   3 -12   3    0.60    0.38
   3  12  -3    1.33    0.31
  -3  12   3    1.51    0.18
  -3  12  -3    0.92    0.28
   3 -12  -3    0.38    0.39
   3  12   3    1.11    0.29
   0   0  -4  474.42   12.40
   0   0   4  479.95   12.43
   0   0   4  488.43   12.37
   0   0  -4  490.82   12.35
   0   0  -4  494.80   12.35
   0   0   4  474.40   12.34
   1   0  -4  283.31    7.50
   1   0   4  295.30    7.59
  -1   0   4  291.40    7.59
   1   0  -4  298.47    7.49
  -1   0  -4  302.39    7.54
  -1   0  -4  296.06    7.52
   1   0  -4  298.60    7.49
   1   0   4  295.51    7.58
  -1   0   4  290.37    7.61
   1   0   4  294.59    7.53
  -1   0  -4  300.49    7.54
   1   0  -4  295.03    7.58
  -2   0   4    2.13    0.12
   2   0  -4    1.83    0.13
   2   0   4    2.13    0.10
   2   0   4    2.11    0.13
  -2   0   4    2.11    0.12
   2   0   4    2.11    0.12
   2   0  -4    2.13    0.12
  -2   0  -4    2.11    0.13
   2   0   4    2.18    0.10
  -2   0  -4    2.26    0.13
   3   0  -4    9.28    0.32
   3   0   4    9.23    0.30
  -3   0  -4    9.20    0.34
  -3   0  -4    9.35    0.30
   3   0   4    9.28    0.34
  -3   0   4    8.99    0.32
   3   0   4    8.75    0.34
  -3   0   4    8.62    0.33
  -4   0  -4    0.98    0.13
  -4   0   4    1.35    0.15
   4   0  -4    1.05    0.14
  -4   0   4    1.02    0.14
   4   0   4    0.84    0.13
   4   0   4    1.01    0.13
   5   0   4   22.61    0.76
  -5   0   4   22.98    0.75
   5   0  -4   23.00    0.76
  -5   0   4   24.46    0.78
  -5   0  -4   23.82    0.72
   5   0   4   23.61    0.78
   6   0   4    2.24    0.27
   6   0  -4    1.59    0.21
  -6   0   4    2.42    0.24
   6   0   4    1.83    0.25
  -7   0   4    1.02    0.18
   7   0   4    1.45    0.24
   8   0   4    0.74    0.21
   8   0  -4    0.80    0.24
   8   0   4    0.30    0.21
  -8   0   4    0.90    0.22
  -9   0   4    2.89    0.35
   9   0   4    2.37    0.36
   9   0  -4    1.99    0.39
  10   0  -4    2.16    0.50
  10   0   4    1.83    0.43
   0   1   4  528.88   13.23
   0   1  -4  532.54   13.38
   0  -1  -4  532.54   13.22
   0   1  -4  518.12   13.35
   0  -1   4  514.75   13.40
   0  -1  -4  539.06   13.34
   0   1   4  507.57   13.32
   0   1   4  535.28   13.33
   0  -1  -4  514.15   13.35
   0   1  -4  480.75   13.27
   0   1  -4  528.40   13.38
   1   1  -4  265.88    6.75
   1  -1   4  269.06    6.83
  -1   1   4  266.84    6.78
   1   1  -4  282.35    6.76
   1  -1   4  246.04    6.76
  -1  -1  -4  267.67    6.76
   1   1  -4  273.13    6.76
   1  -1   4  259.79    6.80
  -1  -1  -4  264.43    6.77
  -1   1   4  260.24    6.78
   1   1  -4  269.19    6.75
   1  -1  -4  270.86    6.86
  -1  -1   4  268.56    6.84
   1  -1  -4  281.04    6.85
   1   1   4  277.54    6.91
  -1   1  -4  287.20    6.86
  -1  -1   4  265.09    6.94
  -1  -1   4  262.73    6.87
  -1   1  -4  268.35    6.85
  -1   1  -4  263.07    6.84
   1  -1  -4  267.11    6.87
  -1  -1   4  259.38    6.89
   1   1   4  261.79    6.93
  -2  -1  -4   64.64    1.61
  -2  -1  -4   64.87    1.66
   2   1  -4   58.51    1.67
   2   1  -4   63.90    1.68
   2  -1   4   63.73    1.66
  -2  -1  -4   62.84    1.67
   2   1  -4   65.14    1.67
   2  -1   4   64.12    1.66
  -2   1   4   64.40    1.65
   2  -1   4   59.76    1.68
  -2   1   4   63.82    1.68
  -2  -1   4   62.92    1.66
   2   1   4   64.39    1.61
   2  -1  -4   61.77    1.64
   2   1   4   64.86    1.66
  -2  -1   4   61.31    1.67
  -2   1  -4   64.88    1.67
   2   1   4   63.23    1.66
  -2  -1   4   63.10    1.67
   2  -1  -4   60.50    1.64
  -3  -1  -4  139.99    3.48
  -3   1   4  135.90    3.55
   3  -1   4  138.86    3.52
   3  -1   4  133.73    3.54
   3   1  -4  139.41    3.54
  -3   1   4  128.92    3.55
   3  -1   4  148.68    3.55
   3  -1   4  134.04    3.56
  -3  -1  -4  125.81    3.53
   3   1   4  138.39    3.61
  -3  -1   4  140.92    3.61
   3   1   4  139.33    3.54
  -3   1  -4  138.55    3.61
   3   1   4  138.66    3.60
   3  -1  -4  137.14    3.58
  -4   1   4    0.25    0.10
   4  -1   4    0.13    0.10
   4   1  -4    0.18    0.10
  -4   1   4    0.13    0.09
   4  -1   4    0.10    0.09
  -4  -1  -4    0.13    0.07
   4  -1  -4    0.14    0.08
  -4  -1   4    0.09    0.09
   4   1   4    0.13    0.09
  -4  -1   4    0.07    0.08
   4   1   4    0.29    0.08
   4   1   4    0.36    0.10
  -4   1  -4    0.25    0.12
   5  -1   4   22.75    0.78
   5   1  -4   23.64    0.78
  -5   1   4   23.91    0.76
   5  -1   4   23.59    0.79
  -5   1   4   22.88    0.76
  -5  -1  -4   22.96    0.69
  -5  -1   4   22.77    0.77
   5  -1  -4   22.89    0.73
  -5  -1   4   18.89    0.75
   5   1   4   23.44    0.76
  -5   1  -4   21.74    0.77
  -6  -1  -4    3.73    0.26
   6  -1   4    3.46    0.31
   6  -1   4    4.49    0.38
   6   1  -4    3.80    0.36
   6  -1   4    3.70    0.26
  -6   1   4    3.58    0.28
  -6  -1   4    3.45    0.26
   6   1   4    3.70    0.29
   6  -1  -4    3.33    0.36
   6   1   4    4.93    0.49
   7  -1   4    0.56    0.15
   7  -1   4    0.60    0.29
  -7   1   4    0.49    0.17
   7  -1   4    0.31    0.16
  -7  -1   4    0.54    0.16
   7   1   4    0.48    0.18
   8  -1   4    1.50    0.28
  -8   1   4    1.37    0.24
   8   1  -4    1.17    0.28
   8  -1   4    1.58    0.26
   8   1   4    1.36    0.28
  -8  -1   4    1.30    0.25
   8  -1  -4    0.77    0.25
  -9   1   4    0.97    0.29
   9   1  -4    0.64    0.32
   9  -1   4    0.78    0.34
  -9  -1   4    0.60    0.30
   9   1   4    1.06    0.32
   9  -1  -4    1.15    0.36
  10  -1   4   -0.27    0.42
  10   1  -4    0.16    0.41
  10   1   4   -0.15    0.42
  10  -1  -4    0.21    0.43
   0   2  -4   64.94    1.69
   0   2  -4   64.94    1.69
   0  -2   4   62.64    1.68
   0   2   4   64.95    1.68
   0  -2  -4   65.56    1.64
   0   2  -4   64.19    1.70
   0   2   4   66.84    1.64
   0  -2   4   63.72    1.70
   0  -2  -4   62.14    1.67
   0   2  -4   64.98    1.68
   0   2   4   66.22    1.64
   0  -2  -4   65.35    1.67
   0  -2   4   62.38    1.69
   1  -2   4  246.15    6.30
   1  -2   4  258.17    6.30
  -1  -2  -4  240.78    6.29
   1   2  -4  235.65    6.27
   1   2  -4  238.14    6.30
  -1   2   4  243.94    6.30
   1   2  -4  250.92    6.30
   1   2  -4  252.57    6.30
  -1  -2  -4  247.51    6.27
  -1   2   4  244.01    6.28
   1  -2   4  255.92    6.30
  -1  -2  -4  248.85    6.27
  -1  -2  -4  247.96    6.25
   1  -2  -4  245.99    6.21
  -1  -2   4  242.28    6.23
  -1   2  -4  246.50    6.24
  -1  -2   4  243.16    6.24
   1   2   4  238.01    6.24
   1   2   4  253.49    6.22
   1  -2  -4  245.77    6.24
  -1   2  -4  240.45    6.23
  -1   2  -4  241.80    6.24
   1   2   4  249.19    6.21
   2   2  -4   57.42    1.61
   2   2  -4   58.68    1.62
  -2  -2  -4   61.73    1.55
  -2  -2  -4   61.47    1.58
   2   2  -4   61.51    1.59
   2  -2   4   57.96    1.61
  -2   2   4   62.29    1.63
   2  -2   4   59.69    1.63
  -2   2   4   62.35    1.58
   2  -2   4   61.66    1.62
  -2  -2   4   61.57    1.64
   2  -2  -4   62.47    1.60
   2   2   4   60.88    1.60
   2   2   4   59.75    1.62
  -2  -2   4   58.94    1.64
   2   2   4   63.20    1.57
  -2  -2   4   62.54    1.64
  -2   2  -4   60.62    1.63
   3  -2   4   57.25    1.54
   3  -2   4   55.67    1.56
  -3   2   4   56.78    1.51
   3   2  -4   54.15    1.54
  -3  -2  -4   57.06    1.46
  -3   2   4   55.44    1.56
   3  -2   4   59.08    1.55
   3   2   4   56.46    1.53
  -3  -2   4   57.06    1.54
   3   2   4   56.38    1.46
   3   2   4   56.37    1.50
  -3  -2   4   55.55    1.55
   3   2   4   56.34    1.54
   3  -2  -4   56.05    1.50
  -3  -2   4   54.54    1.53
  -3   2  -4   56.83    1.54
   4  -2   4   19.49    0.69
  -4  -2  -4   20.85    0.58
   4   2  -4   20.15    0.67
   4  -2   4   20.46    0.65
   4  -2   4   20.28    0.66
  -4   2   4   20.70    0.64
   4   2   4   20.46    0.71
   4   2   4   20.86    0.68
  -4  -2   4   20.66    0.66
  -4   2  -4   20.98    0.68
   4   2   4   20.36    0.59
   4   2   4   20.61    0.64
   4  -2  -4   21.13    0.65
  -4  -2   4   21.03    0.69
   5   2  -4    1.22    0.19
  -5   2   4    0.99    0.14
   5  -2   4    1.15    0.18
  -5  -2  -4    1.14    0.12
   5  -2   4    0.86    0.16
   5   2   4    1.21    0.16
   5  -2  -4    1.00    0.17
  -5   2  -4    1.13    0.20
   5   2   4    1.00    0.15
  -5  -2   4    0.96    0.16
   6   2  -4    6.50    0.44
  -6  -2  -4    6.47    0.31
   6  -2   4    6.29    0.40
   6  -2   4    5.99    0.42
   6  -2   4    5.78    0.33
  -6   2   4    6.10    0.36
   6   2   4    6.71    0.37
   6   2   4    6.74    0.34
  -6  -2   4    6.06    0.34
  -7   2   4    0.70    0.18
   7   2  -4    1.44    0.26
   7  -2   4    1.15    0.20
  -7  -2  -4    0.93    0.20
   7  -2   4    0.95    0.22
   7   2   4    0.92    0.21
   7   2   4    1.12    0.21
  -7  -2   4    0.82    0.16
   8  -2   4    0.18    0.22
   8   2  -4   -0.13    0.21
  -8   2   4    0.22    0.22
   8  -2   4    0.72    0.23
   8   2   4    0.58    0.23
   8   2   4   -0.23    0.24
   8  -2  -4    0.05    0.23
  -8  -2   4    0.56    0.20
   9   2  -4    1.91    0.36
   9  -2   4    1.14    0.34
   9   2   4    2.04    0.33
   9  -2  -4    1.96    0.41
  10  -2   4    0.02    0.43
  10  -2  -4    0.31    0.42
   0   3  -4    5.18    0.21
   0  -3  -4    5.16    0.21
   0   3   4    5.46    0.17
   0  -3   4    5.39    0.22
   0  -3  -4    5.53    0.20
   0   3   4    5.77    0.17
   0  -3   4    5.43    0.23
   0   3  -4    5.48    0.20
   0  -3  -4    5.36    0.21
   0  -3  -4    5.58    0.18
   0  -3   4    5.36    0.20
   0   3  -4    5.36    0.22
   1   3  -4   54.56    1.53
   1   3  -4   57.73    1.49
   1  -3   4   57.03    1.53
  -1   3   4   57.75    1.47
   1   3  -4   57.41    1.54
  -1   3   4   57.97    1.47
   1  -3   4   56.58    1.53
   1  -3   4   58.37    1.55
  -1  -3  -4   58.76    1.47
  -1   3   4   53.71    1.53
  -1  -3  -4   58.24    1.50
  -1  -3  -4   56.79    1.49
  -1   3  -4   56.78    1.53
  -1  -3   4   57.36    1.54
  -1  -3   4   56.53    1.54
   1   3   4   57.38    1.50
   1  -3  -4   57.67    1.47
   1   3   4   57.49    1.51
  -1  -3   4   57.75    1.49
  -1  -3   4   56.72    1.53
   2   3  -4   85.92    2.22
   2   3  -4   85.37    2.28
  -2  -3  -4   86.72    2.21
  -2   3   4   85.63    2.22
  -2   3   4   87.37    2.29
   2  -3   4   84.11    2.29
   2  -3   4   89.09    2.29
   2   3  -4   85.46    2.28
   2  -3   4   83.66    2.27
   2   3   4   86.63    2.20
  -2  -3   4   86.68    2.26
  -2  -3   4   86.43    2.27
   2  -3  -4   86.50    2.20
  -2  -3   4   79.47    2.25
   2   3   4   80.52    2.25
   2   3   4   88.54    2.19
  -2   3  -4   84.74    2.25
   2   3   4   87.94    2.24
  -3   3   4   23.71    0.68
  -3  -3  -4   23.83    0.64
   3   3  -4   23.57    0.75
   3   3  -4   24.32    0.73
   3  -3   4   23.35    0.72
   3  -3   4   22.87    0.73
  -3   3   4   23.90    0.75
   3   3  -4   23.20    0.68
   3  -3   4   22.90    0.74
   3  -3  -4   22.70    0.68
   3   3   4   24.27    0.74
   3   3   4   23.72    0.66
  -3  -3   4   23.61    0.75
   3   3   4   24.19    0.65
   3   3   4   24.24    0.72
  -3   3  -4   24.02    0.73
  -3  -3   4   23.32    0.72
  -4   3   4   24.66    0.75
  -4   3   4   25.42    0.81
   4   3  -4   24.49    0.80
   4  -3   4   25.00    0.79
   4  -3   4   24.48    0.81
  -4  -3  -4   24.72    0.69
  -4  -3   4   24.44    0.81
   4   3   4   24.06    0.72
   4  -3  -4   24.82    0.75
   4   3   4   24.98    0.69
  -4   3  -4   24.51    0.79
   4   3   4   24.95    0.81
  -4  -3   4   23.53    0.76
   4   3   4   25.30    0.94
   5  -3   4    8.95    0.41
   5   3  -4    9.42    0.46
  -5   3   4    9.53    0.42
  -5   3   4    9.23    0.43
   5  -3   4    9.57    0.45
  -5  -3  -4    9.83    0.34
   5  -3   4    9.31    0.45
  -5   3  -4    9.36    0.50
   5   3   4    9.51    0.38
   5   3   4    9.73    0.42
  -5  -3   4    8.80    0.39
   5  -3  -4    9.57    0.44
  -6   3   4    3.84    0.32
  -6  -3  -4    3.73    0.25
   6  -3   4    3.74    0.35
   6  -3   4    4.12    0.30
   6  -3   4    3.30    0.40
   6   3   4    3.81    0.27
  -6  -3   4    3.91    0.28
   6   3   4    3.37    0.30
  -7   3   4   13.90    0.62
   7   3  -4   13.38    0.58
   7  -3   4   13.05    0.63
   7  -3   4   13.42    0.60
   7   3  -4   12.77    0.64
  -7  -3   4   13.17    0.57
   7   3   4   13.33    0.63
   7   3   4   14.55    0.57
   8   3  -4    1.96    0.29
   8  -3   4    1.68    0.30
   8  -3   4    1.52    0.29
  -8  -3   4    1.45    0.24
   8   3   4    2.05    0.33
   8  -3  -4    1.78    0.33
   8   3   4    1.31    0.25
   9  -3   4    0.35    0.52
   9  -3   4    0.52    0.33
   9  -3  -4    0.08    0.35
   9  -3  -4    0.23    0.32
   0   4  -4    9.04    0.33
   0  -4   4    9.16    0.34
   0  -4  -4    9.19    0.33
   0  -4  -4    9.52    0.29
   0  -4   4    9.70    0.36
   0   4   4    9.03    0.28
   0   4  -4    8.75    0.33
   0  -4  -4    9.39    0.30
   0   4  -4    8.79    0.31
   0  -4   4    9.24    0.30
   0   4   4    9.46    0.28
   1   4  -4   88.00    2.30
  -1   4   4   87.90    2.23
  -1  -4  -4   88.91    2.27
   1   4  -4   87.89    2.24
  -1  -4  -4   88.25    2.22
   1   4  -4   86.44    2.30
   1  -4   4   85.91    2.33
  -1   4   4   85.01    2.23
   1  -4   4   85.16    2.29
   1  -4   4   86.48    2.29
  -1  -4  -4   85.42    2.27
  -1  -4   4   85.53    2.26
   1  -4  -4   84.67    2.26
  -1   4  -4   84.49    2.24
  -1  -4   4   82.39    2.26
  -1  -4   4   86.04    2.19
   1   4   4   86.95    2.21
   1   4   4   85.23    2.22
   1  -4  -4   83.73    2.18
   2  -4   4    8.38    0.34
  -2  -4  -4    7.86    0.28
  -2   4   4    8.13    0.27
   2   4  -4    7.51    0.33
   2   4  -4    8.19    0.25
   2  -4   4    8.07    0.32
   2  -4   4    7.97    0.34
   2   4  -4    8.10    0.35
   2   4   4    7.86    0.29
  -2   4  -4    8.10    0.33
   2   4   4    7.96    0.30
  -2  -4   4    8.02    0.34
   2  -4  -4    7.89    0.27
  -2  -4   4    8.39    0.34
   2   4   4    7.75    0.32
  -3   4   4    4.49    0.21
   3   4  -4    4.69    0.27
  -3   4   4    4.82    0.27
   3  -4   4    4.44    0.26
   3   4  -4    5.44    0.43
   3   4  -4    4.56    0.20
  -3  -4  -4    4.38    0.20
   3   4   4    4.42    0.28
   3   4   4    4.33    0.16
   3   4   4    4.18    0.21
  -3  -4   4    4.46    0.25
   3   4   4    3.95    0.25
   3  -4  -4    4.29    0.22
  -3   4  -4    4.54    0.27
  -3  -4   4    4.36    0.29
  -4  -4  -4   28.24    0.78
  -4   4   4   27.15    0.90
   4   4  -4   27.96    0.90
   4  -4   4   27.02    0.90
  -4   4   4   28.12    0.82
   4  -4   4   27.97    0.88
   4  -4   4   27.75    0.89
   4   4   4   28.21    0.78
   4  -4  -4   27.67    0.83
   4   4   4   27.99    0.87
  -4  -4   4   28.35    0.92
   4   4   4   27.77    0.91
  -4   4  -4   27.94    0.88
   4   4   4   26.62    0.79
   5  -4   4    0.38    0.15
   5   4  -4    0.41    0.16
   5  -4   4    0.59    0.20
   5  -4   4    0.38    0.14
  -5  -4  -4    0.54    0.11
  -5   4   4    0.65    0.16
  -5   4   4    0.84    0.17
   5   4   4    0.59    0.14
  -5  -4   4    0.30    0.12
   5   4   4    0.50    0.13
   6  -4   4    4.52    0.40
   6   4  -4    4.94    0.36
   6  -4   4    4.13    0.36
   6   4   4    4.77    0.35
  -6  -4   4    4.42    0.31
   6   4   4    4.35    0.31
   7   4  -4    2.43    0.31
   7   4  -4    2.38    0.26
   7  -4   4    2.40    0.31
   7  -4   4    2.32    0.29
   7   4   4    2.20    0.30
   7   4   4    2.50    0.29
  -7  -4   4    2.63    0.29
   8  -4   4    1.78    0.32
   8  -4   4    1.69    0.31
   8  -4  -4    1.35    0.30
   8  -4  -4    2.15    0.35
   8   4   4    1.77    0.30
   9  -4   4    0.83    0.38
   9  -4   4    1.33    0.41
   9  -4  -4    0.53    0.37
   9  -4  -4    0.60    0.34
   0  -5   4   28.91    0.80
   0  -5   4   28.99    0.88
   0  -5  -4   28.26    0.79
   0  -5  -4   28.06    0.85
   0   5  -4   28.91    0.85
   0  -5  -4   28.43    0.80
   0   5  -4   28.27    0.84
   0  -5   4   28.61    0.85
   0   5   4   28.71    0.79
  -1  -5  -4    6.04    0.18
   1   5  -4    6.15    0.28
   1  -5   4    5.76    0.26
   1  -5   4    5.68    0.29
  -1  -5  -4    5.77    0.27
   1   5  -4    5.71    0.29
  -1   5   4    6.06    0.22
  -1  -5  -4    5.94    0.26
   1   5   4    5.79    0.24
  -1  -5   4    5.96    0.20
  -1  -5   4    5.92    0.30
   1  -5  -4    5.97    0.29
   1  -5  -4    5.46    0.23
  -1   5  -4    5.47    0.26
  -1  -5   4    5.70    0.29
   1   5   4    5.78    0.23
  -2  -5  -4   19.00    0.61
   2  -5   4   18.55    0.62
   2   5  -4   19.19    0.51
  -2   5   4   18.42    0.54
  -2   5   4   18.78    0.55
   2  -5   4   19.53    0.63
   2   5  -4   19.26    0.66
   2   5  -4   18.85    0.63
  -2  -5  -4   19.47    0.59
   2  -5  -4   18.95    0.58
   2  -5  -4   18.80    0.64
  -2  -5   4   19.01    0.64
   2   5   4   18.69    0.60
   2   5   4   19.07    0.58
  -2  -5   4   17.66    0.63
  -3   5   4   15.00    0.47
   3  -5   4   14.92    0.55
   3   5  -4   14.95    0.40
   3  -5   4   12.13    0.52
  -3  -5  -4   15.07    0.47
   3   5  -4   15.29    0.60
   3  -5   4   15.33    0.57
   3   5  -4   13.28    0.55
   3   5   4   15.55    0.52
   3   5   4   11.77    0.73
   3  -5  -4   14.97    0.57
   3  -5  -4   16.01    0.51
  -3  -5   4   14.89    0.58
   4  -5   4    3.72    0.30
   4  -5   4    3.54    0.29
  -4   5   4    3.41    0.23
   4  -5   4    3.74    0.29
   4   5  -4    3.59    0.28
  -4  -5  -4    3.55    0.22
  -4  -5   4    3.42    0.35
  -4   5  -4    3.42    0.32
   4  -5  -4    3.35    0.28
   4   5   4    3.35    0.25
   4   5   4    2.97    0.37
  -4  -5   4    3.59    0.24
   5  -5   4    3.26    0.31
   5   5  -4    2.85    0.23
  -5  -5  -4    3.07    0.23
   5   5  -4    3.29    0.27
  -5   5   4    3.15    0.30
   5  -5   4    3.49    0.31
   5   5   4    3.08    0.30
   5  -5  -4    3.19    0.32
   5   5   4    3.35    0.23
  -5  -5   4    3.40    0.25
   6   5  -4   10.26    0.54
   6  -5   4    9.41    0.53
   6  -5   4    9.92    0.53
  -6  -5   4   10.24    0.47
   6  -5  -4   11.10    0.56
   6   5   4   10.13    0.51
   7  -5   4    9.85    0.60
   7  -5   4   10.81    0.59
   7   5  -4   11.05    0.64
   7  -5  -4   10.84    0.64
   7   5   4   11.30    0.61
  -7  -5   4   10.79    0.52
   7  -5  -4   11.70    0.62
   8  -5   4    0.35    0.27
   8  -5   4    0.60    0.31
   8  -5  -4    0.36    0.27
   8   5   4    0.92    0.33
   8  -5  -4    0.21    0.28
   9  -5   4    0.66    0.40
   9  -5   4    0.12    0.40
   9  -5  -4   -0.32    0.38
   9  -5  -4    0.65    0.35
   0  -6  -4    1.77    0.21
   0   6   4    1.40    0.11
   0  -6   4    1.76    0.20
   0   6  -4    1.63    0.15
   0  -6  -4    1.33    0.19
   0   6   4    1.46    0.14
   0  -6  -4    1.32    0.14
   0  -6   4    1.60    0.15
   0  -6   4    1.68    0.18
  -1  -6  -4    2.43    0.22
   1  -6   4    3.07    0.26
   1   6  -4    2.58    0.19
  -1   6   4    2.79    0.16
   1  -6   4    3.14    0.21
  -1   6   4    2.79    0.14
  -1  -6  -4    2.43    0.24
   1   6  -4    2.43    0.26
   1  -6   4    3.00    0.25
  -1  -6   4    2.70    0.13
   1   6   4    2.51    0.19
  -1  -6   4    2.70    0.27
   1  -6  -4    2.21    0.21
  -1   6  -4    2.67    0.18
  -1   6  -4    1.77    0.29
  -1  -6   4    2.55    0.21
   1   6   4    2.59    0.15
  -2   6   4   25.41    0.72
   2   6  -4   25.02    0.83
   2  -6   4   25.03    0.84
  -2  -6  -4   25.00    0.77
   2   6  -4   25.51    0.80
  -2   6   4   24.41    0.71
   2  -6   4   24.96    0.80
   2  -6   4   22.97    0.84
  -2  -6  -4   25.11    0.79
   2   6   4   25.55    0.76
  -2   6  -4   24.34    0.77
   2   6   4   24.80    0.78
  -2   6  -4   24.46    0.79
  -2  -6   4   24.76    0.81
  -2  -6   4   25.37    0.83
   2  -6  -4   24.58    0.83
  -3   6   4   14.01    0.46
   3  -6   4   14.38    0.58
   3  -6   4   13.44    0.55
  -3  -6  -4   14.29    0.49
   3   6  -4   13.48    0.53
   3  -6   4   13.92    0.55
  -3   6  -4   13.88    0.56
   3   6   4   14.49    0.57
   3  -6  -4   14.05    0.57
  -3  -6   4   13.70    0.53
  -3  -6   4   14.13    0.60
   3   6   4   14.74    0.52
   4  -6   4    9.97    0.47
   4   6  -4    9.54    0.46
  -4   6   4    9.48    0.40
  -4  -6  -4   10.09    0.40
   4  -6   4    9.92    0.48
  -4  -6   4    9.31    0.54
   4  -6  -4   10.59    0.51
  -4  -6   4    9.97    0.43
   4   6   4    9.86    0.44
   5  -6   4    1.12    0.22
  -5   6   4    1.50    0.26
   5   6  -4    1.18    0.19
   5  -6   4    1.36    0.23
  -5  -6   4    1.52    0.20
   5   6   4    1.05    0.17
   5  -6  -4    1.23    0.23
   6  -6   4    2.22    0.29
   6   6  -4    2.67    0.30
   6  -6   4    2.28    0.30
   6  -6  -4    2.69    0.33
   6  -6  -4    1.81    0.29
  -6  -6   4    3.11    0.30
   6   6   4    2.78    0.34
   7   6  -4    0.24    0.28
   7  -6   4    0.20    0.27
   7  -6   4   -0.13    0.24
   7  -6  -4    0.51    0.26
   7  -6  -4    0.39    0.25
   7   6   4    0.42    0.24
   8  -6   4    2.50    0.38
   8  -6   4    1.94    0.40
   8   6   4    2.99    0.40
   8  -6  -4    1.55    0.40
   8  -6  -4    2.43    0.42
   0  -7   4   33.62    1.05
   0   7  -4   34.06    1.02
   0  -7   4   33.89    0.95
   0  -7   4   33.40    1.07
   0   7   4   32.47    0.95
   0  -7  -4   34.11    1.04
   0   7   4   33.51    0.96
   0  -7  -4   34.20    0.93
   1   7  -4    3.40    0.24
  -1  -7  -4    3.46    0.24
   1   7  -4    3.37    0.33
  -1   7   4    3.22    0.17
  -1   7   4    3.48    0.20
   1  -7   4    3.33    0.33
   1  -7   4    3.40    0.25
   1  -7   4    3.69    0.28
   1  -7  -4    3.59    0.25
  -1   7  -4    3.21    0.22
   1   7   4    3.39    0.24
  -1  -7   4    3.59    0.14
  -1  -7   4    3.16    0.27
  -1  -7   4    3.17    0.34
   1  -7  -4    2.98    0.28
  -1   7  -4    3.15    0.30
   1   7   4    3.38    0.19
   2   7  -4   17.90    0.64
  -2   7   4   17.85    0.55
   2  -7   4   18.19    0.70
   2  -7   4   17.73    0.63
  -2   7   4   18.32    0.56
   2   7   4   18.51    0.61
  -2  -7   4   17.84    0.66
   2   7   4   18.59    0.64
  -2   7  -4   17.72    0.65
   2  -7  -4   17.95    0.69
  -2   7  -4   17.72    0.62
  -2  -7   4   18.16    0.71
   3  -7   4    1.27    0.19
  -3   7   4    1.31    0.14
  -3  -7  -4    1.99    0.26
   3  -7   4    1.36    0.20
  -3   7   4    1.50    0.19
   3   7  -4    1.67    0.22
   3   7   4    1.44    0.17
  -3  -7   4    1.80    0.37
  -3  -7   4    1.20    0.19
  -3   7  -4    1.46    0.18
   3  -7  -4    1.27    0.19
   4   7  -4    1.31    0.19
   4  -7   4    1.70    0.25
  -4  -7  -4    1.59    0.19
   4  -7   4    1.03    0.20
  -4   7   4    2.14    0.26
  -4  -7   4    1.37    0.19
   4  -7  -4    1.69    0.24
   4   7   4    1.86    0.23
   5  -7   4    2.68    0.34
   5   7  -4    2.21    0.26
   5  -7   4    2.57    0.36
  -5  -7   4    2.50    0.31
   5   7   4    2.85    0.30
   5  -7  -4    2.17    0.29
   5  -7  -4    2.47    0.34
   6   7  -4    0.98    0.26
   6  -7   4    0.86    0.24
   6  -7   4    0.42    0.25
   6  -7  -4    1.14    0.28
  -6  -7   4    0.93    0.23
   6  -7  -4    1.06    0.24
   6   7   4    0.83    0.23
   7  -7   4    3.58    0.45
   7  -7   4    3.24    0.42
   7   7  -4    3.62    0.42
   7  -7  -4    3.54    0.46
   7  -7  -4    2.44    0.38
   7   7   4    3.19    0.36
   8  -7   4   -0.29    0.36
   8  -7   4   -0.16    0.36
   8   7   4    0.02    0.34
   8  -7  -4    0.27    0.34
   8  -7  -4    0.12    0.37
   0   8   4    9.19    0.37
   0  -8   4    8.89    0.35
   0   8   4    8.57    0.34
   0  -8  -4    9.16    0.46
   0  -8  -4    9.69    0.38
   0   8  -4    8.70    0.41
   0  -8   4    8.60    0.46
  -1  -8  -4    7.68    0.39
   1  -8   4    7.73    0.38
  -1   8   4    7.40    0.30
  -1   8   4    8.53    0.36
   1  -8   4    8.09    0.45
   1   8  -4    8.10    0.39
   1  -8  -4    7.83    0.42
  -1   8  -4    7.85    0.37
  -1  -8   4    8.60    0.44
   1  -8  -4    7.54    0.37
   1   8   4    7.86    0.38
   1   8   4    8.00    0.34
  -2  -8  -4    2.05    0.24
   2   8  -4    2.04    0.24
   2  -8   4    2.25    0.23
  -2   8   4    2.24    0.16
   2  -8   4    1.72    0.25
  -2   8   4    2.09    0.17
   2   8   4    2.04    0.19
   2  -8  -4    1.95    0.25
  -2   8  -4    2.01    0.21
  -2  -8   4    2.13    0.27
   2  -8  -4    2.63    0.31
   3  -8   4    4.34    0.33
   3  -8   4    3.75    0.35
  -3  -8  -4    3.30    0.30
  -3   8   4    4.02    0.21
   3   8  -4    4.76    0.34
  -3   8   4    3.75    0.22
   3  -8  -4    3.99    0.36
  -3   8  -4    4.04    0.27
  -3  -8   4    4.19    0.34
   3  -8  -4    4.03    0.32
   3   8   4    4.10    0.28
   4   8  -4    0.27    0.18
   4  -8   4    0.36    0.20
   4  -8   4    0.17    0.18
  -4   8   4    0.25    0.12
  -4   8   4    0.12    0.09
   4   8   4    0.12    0.13
   4  -8  -4    0.22    0.18
  -4  -8   4    0.35    0.17
   4  -8  -4    0.35    0.19
  -4   8  -4    0.26    0.11
  -5   8   4    4.98    0.28
   5  -8   4    5.11    0.44
   5  -8   4    5.38    0.45
   5   8  -4    5.07    0.41
  -5  -8   4    4.55    0.39
   5   8   4    4.24    0.36
   5  -8  -4    4.13    0.46
   5  -8  -4    4.70    0.48
   6  -8   4    1.71    0.34
   6  -8   4    1.60    0.29
   6   8  -4    1.24    0.29
   6  -8  -4    1.39    0.33
   6  -8  -4    1.84    0.35
   6   8   4    1.39    0.26
   7   8  -4    0.68    0.35
   7  -8   4    1.21    0.37
   7  -8   4    0.56    0.34
   7  -8  -4    0.99    0.35
   7  -8  -4    1.02    0.35
   7   8   4    1.18    0.31
   0   9   4    5.48    0.29
   0   9   4    5.59    0.28
   0  -9   4    5.15    0.39
   0  -9  -4    5.15    0.37
   0   9  -4    5.90    0.34
   1   9  -4    2.12    0.27
  -1   9   4    1.62    0.16
  -1   9   4    1.93    0.19
   1  -9   4    1.91    0.28
  -1  -9  -4    1.54    0.23
  -1   9  -4    1.31    0.17
   1  -9  -4    1.55    0.25
  -1  -9   4    1.73    0.24
   1   9   4    1.94    0.20
  -2   9   4    2.84    0.18
   2  -9   4    2.92    0.34
  -2  -9  -4    2.14    0.29
   2   9  -4    2.60    0.29
   2  -9   4    2.68    0.27
  -2   9   4    2.42    0.20
  -2  -9   4    2.70    0.31
   2   9   4    2.53    0.23
   2  -9  -4    2.30    0.27
  -2   9  -4    2.39    0.25
   2  -9  -4    2.37    0.33
  -3   9   4    2.77    0.23
  -3   9   4    2.78    0.19
   3   9  -4    2.81    0.31
  -3  -9  -4    2.42    0.27
   3  -9   4    2.90    0.37
   3  -9   4    2.71    0.33
  -3  -9   4    2.53    0.30
   3  -9  -4    2.68    0.37
   3  -9  -4    2.48    0.34
   3   9   4    2.25    0.26
  -3   9  -4    2.53    0.25
   4  -9   4    6.10    0.51
   4   9  -4    6.13    0.47
  -4   9   4    6.20    0.29
   4  -9   4    6.64    0.47
  -4  -9   4    6.11    0.45
   4   9   4    6.11    0.41
  -4   9  -4    6.30    0.38
   4  -9  -4    6.37    0.49
   4  -9  -4    6.85    0.49
   5  -9   4    3.94    0.46
   5  -9   4    3.71    0.50
   5   9  -4    3.41    0.35
  -5   9   4    3.62    0.25
   5  -9  -4    3.50    0.43
   5   9   4    2.50    0.29
  -5   9  -4    3.02    0.34
  -5  -9   4    4.46    0.44
   5  -9  -4    3.88    0.49
  -6   9   4    0.08    0.14
   6   9  -4    0.08    0.30
   6  -9   4    0.42    0.33
   6  -9   4    0.35    0.30
  -6   9  -4   -0.02    0.17
   6  -9  -4    0.24    0.35
   6  -9  -4    0.53    0.35
   6   9   4    0.06    0.22
   7  -9   4    0.20    0.37
   7  -9   4    0.48    0.44
   7   9  -4   -0.30    0.41
  -7   9   4   -0.21    0.18
   7  -9  -4    0.44    0.39
   7   9   4   -0.08    0.33
   7  -9  -4    0.09    0.40
  -7   9  -4    0.26    0.26
   0 -10  -4   -0.03    0.21
   0 -10   4   -0.14    0.19
   0  10  -4   -0.04    0.14
   0  10   4    0.00    0.09
   1  10  -4    3.23    0.33
  -1 -10  -4    3.65    0.39
  -1  10   4    3.55    0.22
   1 -10   4    3.78    0.43
  -1 -10   4    2.69    0.32
  -1  10  -4    3.94    0.32
   1 -10  -4    2.80    0.37
   1  10   4    3.07    0.24
  -2  10   4    3.58    0.25
  -2  10   4    4.17    0.24
   2 -10   4    4.15    0.43
   2  10  -4    4.59    0.37
  -2 -10  -4    4.51    0.44
   2 -10  -4    4.78    0.47
  -2 -10   4    4.46    0.45
   2  10   4    4.24    0.31
  -2  10  -4    4.09    0.33
  -3  10   4    1.39    0.18
   3  10  -4    1.42    0.24
   3 -10   4    1.29    0.28
  -3  10  -4    1.23    0.19
   3  10   4    1.25    0.21
  -3 -10   4    1.05    0.26
   3 -10  -4    0.79    0.27
   4  10  -4    1.43    0.26
  -4  10   4    2.14    0.21
   4 -10   4    1.69    0.33
   4 -10   4    2.06    0.36
   4 -10  -4    2.77    0.33
   4  10   4    2.41    0.27
  -4 -10   4    1.78    0.34
   4 -10  -4    2.11    0.37
  -4  10  -4    1.67    0.22
   5  10  -4    0.10    0.29
   5 -10   4    0.43    0.35
  -5  10   4    0.22    0.13
   5 -10   4    0.63    0.33
   5 -10  -4    0.04    0.32
  -5  10  -4    0.00    0.17
   5 -10  -4   -0.34    0.31
   5  10   4   -0.09    0.24
   6 -10   4    3.76    0.52
  -6  10   4    2.99    0.27
   6  10  -4    2.24    0.40
   6 -10   4    3.08    0.46
   6  10   4    1.82    0.33
  -6  10  -4    1.91    0.29
   6 -10  -4    2.69    0.44
   6 -10  -4    2.66    0.44
   0 -11  -4    0.31    0.26
   0  11   4    0.07    0.12
   0 -11   4    0.22    0.27
   0  11  -4   -0.10    0.16
   1 -11   4    1.27    0.31
  -1  11   4    1.52    0.15
  -1 -11  -4    1.78    0.33
   1  11  -4    1.30    0.23
  -1  11  -4    1.77    0.22
   1 -11  -4    1.33    0.29
   1  11   4    1.27    0.17
  -1 -11   4    1.48    0.33
   2 -11   4    0.83    0.30
  -2  11   4    0.69    0.11
   2  11  -4    0.72    0.21
  -2 -11   4    0.46    0.30
   2 -11  -4    1.08    0.29
  -2  11  -4    0.53    0.19
   2  11   4    0.47    0.16
   3 -11   4    1.72    0.35
   3  11  -4    1.61    0.29
  -3  11   4    1.46    0.19
   3 -11  -4    1.53    0.34
   3  11   4    1.18    0.22
  -3  11  -4    1.41    0.22
  -3 -11   4    1.28    0.36
   4  11  -4    0.24    0.28
  -4  11   4    0.21    0.10
   4 -11   4    0.64    0.35
   4 -11  -4    0.29    0.34
  -4  11  -4    0.06    0.19
   4  11   4   -0.21    0.20
   0  12  -4    0.01    0.20
   0 -12  -4   -0.74    0.33
   0 -12   4   -0.36    0.32
   0  12   4   -0.18    0.13
   1 -12   4    1.65    0.41
   1  12  -4    2.09    0.30
  -1  12   4    2.30    0.22
  -1  12  -4    1.72    0.24
   1  12   4    1.87    0.22
   1 -12  -4    2.07    0.42
  -1 -12   4    1.58    0.42
   2  12  -4    1.22    0.26
   2 -12   4    1.97    0.38
   2 -12  -4    1.84    0.40
  -2  12  -4    1.78    0.26
   2  12   4    1.48    0.23
  -2 -12   4    1.91    0.44
   3  12  -4    1.30    0.33
   3 -12   4    0.92    0.41
   3 -12  -4    1.60    0.42
   3  12   4    0.80    0.36
   0   0  -5    0.00    0.03
   0   0   5    0.00    0.02
   0   0  -5    0.01    0.02
   0   0  -5    0.02    0.03
   0   0   5    0.03    0.03
   1   0  -5   10.60    0.33
  -1   0   5   10.57    0.31
  -1   0  -5   11.41    0.33
   1   0  -5   10.52    0.33
   1   0   5   10.79    0.30
  -1   0   5   10.29    0.33
   1   0   5   10.97    0.33
  -1   0  -5   10.68    0.32
   1   0  -5   11.03    0.31
   1   0   5    9.84    0.32
  -1   0  -5   10.91    0.30
  -1   0   5   10.20    0.31
   1   0  -5   11.03    0.31
  -2   0   5   20.76    0.60
  -2   0  -5   20.99    0.61
   2   0  -5   20.13    0.60
   2   0   5   21.37    0.62
  -2   0   5   20.70    0.62
   2   0   5   21.43    0.57
   2   0   5   21.13    0.62
   2   0   5   21.68    0.57
  -2   0  -5   19.93    0.62
   2   0  -5   21.45    0.60
  -3   0   5    5.86    0.25
  -3   0  -5    6.14    0.28
   3   0   5    6.32    0.22
   3   0  -5    6.15    0.25
  -3   0   5    5.88    0.26
   3   0   5    6.06    0.26
   3   0   5    6.06    0.22
   3   0   5    6.39    0.27
  -4   0   5    1.03    0.13
   4   0   5    2.20    0.23
   4   0  -5    1.80    0.18
  -4   0   5    1.55    0.17
   4   0   5    1.68    0.18
   4   0   5    1.45    0.17
  -5   0   5    2.17    0.20
   5   0  -5    2.84    0.26
   5   0   5    2.20    0.21
  -5   0   5    2.32    0.28
   5   0   5    2.44    0.27
   6   0   5   -0.01    0.13
   6   0   5    0.22    0.18
   6   0  -5    0.21    0.16
  -6   0   5   -0.07    0.10
   6   0   5    0.21    0.13
   7   0   5    0.21    0.17
   7   0   5    0.48    0.19
  -7   0   5    0.10    0.15
   7   0   5    0.03    0.13
  -8   0   5    2.84    0.37
   8   0   5    3.34    0.42
   9   0  -5    0.15    0.31
  -9   0   5    0.05    0.26
   9   0   5    0.40    0.31
  10   0  -5    0.93    0.45
  10   0   5    0.99    0.39
   0  -1   5   38.86    1.06
   0  -1  -5   40.56    1.06
   0   1   5   40.66    1.03
   0   1   5   40.41    1.05
   0  -1   5   40.53    1.06
   0  -1  -5   39.79    1.04
   0   1  -5   40.55    1.06
   0   1  -5   41.07    1.06
   0  -1   5   37.81    1.06
   0   1  -5   38.63    1.06
   0   1  -5   40.13    1.06
   0  -1  -5   40.97    1.03
   0   1   5   39.48    1.06
   1   1  -5  209.09    5.20
   1  -1   5  194.92    5.21
   1  -1   5  205.39    5.21
   1   1  -5  201.72    5.21
   1  -1   5  203.80    5.20
   1   1  -5  201.67    5.21
  -1   1   5  202.10    5.21
  -1  -1  -5  203.91    5.17
  -1   1   5  198.69    5.21
  -1  -1  -5  220.59    5.19
  -1  -1  -5  211.43    5.20
  -1   1   5  196.78    5.24
   1   1  -5  203.85    5.20
   1  -1  -5  205.41    5.22
  -1   1  -5  203.95    5.22
   1  -1  -5  214.13    5.23
  -1   1  -5  214.27    5.23
   1   1   5  194.44    5.18
  -1   1  -5  200.83    5.21
  -1  -1   5  200.08    5.22
   1   1   5  205.55    5.22
  -1  -1   5  214.08    5.22
   1  -1  -5  208.98    5.19
   1   1   5  203.73    5.21
  -1  -1   5  197.04    5.23
  -1  -1   5  201.49    5.22
   1  -1  -5  202.22    5.21
  -2  -1  -5   92.91    2.47
   2  -1   5   96.19    2.46
   2  -1   5   95.88    2.46
   2  -1   5   93.85    2.49
  -2   1   5   98.95    2.50
   2   1  -5   89.55    2.47
  -2   1   5   96.66    2.45
  -2  -1  -5  100.14    2.47
   2   1  -5   91.50    2.48
   2  -1   5   95.48    2.48
   2   1   5   98.53    2.54
  -2   1  -5   95.27    2.55
   2  -1  -5   99.93    2.52
  -2  -1   5   97.63    2.55
   2   1   5   91.77    2.47
  -2  -1   5  101.72    2.54
  -2  -1   5   98.66    2.55
   2   1   5   98.18    2.54
   3  -1   5   35.89    1.02
  -3  -1  -5   36.94    0.95
  -3   1   5   36.37    0.99
   3   1  -5   35.49    1.01
   3  -1   5   34.64    0.99
  -3   1   5   35.67    1.03
   3  -1   5   35.26    1.03
   3  -1   5   36.62    0.99
   3   1   5   36.59    0.94
   3   1   5   35.84    1.00
  -3   1  -5   36.42    1.02
   3  -1  -5   35.26    0.99
  -3  -1   5   35.61    1.01
   3   1   5   36.27    1.02
  -3  -1   5   35.03    1.02
  -3  -1   5   35.71    1.02
   4  -1   5   18.42    0.64
   4  -1   5   18.55    0.58
   4  -1   5   18.37    0.62
  -4  -1  -5   18.86    0.54
   4   1  -5   18.55    0.61
  -4   1   5   18.58    0.62
   4   1   5   18.33    0.60
  -4   1  -5   17.99    0.63
   4   1   5   18.84    0.54
  -4  -1   5   19.05    0.62
   4   1   5   17.90    0.62
  -4  -1   5   18.67    0.61
  -5   1   5   14.71    0.56
   5  -1   5   15.53    0.58
   5   1  -5   14.88    0.57
   5  -1   5   15.44    0.58
   5  -1   5   15.18    0.53
  -5  -1  -5   14.81    0.48
  -5   1   5   14.68    0.56
   5  -1  -5   14.36    0.53
   5   1   5   14.92    0.57
  -5  -1   5   14.72    0.53
   5   1   5   13.45    0.53
  -5  -1   5   14.08    0.58
  -6   1   5    2.24    0.25
   6  -1   5    2.62    0.25
   6  -1   5    2.51    0.22
   6  -1   5    2.58    0.34
   6   1  -5    2.70    0.35
   6   1   5    2.19    0.28
   6  -1  -5    2.32    0.28
  -6  -1   5    2.30    0.23
   6   1   5    2.38    0.25
   7  -1   5    1.76    0.21
   7  -1   5    1.52    0.23
  -7   1   5    1.68    0.23
   7  -1   5    1.88    0.32
   7   1   5    1.68    0.24
  -7  -1   5    1.50    0.19
   7   1   5    2.02    0.27
   7   1   5    2.55    0.34
  -8   1   5    0.19    0.21
   8  -1   5    0.39    0.21
   8   1  -5    0.45    0.24
   8  -1   5    0.43    0.21
   8   1   5   -0.08    0.20
  -8  -1   5    0.17    0.18
  -9   1   5    1.54    0.31
   9   1  -5    1.52    0.38
   9  -1   5    1.73    0.33
   9  -1  -5    1.11    0.34
  -9  -1   5    1.29    0.29
   9   1   5    1.11    0.30
  10  -1   5    1.95    0.45
  10   1  -5    2.99    0.54
  10  -1  -5    2.18    0.52
  10   1   5    1.95    0.59
   0  -2  -5   22.58    0.59
   0   2   5   23.12    0.59
   0   2  -5   22.74    0.64
   0   2  -5   22.69    0.64
   0  -2   5   21.25    0.64
   0  -2  -5   22.89    0.63
   0   2  -5   23.31    0.64
   0   2   5   22.65    0.63
   0  -2  -5   22.59    0.63
   0   2   5   22.91    0.59
   0  -2   5   22.35    0.63
   0  -2   5   22.86    0.65
  -1  -2  -5   50.55    1.28
  -1   2   5   50.77    1.27
  -1  -2  -5   50.22    1.30
  -1   2   5   50.51    1.34
   1   2  -5   46.04    1.33
  -1  -2  -5   48.47    1.30
   1   2  -5   49.69    1.34
   1   2  -5   50.22    1.31
   1  -2   5   50.63    1.34
  -1  -2  -5   49.95    1.28
   1  -2   5   50.74    1.34
   1  -2   5   51.06    1.34
   1   2  -5   48.51    1.33
  -1  -2   5   50.43    1.34
  -1   2  -5   46.97    1.33
  -1   2  -5   50.96    1.33
   1  -2  -5   48.60    1.33
   1  -2  -5   50.97    1.27
  -1   2  -5   45.94    1.33
  -1  -2   5   49.55    1.31
   1  -2  -5   52.02    1.27
  -1  -2   5   50.14    1.34
   1   2   5   51.00    1.30
   1   2   5   51.00    1.30
  -1  -2   5   49.67    1.33
   1   2   5   49.75    1.31
   2   2  -5  534.89   12.89
   2   2  -5  508.02   12.91
   2  -2   5  518.91   12.90
  -2   2   5  496.36   13.02
  -2  -2  -5  534.22   12.86
  -2  -2  -5  456.89   12.82
   2  -2   5  500.78   13.03
   2  -2   5  501.61   12.91
   2   2  -5  517.50   12.89
  -2   2   5  505.95   12.91
   2   2   5  512.00   13.33
  -2   2  -5  522.08   13.22
   2  -2  -5  530.91   13.22
   2   2   5  512.33   13.26
  -2  -2   5  524.07   13.36
  -2  -2   5  539.43   13.22
  -2  -2   5  504.60   13.35
  -3   2   5    0.62    0.08
  -3  -2  -5    0.54    0.06
   3  -2   5    0.65    0.10
   3  -2   5    0.49    0.10
  -3   2   5    0.45    0.10
   3  -2   5    0.57    0.10
   3   2  -5    0.40    0.09
  -3   2  -5    0.42    0.09
  -3  -2   5    0.50    0.10
   3  -2  -5    0.53    0.08
  -3  -2   5    0.63    0.11
   3   2   5    0.55    0.08
   3   2   5    0.70    0.07
  -3  -2   5    0.60    0.12
   3   2   5    0.41    0.10
   3   2   5    0.59    0.10
  -4   2   5   20.69    0.72
  -4   2   5   22.04    0.67
   4  -2   5   21.93    0.73
   4   2  -5   21.38    0.70
  -4  -2  -5   21.93    0.60
   4  -2   5   21.54    0.69
   4  -2   5   21.94    0.71
   4   2   5   21.96    0.74
   4   2   5   21.56    0.67
  -4  -2   5   22.32    0.72
  -4  -2   5   20.73    0.71
   4   2   5   22.09    0.61
  -4   2  -5   22.58    0.72
   4  -2  -5   22.05    0.67
  -4  -2   5   20.75    0.69
   4   2   5   22.12    0.71
  -5   2   5   14.84    0.55
  -5   2   5   14.37    0.56
   5   2  -5   14.60    0.58
   5  -2   5   14.84    0.59
  -5  -2  -5   14.85    0.46
   5   2   5   14.53    0.53
  -5  -2   5   14.35    0.53
   5   2   5   14.03    0.47
  -5   2  -5   14.81    0.61
   5  -2  -5   14.22    0.55
   6  -2   5   10.44    0.45
   6  -2   5   10.90    0.51
  -6  -2  -5   10.52    0.39
   6   2  -5   10.73    0.55
  -6   2   5   10.13    0.49
   6  -2   5   10.35    0.53
   6   2   5   10.45    0.48
   6   2   5    9.85    0.44
  -6  -2   5   10.41    0.45
   7   2  -5    7.88    0.90
   7  -2   5    9.06    0.52
   7  -2   5    9.48    0.47
  -7   2   5    9.64    0.51
   7   2   5    9.34    0.48
  -7  -2   5    9.11    0.47
   7   2   5    9.65    0.53
   8  -2   5    5.66    0.48
   8   2  -5    6.32    0.50
   8  -2   5    6.15    0.46
  -8   2   5    6.32    0.46
   8   2   5    6.42    0.46
   8   2   5    5.56    0.54
  -8  -2   5    6.19    0.43
   9  -2   5    0.01    0.29
   9   2  -5    0.72    0.32
   9   2   5    0.50    0.32
   9  -2  -5   -0.11    0.31
   0  -3  -5    8.06    0.26
   0  -3  -5    7.37    0.27
   0  -3  -5    7.40    0.27
   0  -3   5    8.03    0.29
   0   3  -5    7.48    0.28
   0  -3   5    7.60    0.29
   0   3  -5    7.86    0.27
   0   3  -5    8.08    0.29
   0  -3  -5    7.97    0.23
   0  -3   5    7.68    0.27
   0   3   5    8.03    0.22
   0   3   5    7.55    0.22
   1  -3   5   10.93    0.38
  -1   3   5   10.76    0.29
   1  -3   5   10.09    0.36
  -1  -3  -5   10.55    0.33
  -1   3   5   11.42    0.30
  -1  -3  -5   10.71    0.33
  -1  -3  -5   11.36    0.32
   1   3  -5   10.84    0.33
   1  -3   5   10.67    0.37
  -1   3   5   10.85    0.37
   1   3  -5   11.10    0.38
   1   3  -5   11.19    0.37
  -1   3  -5   10.77    0.36
   1   3   5   10.80    0.33
   1   3   5   10.83    0.33
  -1  -3   5   10.95    0.38
  -1  -3   5   10.73    0.33
   1  -3  -5   10.81    0.29
   1   3   5   10.97    0.32
  -1  -3   5   10.11    0.36
  -1  -3   5   10.72    0.37
  -2   3   5   52.90    1.44
   2   3  -5   50.53    1.42
  -2   3   5   52.32    1.36
  -2  -3  -5   53.10    1.36
   2  -3   5   53.30    1.42
   2   3  -5   52.37    1.44
  -2  -3  -5   52.46    1.35
   2   3  -5   52.45    1.37
   2  -3   5   49.90    1.43
   2  -3   5   50.16    1.43
   2   3   5   52.77    1.40
   2   3   5   52.47    1.34
  -2  -3   5   51.33    1.42
   2  -3  -5   52.74    1.35
  -2  -3   5   51.66    1.43
  -2  -3   5   47.20    1.40
   2   3   5   52.18    1.39
   2   3   5   52.62    1.35
  -2   3  -5   51.62    1.41
  -3   3   5    7.03    0.33
   3   3  -5    6.86    0.28
   3  -3   5    6.90    0.32
   3  -3   5    6.89    0.31
   3   3  -5    6.66    0.35
   3   3  -5    6.92    0.31
  -3   3   5    6.97    0.26
  -3  -3  -5    7.21    0.22
   3  -3   5    6.79    0.31
  -3  -3   5    6.85    0.33
  -3   3  -5    7.16    0.32
   3   3   5    6.93    0.22
  -3  -3   5    7.08    0.31
   3  -3  -5    7.14    0.27
   3   3   5    6.93    0.25
   3   3   5    7.02    0.32
   3   3   5    6.96    0.30
  -4   3   5    2.61    0.22
  -4  -3  -5    2.56    0.13
  -4   3   5    2.37    0.19
   4  -3   5    2.16    0.22
   4  -3   5    2.47    0.24
   4   3  -5    2.40    0.24
   4   3   5    2.17    0.15
   4   3   5    2.33    0.25
   4   3   5    2.51    0.18
  -4  -3   5    2.09    0.24
   4  -3  -5    2.88    0.23
  -4  -3   5    2.00    0.20
   4   3   5    1.70    0.20
  -4   3  -5    2.63    0.28
   5  -3   5    1.23    0.20
   5  -3   5    0.85    0.16
   5  -3   5    1.05    0.15
  -5  -3  -5    1.05    0.11
  -5   3   5    0.87    0.16
   5   3  -5    1.30    0.21
  -5   3   5    1.08    0.18
   5  -3  -5    1.10    0.19
  -5  -3   5    1.19    0.15
   5   3   5    1.06    0.15
   5   3   5    1.09    0.15
   6   3  -5    0.32    0.20
   6  -3   5    0.29    0.13
   6  -3   5   -0.04    0.14
  -6   3   5    0.00    0.14
   6  -3   5   -0.04    0.21
  -6  -3  -5    0.06    0.11
   6   3   5   -0.05    0.10
   6   3   5    0.20    0.15
  -6  -3   5   -0.17    0.11
  -7   3   5    3.75    0.37
   7  -3   5    3.15    0.36
   7  -3   5    3.47    0.37
   7   3  -5    4.05    0.39
   7   3   5    3.93    0.39
   7   3   5    3.92    0.33
  -7  -3   5    3.38    0.32
   8   3  -5    0.64    0.26
   8  -3   5    0.99    0.25
   8  -3   5    0.40    0.24
  -8   3   5    0.54    0.26
   8   3   5    0.64    0.23
   8   3   5    0.70    0.28
  -8  -3   5    0.77    0.24
   8  -3  -5    0.50    0.27
   9  -3   5    0.51    0.33
   9  -3  -5    1.14    0.34
   0  -4   5   11.96    0.42
   0  -4  -5   11.65    0.34
   0   4   5   11.90    0.34
   0  -4   5   11.36    0.37
   0  -4  -5   11.34    0.39
   0   4  -5   11.65    0.40
   0   4  -5   10.91    0.38
   0   4   5   11.72    0.34
   0  -4  -5   11.68    0.37
   0   4  -5   11.65    0.40
   0  -4   5   11.17    0.40
  -1  -4  -5   12.33    0.41
   1   4  -5   13.00    0.39
   1  -4   5   12.81    0.43
   1   4  -5   12.05    0.43
   1   4  -5   13.51    0.45
   1  -4   5   12.03    0.43
  -1  -4  -5   12.43    0.40
   1  -4   5   13.00    0.46
  -1   4   5   12.97    0.36
  -1  -4  -5   12.66    0.36
  -1  -4  -5   12.84    0.40
  -1   4   5   12.94    0.36
  -1  -4   5   12.59    0.44
   1   4   5   12.81    0.39
  -1  -4   5   12.46    0.44
   1   4   5   12.65    0.38
  -1   4  -5   12.12    0.43
   1  -4  -5   12.01    0.35
  -1  -4   5   12.50    0.38
   1  -4  -5   12.50    0.43
   2   4  -5   32.19    0.96
  -2  -4  -5   32.53    0.89
  -2   4   5   31.90    0.87
   2  -4   5   33.53    0.95
   2  -4   5   32.36    0.96
   2  -4   5   31.16    0.97
   2   4  -5   33.53    0.98
   2   4  -5   33.37    0.88
   2   4   5   33.26    0.94
  -2  -4   5   33.63    0.98
   2   4   5   34.15    0.87
  -2   4  -5   33.47    0.97
   2   4   5   33.43    0.95
  -2  -4   5   33.14    0.99
   2  -4  -5   32.35    0.89
   3  -4   5   13.55    0.49
   3   4  -5   14.07    0.43
  -3   4   5   13.29    0.51
   3   4  -5   14.19    0.51
  -3  -4  -5   14.16    0.41
   3   4  -5   13.78    0.55
   3  -4   5   12.80    0.56
   3  -4   5   12.25    0.56
  -3   4   5   14.02    0.43
   3   4   5   14.01    0.48
  -3  -4   5   14.45    0.51
   3   4   5   13.80    0.43
  -3  -4   5   13.74    0.53
  -3   4  -5   14.83    0.52
   3  -4  -5   13.91    0.45
   3   4   5   14.56    0.41
   4  -4   5    5.40    0.33
  -4   4   5    5.50    0.27
   4  -4   5    5.12    0.31
  -4   4   5    5.06    0.31
  -4  -4  -5    5.30    0.21
   4   4  -5    5.32    0.34
   4  -4   5    5.55    0.31
   4   4   5    5.48    0.30
   4   4   5    5.33    0.23
  -4  -4   5    5.96    0.37
   4   4   5    5.13    0.37
   4  -4  -5    4.86    0.29
  -4   4  -5    4.95    0.35
  -4  -4   5    4.96    0.29
   4   4   5    5.72    0.23
   5   4  -5    5.56    0.48
  -5   4   5    6.89    0.36
   5  -4   5    7.08    0.44
  -5  -4  -5    7.19    0.27
  -5   4   5    6.34    0.38
   5  -4   5    7.04    0.38
   5  -4   5    6.85    0.39
  -5  -4   5    6.62    0.33
   5   4   5    6.54    0.35
   5   4   5    6.59    0.31
   6  -4   5    3.08    0.31
   6  -4   5    3.50    0.35
  -6   4   5    2.85    0.32
   6   4  -5    3.36    0.36
   6   4   5    2.88    0.28
   6   4   5    2.97    0.31
  -6  -4   5    3.16    0.28
   7   4  -5    2.77    0.34
   7   4  -5    3.07    0.33
   7  -4   5    3.58    0.38
   7  -4   5    2.88    0.39
  -7  -4   5    3.56    0.34
   7   4   5    3.27    0.37
   8  -4   5    2.18    0.32
   8  -4   5    1.55    0.30
   8  -4  -5    1.82    0.31
   8  -4  -5    2.51    0.35
   8   4   5    1.78    0.31
  -8  -4   5    1.78    0.28
   9  -4   5    1.32    0.50
   9  -4   5    1.22    0.36
   9  -4  -5    1.06    0.36
   9  -4  -5    0.19    0.39
   0  -5  -5   24.51    0.70
   0  -5   5   23.21    0.78
   0  -5  -5   24.53    0.75
   0  -5   5   24.92    0.71
   0   5   5   25.42    0.68
   0   5  -5   24.50    0.75
   0  -5  -5   23.78    0.69
   0   5  -5   25.19    0.75
   0  -5   5   24.10    0.76
   1   5  -5   43.54    1.25
   1   5  -5   44.19    1.25
  -1  -5  -5   44.58    1.20
   1  -5   5   44.12    1.23
  -1   5   5   45.45    1.16
   1   5  -5   45.34    1.18
   1  -5   5   39.58    1.46
  -1   5   5   38.58    1.18
   1  -5   5   46.75    1.26
  -1  -5  -5   44.97    1.22
  -1  -5  -5   46.05    1.15
   1  -5  -5   42.53    1.26
   1   5   5   44.46    1.20
  -1  -5   5   44.49    1.28
  -1  -5   5   46.04    1.27
   1   5   5   45.59    1.20
  -1  -5   5   44.46    1.17
  -1   5  -5   43.11    1.24
  -1   5  -5   41.95    1.24
   2  -5   5    5.82    0.30
  -2  -5  -5    6.06    0.26
  -2   5   5    5.89    0.22
   2   5  -5    5.44    0.30
  -2   5   5    5.74    0.20
   2  -5   5    5.84    0.30
   2   5  -5    5.58    0.35
   2  -5   5    4.97    0.28
   2   5  -5    6.00    0.21
  -2   5  -5    5.71    0.31
   2   5   5    5.87    0.26
   2  -5  -5    6.24    0.31
  -2  -5   5    5.96    0.33
   2   5   5    5.92    0.28
   3  -5   5   13.98    0.53
   3  -5   5   14.20    0.55
  -3  -5  -5   14.23    0.45
   3   5  -5   14.31    0.42
   3  -5   5   14.05    0.54
  -3   5   5   14.30    0.45
   3   5  -5   14.05    0.61
  -3  -5   5   13.87    0.51
   3  -5  -5   13.63    0.55
   3   5   5   13.48    0.49
  -3  -5   5   14.45    0.57
   3   5   5   13.90    0.53
  -3   5  -5   13.69    0.53
  -4   5   5   35.89    1.05
  -4  -5  -5   37.26    1.02
   4  -5   5   36.96    1.16
   4  -5   5   37.07    1.17
   4  -5   5   37.07    1.13
   4   5  -5   37.95    1.15
  -4  -5   5   37.24    1.18
   4   5   5   37.10    1.12
   4   5   5   37.01    1.16
  -4   5  -5   36.69    1.15
   4   5   5   37.59    0.97
  -4  -5   5   36.32    1.12
   5  -5   5    6.54    0.40
   5  -5   5    6.47    0.41
   5   5  -5    6.26    0.39
  -5   5   5    6.72    0.37
  -5  -5  -5    6.43    0.27
  -5  -5   5    6.03    0.35
   5   5   5    6.65    0.32
  -5  -5   5    6.30    0.49
   5   5   5    6.54    0.37
   6  -5   5    2.31    0.29
   6  -5   5    2.55    0.34
   6   5  -5    2.46    0.28
   6  -5  -5    1.78    0.25
   6   5   5    2.31    0.31
  -6  -5   5    2.21    0.27
   7  -5   5   -0.32    0.21
   7  -5   5    0.26    0.22
   7   5  -5    0.15    0.23
   7   5   5    0.04    0.20
   7  -5  -5   -0.04    0.20
  -7  -5   5    0.38    0.20
   8  -5   5    4.08    0.56
   8  -5   5    3.88    0.47
   8  -5  -5    4.21    0.54
   8  -5  -5    3.70    0.45
   8   5   5    4.25    0.41
   9  -5   5    0.47    0.44
   9  -5   5    1.14    0.39
   9  -5  -5    1.11    0.43
   9  -5  -5    0.94    0.39
   0   6   5   23.00    0.65
   0  -6   5   22.61    0.76
   0  -6  -5   21.94    0.73
   0   6  -5   22.83    0.73
   0   6  -5   23.32    0.72
   0   6   5   21.82    0.64
   0  -6   5   21.36    0.73
   0  -6  -5   21.96    0.66
   0  -6   5   22.82    0.67
   1  -6   5    3.61    0.26
  -1  -6  -5    3.66    0.25
   1   6  -5    3.76    0.24
  -1  -6  -5    3.76    0.12
  -1   6   5    3.82    0.17
   1   6  -5    3.31    0.30
  -1  -6  -5    3.15    0.26
  -1  -6  -5    3.67    0.12
   1  -6   5    3.56    0.28
   1  -6   5    3.78    0.24
  -1   6   5    3.65    0.15
   1  -6  -5    3.68    0.26
  -1   6  -5    3.66    0.23
   1   6   5    3.85    0.19
  -1  -6   5    3.31    0.25
  -1   6  -5    3.52    0.27
   1   6   5    3.70    0.21
  -1  -6   5    3.67    0.17
  -1  -6   5    3.51    0.30
   2   6  -5   46.96    1.32
   2  -6   5   44.30    1.35
  -2  -6  -5   45.75    1.27
   2  -6   5   40.90    1.30
  -2   6   5   46.93    1.21
   2   6  -5   45.21    1.34
  -2   6   5   45.38    1.21
  -2  -6   5   46.44    1.37
   2   6   5   45.64    1.30
   2  -6  -5   45.86    1.37
  -2  -6   5   46.82    1.36
  -2   6  -5   46.17    1.32
   2   6   5   45.21    1.29
   3  -6   5    3.52    0.30
  -3   6   5    3.88    0.21
   3  -6   5    4.15    0.29
   3  -6   5    3.67    0.32
   3   6  -5    3.54    0.27
  -3  -6  -5    3.80    0.24
   3  -6  -5    3.46    0.30
  -3  -6   5    3.89    0.28
  -3  -6   5    4.05    0.38
   3   6   5    3.98    0.32
   3   6   5    3.86    0.24
   4   6  -5    4.78    0.33
  -4  -6  -5    4.84    0.26
  -4   6   5    4.72    0.27
   4  -6   5    4.47    0.34
   4  -6   5    4.86    0.34
   4   6   5    4.90    0.30
  -4  -6   5    4.88    0.45
   4  -6  -5    4.08    0.34
  -4  -6   5    4.60    0.28
   5  -6   5    5.60    0.40
   5   6  -5    5.09    0.37
   5  -6   5    4.53    0.38
  -5   6   5    4.60    0.34
  -5  -6   5    5.06    0.34
   5  -6  -5    4.84    0.38
   5   6   5    5.12    0.36
  -5  -6   5    5.38    0.53
   6  -6   5    1.27    0.24
   6  -6   5    1.41    0.24
   6   6  -5    1.64    0.29
   6  -6  -5    1.31    0.24
   6   6   5    1.10    0.22
  -6  -6   5    1.62    0.21
   7  -6   5    2.43    0.34
   7   6  -5    2.58    0.37
   7  -6   5    2.23    0.36
   7  -6  -5    2.84    0.37
   7  -6  -5    1.88    0.33
  -7  -6   5    2.54    0.31
   7   6   5    2.28    0.31
   8  -6   5    0.59    0.34
   8  -6   5    1.10    0.35
   8  -6  -5    0.65    0.31
   8  -6  -5    0.54    0.38
   8   6   5    0.73    0.34
   0   7   5    1.83    0.16
   0   7  -5    1.50    0.18
   0  -7   5    1.75    0.23
   0  -7  -5    1.36    0.18
   0   7   5    1.51    0.13
   0  -7   5    1.68    0.22
   0  -7  -5    1.68    0.17
   0   7  -5    1.43    0.20
   0  -7   5    1.81    0.18
  -1   7   5    6.08    0.23
  -1  -7  -5    6.42    0.32
   1   7  -5    5.98    0.32
   1  -7   5    6.21    0.32
   1   7  -5    6.44    0.52
   1  -7   5    5.93    0.35
  -1   7   5    6.23    0.25
   1  -7   5    5.84    0.39
  -1  -7   5    6.16    0.35
  -1  -7   5    6.28    0.23
   1   7   5    6.09    0.30
  -1  -7   5    6.30    0.42
  -1   7  -5    6.10    0.30
   1  -7  -5    6.41    0.34
   1   7   5    5.61    0.26
  -2   7   5    3.52    0.17
  -2   7   5    4.21    0.23
   2  -7   5    3.32    0.30
   2   7  -5    3.46    0.26
   2  -7   5    3.36    0.26
  -2  -7  -5    3.65    0.32
  -2   7  -5    3.22    0.23
  -2  -7   5    4.00    0.38
   2   7   5    3.48    0.28
   2   7   5    3.58    0.21
  -2  -7   5    3.70    0.29
   2  -7  -5    3.35    0.30
   3   7  -5    0.97    0.18
  -3   7   5    1.06    0.12
   3  -7   5    0.89    0.19
  -3  -7  -5    0.82    0.17
   3  -7   5    1.04    0.18
   3  -7  -5    0.94    0.20
   3   7   5    0.71    0.12
  -3   7  -5    0.82    0.13
  -3  -7   5    1.01    0.27
  -3  -7   5    0.86    0.15
  -4   7   5    3.27    0.21
  -4   7   5    3.36    0.20
   4  -7   5    3.27    0.32
   4  -7   5    3.35    0.34
  -4  -7  -5    3.57    0.29
   4   7  -5    3.76    0.32
   4  -7  -5    3.66    0.35
  -4  -7   5    3.40    0.30
   4   7   5    3.94    0.29
   5   7  -5    4.33    0.38
   5  -7   5    3.56    0.41
   5  -7   5    4.15    0.40
   5   7   5    3.95    0.37
   5  -7  -5    4.75    0.42
  -5  -7   5    3.90    0.35
   6  -7   5    9.86    0.62
   6   7  -5   10.67    0.62
   6  -7   5   10.01    0.60
   6   7   5    8.95    0.53
  -6  -7   5    9.58    0.51
   6  -7  -5    8.70    0.60
   6  -7  -5    9.97    0.61
   7  -7   5    0.81    0.30
   7   7  -5    1.23    0.35
   7  -7   5    1.25    0.35
   7  -7  -5    1.74    0.32
   7  -7  -5    1.53    0.33
   7   7   5    1.15    0.28
   8  -7   5    0.84    0.40
   8  -7   5    0.88    0.42
   8  -7  -5    1.28    0.37
   8   7   5    1.34    0.38
   8  -7  -5    1.47    0.44
   0   8   5    0.83    0.13
   0  -8  -5    0.81    0.16
   0   8   5    0.73    0.10
   0  -8   5    0.85    0.14
   0  -8   5    0.63    0.16
   0  -8  -5    0.85    0.16
   0   8  -5    0.83    0.16
   1  -8   5    9.59    0.43
   1   8  -5    9.70    0.43
  -1  -8  -5    8.99    0.44
   1  -8   5    9.92    0.48
  -1   8   5    8.83    0.33
  -1   8   5    8.85    0.32
   1   8   5    9.08    0.39
   1  -8  -5    8.78    0.40
  -1   8  -5    8.80    0.41
  -1  -8   5    8.67    0.46
   1  -8  -5    8.49    0.46
   1   8   5    9.02    0.36
  -2   8   5    9.23    0.33
  -2  -8  -5    9.48    0.42
   2  -8   5    9.51    0.42
  -2   8   5    9.01    0.32
   2  -8   5    9.87    0.50
   2   8  -5    8.69    0.44
   2  -8  -5    9.18    0.49
   2   8   5    9.56    0.39
  -2   8  -5   10.05    0.44
   2  -8  -5    9.72    0.44
   2   8   5    9.82    0.51
  -2  -8   5   10.21    0.50
   3  -8   5    0.87    0.21
  -3   8   5    0.78    0.11
  -3  -8  -5    0.69    0.16
   3   8  -5    0.87    0.18
  -3   8   5    0.86    0.10
   3  -8   5    0.64    0.18
   3  -8  -5    0.72    0.18
  -3   8  -5    0.63    0.14
  -3  -8   5    0.39    0.17
   3  -8  -5    0.68    0.20
   3   8   5    0.72    0.14
   4  -8   5    3.40    0.35
  -4   8   5    2.38    0.21
  -4   8   5    2.56    0.19
   4   8  -5    2.78    0.33
   4  -8   5    2.62    0.34
   4  -8  -5    2.26    0.29
  -4  -8   5    2.37    0.28
  -4   8  -5    2.95    0.27
   4   8   5    3.19    0.28
   4  -8  -5    2.99    0.39
  -5   8   5    2.05    0.20
   5  -8   5    2.48    0.35
   5   8  -5    1.70    0.28
   5  -8   5    2.34    0.35
   5   8   5    2.18    0.26
  -5  -8   5    2.08    0.26
   5  -8  -5    2.17    0.31
   5  -8  -5    2.09    0.31
   6   8  -5    1.17    0.30
   6  -8   5    1.18    0.32
   6  -8   5    0.73    0.26
  -6  -8   5    1.02    0.37
   6  -8  -5    0.49    0.30
   6   8   5    0.77    0.23
   6  -8  -5    0.78    0.28
   7  -8   5    0.18    0.34
   7  -8   5   -0.11    0.33
   7   8  -5    0.37    0.39
   7   8   5    0.53    0.29
   7  -8  -5    0.23    0.33
   7  -8  -5    0.08    0.35
   0   9   5    8.21    0.34
   0   9  -5    7.84    0.41
   0   9   5    8.29    0.33
   0  -9  -5    8.24    0.46
   0  -9   5    8.40    0.50
  -1  -9  -5    0.23    0.16
  -1   9   5    0.24    0.09
   1   9  -5    0.04    0.13
  -1   9   5    0.08    0.09
   1  -9   5   -0.34    0.15
  -1  -9   5    0.17    0.17
  -1   9  -5   -0.05    0.11
   1   9   5   -0.14    0.16
   1  -9  -5    0.03    0.17
   1   9   5    0.11    0.08
  -2   9   5    2.06    0.16
   2  -9   5    2.18    0.30
  -2  -9  -5    2.11    0.24
   2  -9   5    2.83    0.36
   2   9  -5    2.46    0.31
  -2   9   5    2.69    0.18
  -2  -9   5    2.44    0.29
  -2   9  -5    1.75    0.23
   2  -9  -5    2.00    0.22
   2  -9  -5    2.11    0.29
   2   9   5    2.29    0.22
   3   9  -5    0.95    0.21
  -3   9   5    0.99    0.12
   3  -9   5    1.11    0.24
   3  -9   5    0.87    0.21
  -3  -9  -5    1.33    0.22
  -3   9   5    1.23    0.13
   3  -9  -5    1.49    0.23
  -3   9  -5    1.02    0.18
   3   9   5    0.98    0.17
   3  -9  -5    0.96    0.26
  -3  -9   5    1.23    0.24
   4  -9   5    7.93    0.55
  -4   9   5    8.10    0.32
   4  -9   5    7.89    0.53
   4   9  -5    8.56    0.55
  -4   9   5    7.68    0.33
  -4  -9   5    7.91    0.50
   4  -9  -5    8.27    0.59
   4  -9  -5    8.54    0.53
   4   9   5    6.97    0.43
  -4   9  -5    7.38    0.42
  -5   9   5    2.20    0.20
   5   9  -5    2.43    0.32
   5  -9   5    2.09    0.35
   5  -9   5    2.92    0.36
   5  -9  -5    2.92    0.38
  -5  -9   5    2.18    0.30
   5   9   5    1.81    0.25
  -5   9  -5    1.93    0.25
   5  -9  -5    2.51    0.34
   6  -9   5    2.47    0.38
   6   9  -5    1.94    0.36
   6  -9   5    1.35    0.39
  -6   9   5    1.92    0.18
   6  -9  -5    1.26    0.36
   6   9   5    1.84    0.30
   6  -9  -5    1.19    0.34
  -6   9  -5    1.51    0.25
   7   9  -5   -0.01    0.41
  -7   9   5    0.40    0.17
   7  -9   5   -0.13    0.41
   7  -9   5   -0.12    0.40
  -7   9  -5   -0.13    0.33
   7   9   5    0.38    0.31
   7  -9  -5    0.27    0.45
   7  -9  -5    0.61    0.40
   0  10  -5   13.69    0.59
   0 -10  -5   13.83    0.66
   0 -10   5   13.33    0.69
   0  10   5   13.45    0.48
   1 -10   5    5.38    0.47
  -1 -10  -5    6.68    0.46
   1  10  -5    5.77    0.39
  -1  10   5    6.53    0.29
  -1  10   5    6.30    0.27
  -1 -10   5    6.21    0.50
   1 -10  -5    6.00    0.48
  -1  10  -5    6.54    0.39
   1  10   5    6.03    0.30
  -2 -10  -5    0.10    0.22
   2  10  -5    0.04    0.18
  -2  10   5   -0.09    0.09
  -2  10   5    0.07    0.08
   2 -10   5    0.17    0.25
   2  10   5   -0.03    0.11
   2 -10  -5    0.29    0.22
  -2 -10   5    0.15    0.24
  -2  10  -5    0.07    0.13
   3 -10   5    0.63    0.27
  -3  10   5    0.80    0.11
  -3  10   5    0.81    0.10
   3  10  -5    0.61    0.21
   3  10   5    0.63    0.18
  -3  10  -5    0.45    0.16
  -3 -10   5    0.77    0.24
   3 -10  -5    0.97    0.26
  -4  10   5    1.15    0.12
  -4  10   5    1.71    0.17
   4  10  -5    1.02    0.29
   4 -10   5    1.19    0.33
   4 -10   5    1.37    0.32
  -4 -10   5    1.13    0.32
   4 -10  -5    1.45    0.36
   4  10   5    1.23    0.20
   4 -10  -5    1.73    0.31
  -4  10  -5    0.96    0.21
  -5  10   5    0.69    0.12
   5 -10   5    0.60    0.35
   5 -10   5    1.27    0.39
   5  10  -5    0.69    0.28
  -5  10  -5    0.51    0.19
   5 -10  -5    0.88    0.33
   5 -10  -5    0.88    0.34
   5  10   5    0.41    0.23
   6  10  -5    0.68    0.42
  -6  10   5    0.18    0.12
   6 -10   5    0.19    0.42
   6 -10   5   -0.26    0.42
   6 -10  -5   -0.18    0.42
   6 -10  -5    0.59    0.39
   6  10   5    0.12    0.28
  -6  10  -5   -0.31    0.25
   0 -11   5    0.16    0.26
   0  11  -5    0.59    0.20
   0  11   5    0.34    0.12
   0 -11  -5    0.62    0.28
  -1 -11  -5    0.86    0.30
   1 -11   5    1.19    0.32
   1  11  -5    1.11    0.23
  -1  11   5    1.15    0.13
  -1  11   5    0.93    0.16
  -1  11  -5    0.72    0.18
   1 -11  -5    0.73    0.30
   1  11   5    1.00    0.15
  -1 -11   5    1.11    0.32
   2  11  -5    1.01    0.24
  -2  11   5    0.44    0.08
  -2  11   5    0.77    0.09
   2 -11   5    0.49    0.29
  -2  11  -5    0.31    0.19
   2  11   5    0.31    0.15
  -2 -11   5    0.37    0.30
   2 -11  -5    0.83    0.32
   3  11  -5    2.36    0.30
   3 -11   5    2.30    0.42
   3  11   5    1.97    0.24
  -3 -11   5    2.16    0.39
   3 -11  -5    2.60    0.41
  -3  11  -5    2.77    0.36
   4  11  -5    0.64    0.29
   4 -11   5    0.19    0.36
   4 -11  -5    0.10    0.33
  -4  11  -5    0.27    0.20
   4  11   5    0.31    0.21
   0 -12  -5    0.21    0.36
   0 -12   5    0.13    0.34
   0  12   5    0.27    0.12
   0  12  -5    0.18    0.22
   1  12  -5    1.00    0.25
   1 -12   5    0.83    0.39
  -1 -12   5    1.68    0.43
  -1  12  -5    0.83    0.23
   1 -12  -5    0.80    0.37
   1  12   5    0.60    0.16
   2  12  -5    0.23    0.26
   2 -12   5    0.90    0.39
   2 -12  -5    0.66    0.39
  -2  12  -5    0.64    0.22
   2  12   5    0.60    0.18
  -2 -12   5    1.07    0.41
   0   0   6  331.29    8.47
   0   0  -6  333.17    8.40
   0   0   6  331.27    8.46
   0   0  -6  333.80    8.33
   0   0  -6  307.79    8.34
   0   0   6  335.72    8.44
  -1   0  -6   80.65    2.09
   1   0  -6   78.55    2.07
  -1   0   6   81.59    2.09
   1   0  -6   79.78    2.07
  -1   0  -6   81.00    2.06
   1   0  -6   80.65    2.10
   1   0  -6   78.61    2.09
  -1   0  -6   81.96    2.08
  -1   0   6   76.69    2.10
   1   0   6   80.72    2.06
  -1   0   6   80.08    2.07
  -1   0   6   78.59    2.07
   1   0   6   83.27    2.10
   1   0   6   81.60    2.08
   2   0   6   42.02    1.06
   2   0   6   39.88    1.10
  -2   0   6   42.09    1.09
   2   0   6   41.29    1.05
  -2   0  -6   40.71    1.10
   2   0  -6   40.63    1.08
   2   0  -6   36.18    1.08
  -2   0   6   41.32    1.11
   2   0   6   37.83    1.10
  -3   0  -6    9.33    0.36
   3   0   6   10.00    0.31
  -3   0   6   10.10    0.37
   3   0  -6   10.07    0.34
   3   0   6    9.45    0.36
   3   0   6    9.40    0.36
  -3   0   6    8.80    0.35
   3   0   6    9.88    0.31
  -4   0   6   40.61    1.18
  -4   0   6   42.22    1.16
   4   0   6   41.15    1.11
   4   0  -6   41.31    1.16
   4   0   6   39.67    1.18
   4   0   6   38.65    1.11
   4   0   6   40.60    1.18
   5   0   6   47.85    1.42
   5   0   6   48.23    1.43
   5   0  -6   48.25    1.40
   5   0   6   48.70    1.34
  -5   0   6   49.65    1.41
  -5   0   6   49.65    1.42
   6   0   6    0.07    0.12
  -6   0   6    0.04    0.12
   6   0   6    0.08    0.16
   6   0  -6    0.11    0.17
   6   0   6    0.23    0.12
  -7   0   6    0.32    0.16
   7   0   6    0.14    0.16
   7   0   6    0.20    0.13
   7   0   6    0.15    0.18
   8   0   6    0.22    0.21
  -8   0   6    0.25    0.19
   9   0   6    1.15    0.32
  -9   0   6    0.43    0.29
   9   0  -6    0.45    0.34
  10   0   6    0.69    0.43
  10   0  -6    0.79    0.45
   0  -1  -6  171.08    4.32
   0  -1   6  168.01    4.34
   0   1  -6  174.15    4.34
   0   1   6  161.87    4.30
   0  -1  -6  167.79    4.30
   0  -1  -6  172.68    4.34
   0   1   6  167.36    4.34
   0   1   6  174.21    4.33
   0   1  -6  163.22    4.34
   0  -1   6  177.95    4.35
   0   1  -6  161.80    4.34
   0   1  -6  173.31    4.34
   0  -1   6  175.30    4.35
   1   1  -6  180.71    4.57
   1  -1   6  180.73    4.56
   1  -1   6  185.37    4.59
  -1  -1  -6  182.05    4.57
  -1  -1  -6  183.45    4.55
   1   1  -6  174.09    4.57
   1  -1   6  173.27    4.57
  -1  -1  -6  177.73    4.53
  -1   1   6  183.95    4.58
   1   1  -6  178.75    4.57
  -1   1   6  169.71    4.58
   1   1  -6  173.08    4.58
  -1   1   6  180.42    4.55
   1  -1  -6  181.25    4.66
  -1  -1   6  182.08    4.66
  -1   1  -6  183.15    4.65
  -1   1  -6  185.56    4.66
   1   1   6  181.34    4.64
  -1  -1   6  184.27    4.66
   1   1   6  180.99    4.66
   1  -1  -6  176.73    4.62
   1  -1  -6  180.39    4.62
   1   1   6  183.38    4.61
  -1  -1   6  183.29    4.67
  -1  -1   6  187.65    4.65
   1  -1  -6  178.98    4.67
  -2   1   6    3.32    0.17
   2   1  -6    3.48    0.17
  -2   1   6    3.28    0.14
   2  -1   6    3.31    0.18
   2   1  -6    3.28    0.18
   2  -1   6    3.53    0.15
  -2  -1  -6    3.21    0.17
  -2  -1  -6    3.25    0.17
   2   1  -6    3.12    0.18
  -2  -1   6    3.19    0.17
   2   1   6    3.17    0.16
   2   1   6    3.40    0.16
   2  -1  -6    3.34    0.14
  -2  -1   6    3.46    0.17
  -2  -1   6    3.19    0.17
  -2   1  -6    3.44    0.18
   3  -1   6   12.66    0.40
  -3   1   6   12.80    0.40
   3   1  -6   12.78    0.43
   3  -1   6   12.37    0.43
  -3   1   6   12.88    0.45
   3  -1   6   12.11    0.41
   3  -1   6   12.28    0.44
  -3  -1   6   13.17    0.43
   3   1   6   12.99    0.35
  -3   1  -6   12.16    0.44
  -3  -1   6   12.57    0.44
   3   1   6   11.63    0.42
   3   1   6   12.60    0.43
   3   1   6   12.58    0.35
  -3  -1   6   13.24    0.44
   3  -1  -6   12.33    0.41
   4   1  -6    4.10    0.25
   4  -1   6    3.96    0.26
  -4   1   6    4.27    0.24
   4  -1   6    3.76    0.21
   4   1   6    3.85    0.18
   4   1   6    4.17    0.24
  -4  -1   6    4.26    0.27
  -4  -1   6    3.81    0.24
   4   1   6    3.83    0.25
   4  -1  -6    4.01    0.24
  -5   1   6    5.50    0.30
   5  -1   6    5.76    0.32
   5  -1   6    5.48    0.35
   5   1  -6    5.68    0.35
   5  -1   6    5.42    0.29
  -5  -1   6    5.39    0.29
   5   1   6    5.44    0.30
   5  -1  -6    4.95    0.31
   5   1   6    5.29    0.34
  -6   1   6   15.06    0.59
   6  -1   6   14.82    0.60
   6  -1   6   15.31    0.64
   6  -1   6   12.67    0.57
   6   1  -6   14.46    0.64
   6   1   6   16.49    0.52
   6   1   6   14.70    0.60
   6   1   6   15.25    0.60
  -6  -1   6   14.71    0.59
  -7   1   6    2.83    0.31
   7  -1   6    2.94    0.28
   7  -1   6    2.66    0.32
   7   1   6    3.14    0.30
  -7  -1   6    2.79    0.31
   7   1   6    2.37    0.29
   7   1   6    2.19    0.27
  -8   1   6    6.45    0.47
   8  -1   6    6.95    0.57
   8  -1   6    6.51    0.51
  -8  -1   6    7.07    0.47
   8   1   6    6.66    0.49
   8   1   6    7.04    0.56
   9   1  -6    3.36    0.41
   9  -1   6    3.03    0.45
  -9   1   6    2.74    0.37
   9  -1  -6    3.76    0.47
  -9  -1   6    3.02    0.40
   9   1   6    3.73    0.41
  10   1  -6    1.18    0.48
  10  -1   6    0.78    0.41
  10  -1  -6    0.82    0.44
   0  -2  -6    5.25    0.19
   0   2  -6    5.45    0.22
   0  -2  -6    5.46    0.21
   0   2   6    5.53    0.20
   0  -2  -6    5.56    0.15
   0  -2   6    5.13    0.22
   0   2   6    5.39    0.15
   0   2  -6    5.44    0.21
   0   2  -6    5.20    0.21
   0   2  -6    5.58    0.21
   0  -2   6    5.33    0.20
   0   2   6    5.49    0.15
   0   2   6    5.26    0.19
   1   2  -6    4.11    0.18
  -1  -2  -6    4.21    0.14
   1  -2   6    3.71    0.18
   1  -2   6    4.05    0.18
   1   2  -6    4.11    0.19
  -1  -2  -6    4.23    0.17
  -1  -2  -6    4.30    0.14
   1   2  -6    3.95    0.17
   1  -2   6    4.28    0.19
  -1   2   6    4.21    0.11
  -1   2   6    3.61    0.17
  -1  -2   6    4.08    0.19
   1   2   6    4.05    0.16
  -1  -2   6    4.40    0.19
   1  -2  -6    4.26    0.12
  -1  -2   6    4.21    0.17
   1  -2  -6    4.00    0.11
   1  -2  -6    3.86    0.20
  -1   2  -6    3.84    0.19
   1   2   6    4.08    0.16
  -1   2  -6    3.97    0.19
  -1   2  -6    5.04    0.23
   1  -2  -6    3.66    0.18
   2  -2   6   52.28    1.38
   2   2  -6   50.82    1.39
   2  -2   6   48.84    1.39
  -2  -2  -6   51.31    1.35
   2   2  -6   50.02    1.36
   2   2  -6   51.23    1.38
  -2   2   6   48.21    1.39
   2  -2   6   50.73    1.38
  -2   2   6   52.21    1.32
  -2  -2   6   51.75    1.42
   2   2   6   52.78    1.38
  -2   2  -6   50.80    1.41
  -2  -2   6   50.99    1.41
   2  -2  -6   51.65    1.35
   2   2   6   52.51    1.39
  -3   2   6    9.12    0.37
   3  -2   6    9.59    0.38
  -3   2   6    9.73    0.32
   3  -2   6    9.37    0.36
   3   2  -6    9.40    0.36
   3  -2   6    9.72    0.35
  -3  -2   6    9.49    0.38
   3   2   6    9.42    0.36
  -3  -2   6    9.83    0.37
  -3   2  -6    9.94    0.38
   3   2   6    9.82    0.34
   3   2   6    9.94    0.38
  -3  -2   6    9.90    0.38
   3  -2  -6   10.22    0.34
  -4   2   6   55.19    1.55
  -4   2   6   54.89    1.49
   4  -2   6   52.63    1.55
  -4  -2  -6   55.88    1.41
   4  -2   6   53.41    1.54
   4   2  -6   54.86    1.54
   4  -2   6   54.07    1.51
  -4  -2   6   52.11    1.51
   4   2   6   54.75    1.40
  -4   2  -6   53.10    1.53
  -4  -2   6   53.80    1.52
   4   2   6   54.42    1.52
   4   2   6   55.49    1.54
   4  -2  -6   52.51    1.48
  -4  -2   6   54.43    1.54
   4   2   6   54.33    1.49
  -5   2   6    0.69    0.16
   5  -2   6    0.83    0.17
  -5   2   6    0.56    0.14
   5  -2   6    0.72    0.16
   5   2  -6    0.75    0.17
   5   2   6    0.95    0.28
  -5  -2   6    0.74    0.13
   5   2   6    0.48    0.12
   5  -2  -6    0.79    0.16
  -5  -2   6    0.65    0.22
   5   2   6    0.85    0.12
   5   2   6    0.94    0.15
  -5   2  -6    0.82    0.20
   6   2  -6    0.40    0.21
  -6   2   6    0.26    0.14
   6  -2   6    0.33    0.21
   6  -2   6    0.37    0.15
   6  -2   6    0.13    0.11
   6   2   6    0.04    0.11
   6   2   6    0.36    0.14
  -6  -2   6    0.19    0.14
  -7   2   6    2.58    0.32
   7  -2   6    2.25    0.25
   7  -2   6    1.37    0.24
   7   2   6    2.20    0.29
   7   2   6    1.99    0.27
  -7  -2   6    2.06    0.25
   8  -2   6    0.14    0.24
   8  -2   6    0.03    0.21
  -8   2   6    0.07    0.22
   8   2   6    0.03    0.25
   8   2   6    0.38    0.22
  -8  -2   6    0.21    0.22
   9   2  -6    0.57    0.37
  -9   2   6    0.44    0.28
   9  -2   6    0.91    0.33
  -9  -2   6    0.42    0.31
   9  -2  -6    0.53    0.37
   9   2   6    1.16    0.32
   0  -3   6   13.50    0.46
   0   3   6   14.61    0.37
   0   3  -6   13.39    0.43
   0   3   6   13.76    0.37
   0  -3   6   13.31    0.44
   0   3  -6   13.42    0.44
   0   3  -6   14.00    0.45
   0  -3  -6   13.55    0.42
   0  -3  -6   13.80    0.42
   0  -3   6   13.47    0.42
  -1  -3  -6   34.61    0.91
   1  -3   6   34.20    0.96
   1   3  -6   34.44    0.97
  -1  -3  -6   34.25    0.91
   1  -3   6   34.97    0.96
   1   3  -6   34.45    0.93
   1  -3   6   31.01    0.96
  -1  -3  -6   33.92    0.91
  -1   3   6   35.26    0.97
   1   3  -6   33.38    0.96
  -1  -3   6   34.29    0.94
   1   3   6   34.32    0.93
  -1  -3   6   34.25    0.97
   1   3   6   34.63    0.93
   1   3   6   34.13    0.93
  -1  -3   6   35.90    0.99
  -1  -3   6   34.84    0.99
  -1   3  -6   34.05    0.97
  -2  -3  -6  126.28    3.14
   2   3  -6  121.38    3.23
  -2   3   6  125.12    3.24
   2  -3   6  124.09    3.24
  -2   3   6  121.63    3.15
   2   3  -6  125.86    3.23
  -2  -3  -6  123.17    3.17
   2   3  -6  118.55    3.18
   2  -3   6  123.64    3.22
   2  -3   6  122.71    3.24
  -2  -3  -6  123.31    3.14
  -2  -3   6  124.18    3.20
  -2   3  -6  122.14    3.18
   2   3   6  120.09    3.16
   2   3   6  123.91    3.13
  -2  -3   6  116.59    3.18
   2  -3  -6  122.22    3.11
  -2  -3   6  119.93    3.20
   2   3   6  124.31    3.17
  -3  -3  -6   16.88    0.45
   3  -3   6   16.62    0.57
   3  -3   6   16.93    0.58
  -3   3   6   17.02    0.50
   3   3  -6   16.92    0.57
   3  -3   6   17.17    0.57
  -3  -3   6   16.84    0.59
   3   3   6   17.28    0.55
  -3   3  -6   17.17    0.58
   3   3   6   16.78    0.57
   3  -3  -6   16.46    0.51
  -3  -3   6   17.26    0.57
  -3  -3   6   16.99    0.58
   3   3   6   17.09    0.51
   3   3   6   16.67    0.45
   4   3  -6    9.97    0.43
  -4   3   6    9.87    0.43
   4  -3   6    9.78    0.43
   4  -3   6    9.33    0.42
  -4  -3  -6   10.18    0.29
  -4   3   6   10.30    0.37
   4  -3  -6   10.09    0.40
   4   3   6   10.00    0.29
   4   3   6   10.32    0.46
  -4  -3   6   10.25    0.45
   4   3   6    9.30    0.36
  -4   3  -6    9.87    0.45
   4   3   6    9.55    0.39
  -5   3   6    4.75    0.30
   5  -3   6    4.25    0.28
   5  -3   6    4.58    0.31
   5  -3   6    4.66    0.35
   5   3  -6    5.05    0.36
  -5  -3  -6    4.60    0.19
  -5   3   6    4.51    0.30
   5   3   6    4.46    0.28
   5   3   6    4.37    0.27
  -5  -3   6    4.53    0.27
   6  -3   6    2.78    0.27
  -6   3   6    2.30    0.28
   6  -3   6    2.82    0.30
   6  -3   6    2.51    0.31
   6   3  -6    2.71    0.31
   6   3   6    2.39    0.28
  -6  -3   6    2.55    0.26
   6   3   6    2.30    0.23
  -7   3   6   10.65    0.56
   7  -3   6   10.18    0.57
   7  -3   6   10.22    0.53
   7   3  -6    9.87    0.86
  -7  -3   6    9.89    0.50
   7   3   6   11.00    0.56
   7   3   6    9.62    0.48
   8   3  -6    2.14    0.32
   8  -3   6    1.91    0.27
  -8   3   6    1.54    0.28
   8  -3   6    1.60    0.32
   8   3   6    1.81    0.30
  -8  -3   6    1.76    0.26
   8   3   6    1.63    0.25
   9  -3   6    1.42    0.38
   9  -3  -6    0.81    0.37
   0   4   6   83.60    2.12
   0  -4   6   84.38    2.23
   0  -4  -6   80.23    2.15
   0  -4   6   80.32    2.20
   0  -4   6   81.81    2.17
   0   4   6   83.55    2.12
   0  -4  -6   81.51    2.12
   0  -4  -6   84.70    2.19
   0   4  -6   80.32    2.17
   0   4  -6   81.51    2.20
   0   4  -6   85.35    2.20
   1   4  -6   19.43    0.61
  -1  -4  -6   18.20    0.57
  -1   4   6   18.69    0.51
  -1  -4  -6   19.46    0.57
   1  -4   6   19.53    0.60
  -1  -4  -6   19.44    0.54
   1  -4   6   19.92    0.63
   1   4  -6   19.84    0.62
  -1   4   6   19.83    0.51
   1  -4   6   19.57    0.61
   1   4  -6   19.41    0.56
  -1  -4   6   19.25    0.56
   1   4   6   19.85    0.56
  -1  -4   6   19.63    0.63
  -1   4  -6   19.76    0.61
  -1  -4   6   18.48    0.62
   1   4   6   19.91    0.56
   2  -4   6   63.17    1.71
   2  -4   6   62.69    1.72
   2  -4   6   59.47    1.72
  -2   4   6   63.41    1.61
   2   4  -6   60.32    1.71
  -2  -4  -6   63.79    1.61
   2   4  -6   62.65    1.72
  -2  -4  -6   63.18    1.63
  -2  -4  -6   62.50    1.63
  -2   4   6   60.80    1.72
   2   4  -6   61.98    1.64
  -2  -4   6   61.12    1.74
   2   4   6   64.72    1.70
  -2  -4   6   63.33    1.74
   2   4   6   64.24    1.64
  -2   4  -6   62.67    1.73
  -3   4   6   22.86    0.66
   3   4  -6   23.46    0.75
   3  -4   6   23.26    0.76
   3   4  -6   26.52    0.88
   3  -4   6   22.26    0.75
  -3   4   6   22.41    0.75
   3   4  -6   22.45    0.68
  -3  -4  -6   23.77    0.64
   3  -4   6   22.82    0.74
   3   4   6   23.49    0.65
   3   4   6   22.78    0.74
   3   4   6   21.28    0.71
  -3  -4   6   23.81    0.78
   3  -4  -6   25.70    0.71
  -3   4  -6   23.14    0.75
  -3  -4   6   22.95    0.76
   4  -4   6    7.95    0.39
   4  -4   6    7.93    0.40
   4   4  -6    7.75    0.40
  -4  -4  -6    7.96    0.25
   4  -4   6    8.40    0.38
  -4   4   6    7.59    0.38
   4   4   6    7.69    0.26
   4   4   6    7.68    0.29
  -4  -4   6    7.75    0.36
   4  -4  -6    7.14    0.34
   4   4   6    8.10    0.35
  -4   4  -6    7.58    0.42
   4   4   6    7.92    0.42
  -4  -4   6    8.34    0.43
  -5  -4  -6    6.79    0.24
   5  -4   6    6.87    0.39
   5  -4   6    6.92    0.38
  -5   4   6    7.11    0.36
  -5   4   6    6.79    0.39
   5  -4   6    7.35    0.45
   5   4   6    7.03    0.36
  -5  -4   6    6.83    0.35
   5   4   6    6.82    0.31
   6   4  -6    0.75    0.19
   6  -4   6    0.37    0.15
  -6   4   6    0.11    0.15
   6  -4   6    0.52    0.21
   6   4   6    0.39    0.15
  -6  -4   6    0.33    0.14
   6   4   6    0.90    0.19
   7  -4   6    2.63    0.37
   7   4  -6    2.41    0.26
   7  -4   6    2.67    0.37
  -7   4   6    2.29    0.31
   7   4  -6    1.80    0.30
  -7  -4   6    2.52    0.33
   7   4   6    2.66    0.32
   8  -4   6    3.15    0.40
   8  -4   6    3.77    0.41
  -8  -4   6    3.25    0.43
   8   4   6    4.06    0.43
   8  -4  -6    3.98    0.52
   9  -4   6    1.41    0.41
   9  -4  -6    0.48    0.36
   9  -4  -6    0.90    0.33
   0  -5   6    4.85    0.22
   0  -5   6    4.93    0.27
   0   5  -6    4.69    0.27
   0  -5  -6    4.69    0.23
   0   5   6    4.93    0.18
   0  -5  -6    4.43    0.24
   0   5  -6    4.95    0.26
   1   5  -6   13.47    0.43
  -1  -5  -6   13.15    0.45
   1  -5   6   13.18    0.47
   1   5  -6   13.34    0.51
   1  -5   6   13.48    0.50
   1  -5   6   13.50    0.51
  -1  -5  -6   14.12    0.40
   1   5  -6   13.26    0.48
  -1   5   6   13.75    0.38
   1  -5  -6   13.19    0.49
   1   5   6   13.94    0.43
  -1  -5   6   13.63    0.51
  -1  -5   6   13.18    0.42
   1   5   6   13.05    0.41
  -1   5  -6   13.05    0.48
  -1   5  -6   13.91    0.48
   2   5  -6   20.03    0.67
   2   5  -6   19.39    0.69
  -2  -5  -6   20.19    0.60
  -2   5   6   20.27    0.56
  -2   5   6   19.78    0.55
   2  -5   6   19.37    0.66
   2  -5   6   19.69    0.68
   2   5  -6   20.47    0.57
   2  -5   6   20.15    0.67
   2   5   6   20.05    0.61
  -2  -5   6   19.18    0.67
   2  -5  -6   19.74    0.67
  -2   5  -6   19.73    0.67
   2   5   6   20.27    0.63
  -2  -5   6   20.27    0.69
  -3  -5  -6   14.65    0.45
   3  -5   6   14.88    0.55
   3   5  -6   13.67    0.62
   3  -5   6   14.56    0.55
   3  -5   6   14.50    0.56
   3   5  -6   13.92    0.44
  -3   5   6   14.61    0.45
  -3   5  -6   14.55    0.57
  -3  -5   6   14.26    0.53
   3   5   6   14.68    0.50
  -3  -5   6   14.60    0.58
   3   5   6   14.03    0.54
   4  -5   6    0.04    0.12
   4  -5   6   -0.05    0.16
  -4  -5  -6    0.19    0.08
  -4   5   6    0.00    0.09
   4   5  -6    0.14    0.11
   4  -5   6   -0.02    0.12
   4   5   6    0.05    0.18
  -4  -5   6    0.12    0.10
   4   5   6   -0.13    0.09
   4   5   6    0.07    0.07
  -4  -5   6    0.16    0.19
   5  -5   6    1.49    0.22
  -5   5   6    1.67    0.19
   5   5  -6    1.33    0.18
   5  -5   6    1.65    0.23
  -5  -5   6    1.69    0.21
   5   5   6    2.32    0.24
   5   5   6    2.09    0.23
  -5  -5   6    3.34    0.41
   6   5  -6    8.32    0.51
   6  -5   6    7.86    0.49
   6  -5   6    7.79    0.50
   6   5   6    8.01    0.47
  -6  -5   6    8.35    0.42
   7   5  -6    3.88    0.42
   7  -5   6    5.24    0.50
   7  -5   6    3.95    0.44
   7  -5  -6    4.65    0.47
   7   5   6    4.04    0.43
  -7  -5   6    4.39    0.38
   8  -5   6    0.28    0.31
   8  -5   6    0.65    0.29
   8  -5  -6    0.67    0.34
   8  -5  -6    0.79    0.30
   8   5   6    0.51    0.29
   9  -5   6    1.42    0.43
   9  -5   6    1.54    0.71
   9  -5  -6    0.33    0.38
   9  -5  -6    1.06    0.46
   0  -6   6    0.64    0.11
   0   6   6    0.64    0.08
   0   6  -6    0.58    0.14
   0   6  -6    0.69    0.11
   0   6   6    0.67    0.08
   0  -6  -6    0.99    0.15
   0  -6   6    0.38    0.12
   0  -6   6    1.05    0.16
   0  -6  -6    0.60    0.13
  -1   6   6   18.98    0.54
   1  -6   6   18.82    0.63
   1  -6   6   19.33    0.67
  -1   6   6   19.66    0.54
  -1  -6  -6   19.63    0.64
   1   6  -6   18.70    0.65
  -1  -6  -6   19.76    0.53
   1   6  -6   19.13    0.68
   1  -6   6   19.15    0.69
   1   6   6   19.21    0.58
  -1  -6   6   18.87    0.66
   1  -6  -6   18.01    0.65
   1   6   6   18.81    0.57
  -1   6  -6   18.93    0.63
  -1  -6   6   19.07    0.56
  -1   6  -6   18.77    0.65
  -1  -6   6   19.01    0.68
   2  -6   6    6.27    0.35
  -2  -6  -6    6.35    0.30
  -2   6   6    6.68    0.23
   2  -6   6    6.01    0.37
   2   6  -6    6.46    0.33
  -2   6   6    6.44    0.22
   2  -6   6    6.25    0.32
   2   6  -6    6.54    0.43
   2   6   6    6.33    0.31
   2   6   6    6.46    0.28
  -2  -6   6    6.92    0.40
  -2  -6   6    6.32    0.34
  -2   6  -6    6.53    0.38
  -2   6  -6    6.03    0.31
   2  -6  -6    6.79    0.36
  -3   6   6   15.57    0.49
   3  -6   6   16.31    0.62
   3  -6   6   15.59    0.60
   3  -6   6   15.43    0.64
  -3  -6  -6   16.20    0.52
   3   6  -6   16.18    0.60
  -3   6   6   16.03    0.48
  -3   6  -6   16.60    0.73
  -3  -6   6   15.66    0.64
   3   6   6   15.82    0.60
  -3  -6   6   15.53    0.60
   3   6   6   16.19    0.56
   3  -6  -6   16.04    0.63
  -4   6   6    0.95    0.13
   4  -6   6    0.63    0.18
   4   6  -6    1.11    0.19
  -4  -6  -6    0.99    0.13
   4  -6   6    1.18    0.20
  -4  -6   6    1.40    0.28
  -4  -6   6    0.72    0.14
   4   6   6    0.95    0.16
   4  -6  -6    0.76    0.18
   5   6  -6    0.34    0.17
  -5   6   6    0.58    0.17
   5  -6   6    0.13    0.15
   5  -6   6    0.24    0.19
   5   6   6    0.03    0.13
  -5  -6   6    0.43    0.16
   5  -6  -6    0.21    0.16
  -5  -6   6    0.49    0.28
   6  -6   6    2.24    0.31
   6  -6   6    2.18    0.32
   6   6  -6    1.91    0.29
  -6  -6   6    2.76    0.33
   6   6   6    2.18    0.26
   6  -6  -6    2.35    0.32
   7  -6   6    0.30    0.26
   7   6  -6    0.74    0.33
   7  -6   6    0.57    0.25
  -7  -6   6    0.41    0.23
   7   6   6    0.35    0.25
   7  -6  -6    0.97    0.26
   7  -6  -6    0.70    0.29
   8  -6   6    2.90    0.44
   8  -6   6    3.07    0.46
   8   6   6    3.33    0.44
   8  -6  -6    3.40    0.45
   8  -6  -6    2.96    0.43
   0   7   6    4.14    0.19
   0  -7  -6    4.03    0.27
   0  -7   6    4.27    0.25
   0   7   6    4.55    0.21
   0   7  -6    4.17    0.27
   0   7  -6    4.44    0.37
   0  -7   6    4.17    0.29
   0  -7   6    4.00    0.37
  -1  -7  -6   10.63    0.43
   1  -7   6   10.82    0.44
   1  -7   6   10.28    0.48
   1  -7   6   10.89    0.51
   1   7  -6   10.65    0.45
  -1   7   6   10.27    0.33
  -1   7  -6    9.69    0.57
  -1  -7   6   10.42    0.53
  -1  -7   6   10.69    0.35
   1   7   6   10.48    0.37
  -1  -7   6   11.00    0.49
  -1   7  -6   10.99    0.44
   1  -7  -6   10.74    0.48
   1   7   6   10.92    0.40
   2  -7   6    5.02    0.36
   2   7  -6    5.80    0.34
  -2   7   6    5.22    0.21
   2  -7   6    5.47    0.31
  -2  -7  -6    5.57    0.32
  -2   7   6    5.34    0.20
  -2  -7   6    5.06    0.33
  -2   7  -6    5.50    0.30
   2   7   6    4.94    0.31
   2  -7  -6    5.43    0.35
   2   7   6    5.43    0.27
  -2  -7   6    5.66    0.43
  -3   7   6    5.01    0.22
  -3   7   6    5.54    0.21
   3   7  -6    5.00    0.34
   3  -7   6    5.57    0.34
   3  -7   6    5.34    0.38
  -3  -7  -6    5.19    0.32
  -3   7  -6    5.35    0.31
  -3  -7   6    5.66    0.49
   3   7   6    5.25    0.30
   3  -7  -6    5.59    0.38
  -3  -7   6    5.20    0.34
   4  -7   6    5.55    0.41
   4  -7   6    4.83    0.38
   4   7  -6    5.01    0.38
  -4   7   6    4.87    0.24
  -4   7   6    5.00    0.23
   4   7   6    5.32    0.31
  -4  -7   6    4.68    0.35
   4  -7  -6    5.15    0.40
   5  -7   6    2.73    0.34
  -5   7   6    2.68    0.25
   5  -7   6    2.92    0.36
   5   7  -6    2.80    0.36
  -5  -7   6    3.48    0.36
   5   7   6    3.58    0.33
   5  -7  -6    3.24    0.37
   6   7  -6    0.85    0.27
   6  -7   6    1.14    0.28
   6  -7   6    0.81    0.27
   6  -7  -6    0.80    0.25
   6   7   6    0.62    0.20
   6  -7  -6    0.43    0.26
  -6  -7   6    0.58    0.20
   7   7  -6    1.89    0.39
   7  -7   6    0.92    0.34
   7  -7   6    1.22    0.32
   7   7   6    1.12    0.29
   7  -7  -6    1.15    0.32
   7  -7  -6    1.49    0.35
   8  -7   6    1.52    0.41
   8  -7   6    1.21    0.38
   8  -7  -6    1.51    0.39
   8   7   6    1.02    0.38
   8  -7  -6    1.52    0.45
   0  -8   6   -0.05    0.14
   0   8   6   -0.02    0.07
   0   8   6   -0.09    0.06
   0   8  -6   -0.03    0.09
   0  -8   6   -0.01    0.13
   0  -8  -6    0.06    0.14
   0  -8  -6   -0.02    0.13
   1   8  -6    4.45    0.31
  -1   8   6    4.14    0.19
   1  -8   6    4.99    0.37
  -1   8   6    4.50    0.20
  -1  -8  -6    4.50    0.30
   1  -8  -6    4.60    0.32
   1  -8  -6    4.23    0.34
  -1   8  -6    4.57    0.30
   1   8   6    4.37    0.28
  -1  -8   6    4.04    0.34
   1   8   6    4.37    0.23
  -2   8   6    0.63    0.08
   2  -8   6    0.41    0.16
   2  -8   6    0.92    0.15
  -2  -8  -6    0.61    0.15
  -2   8   6    0.71    0.08
   2   8  -6    0.82    0.15
   2   8   6    0.72    0.18
  -2   8  -6    0.79    0.14
  -2  -8   6    0.33    0.15
   2   8   6    0.69    0.12
   2  -8  -6    0.89    0.21
  -3  -8  -6    4.94    0.31
  -3   8   6    4.92    0.20
   3  -8   6    4.94    0.35
   3   8  -6    4.61    0.38
  -3   8   6    4.76    0.21
   3  -8   6    4.99    0.43
  -3   8  -6    4.63    0.32
   3  -8  -6    4.16    0.38
   3   8   6    4.98    0.30
  -3  -8   6    4.42    0.35
  -4   8   6    4.96    0.25
   4   8  -6    5.17    0.42
  -4   8   6    5.21    0.23
   4  -8   6    4.78    0.44
   4  -8   6    5.60    0.41
   4  -8  -6    5.50    0.44
   4  -8  -6    5.81    0.42
  -4  -8   6    5.81    0.42
  -4   8  -6    5.10    0.35
   4   8   6    5.47    0.35
   5   8  -6    2.94    0.39
   5  -8   6    3.45    0.44
  -5   8   6    3.06    0.21
   5  -8   6    2.41    0.31
   5  -8  -6    2.77    0.34
   5   8   6    2.79    0.34
  -5  -8   6    3.04    0.36
   5  -8  -6    3.60    0.43
   6  -8   6    5.46    0.51
   6   8  -6    5.49    0.57
  -6   8   6    5.37    0.30
   6  -8   6    6.17    0.55
  -6  -8   6    5.25    0.51
   6  -8  -6    4.02    0.54
   6   8   6    5.90    0.49
   6  -8  -6    6.76    0.56
   7  -8   6    2.97    0.39
   7   8  -6    1.95    0.43
   7  -8   6    3.20    0.47
   7   8   6    2.55    0.38
   7  -8  -6    3.16    0.40
   7  -8  -6    3.11    0.47
   0  -9   6    4.94    0.39
   0   9   6    4.80    0.24
   0   9  -6    4.47    0.34
   0   9   6    4.73    0.23
   0  -9  -6    4.61    0.37
  -1  -9  -6    3.54    0.34
   1  -9   6    3.63    0.37
   1  -9   6    2.64    0.30
  -1   9   6    3.70    0.18
  -1   9   6    3.48    0.19
   1   9  -6    3.31    0.32
   1  -9  -6    3.15    0.34
  -1   9  -6    3.16    0.28
  -1  -9   6    3.42    0.34
   1   9   6    3.09    0.24
   1   9   6    3.19    0.22
   2  -9   6    1.81    0.26
   2  -9   6    2.02    0.24
  -2   9   6    1.97    0.14
  -2   9   6    2.39    0.15
  -2  -9  -6    2.31    0.25
   2   9  -6    1.64    0.22
   2  -9  -6    2.62    0.35
   2  -9  -6    2.16    0.23
   2   9   6    2.28    0.22
  -2   9  -6    2.28    0.27
  -2  -9   6    2.13    0.28
   3  -9   6    2.30    0.28
   3  -9   6    2.42    0.31
   3   9  -6    3.38    0.35
  -3   9   6    2.69    0.15
  -3   9   6    2.36    0.16
   3  -9  -6    2.88    0.38
   3   9   6    2.46    0.26
   3  -9  -6    2.96    0.38
  -3   9  -6    2.78    0.30
  -3  -9   6    2.59    0.36
   4  -9   6    0.79    0.26
   4   9  -6    0.43    0.22
   4  -9   6    0.91    0.28
  -4   9   6    0.59    0.10
  -4   9   6    0.59    0.09
  -4   9  -6    0.61    0.16
   4  -9  -6    0.67    0.27
   4   9   6    0.89    0.19
  -4  -9   6    0.76    0.25
   4  -9  -6    0.71    0.25
  -5   9   6    0.90    0.12
   5   9  -6    1.22    0.27
   5  -9   6    0.89    0.30
   5  -9   6    1.08    0.32
  -5   9  -6    0.88    0.21
  -5  -9   6    1.38    0.28
   5  -9  -6    1.13    0.32
   5   9   6    1.08    0.20
   5  -9  -6    1.07    0.31
  -6   9   6    0.16    0.12
   6   9  -6   -0.38    0.29
   6  -9   6    0.18    0.31
   6  -9   6    0.51    0.38
  -6   9  -6    0.24    0.21
   6  -9  -6    0.46    0.33
   6  -9  -6   -0.14    0.32
   6   9   6    0.39    0.24
   0 -10   6    3.43    0.44
   0  10  -6    3.59    0.35
   0  10   6    4.03    0.22
   0  10   6    3.26    0.23
   0 -10  -6    3.65    0.40
   1  10  -6    1.36    0.21
  -1  10   6    1.14    0.11
  -1 -10  -6    1.36    0.24
   1 -10   6    1.68    0.27
  -1  10   6    1.36    0.16
  -1  10  -6    0.88    0.19
   1  10   6    1.22    0.14
  -1 -10   6    1.46    0.28
   1 -10  -6    1.25    0.29
  -2  10   6    1.31    0.11
  -2 -10  -6    1.57    0.27
   2 -10   6    1.60    0.29
  -2  10   6    1.35    0.12
   2  10  -6    1.36    0.23
  -2  10  -6    1.53    0.22
   2 -10  -6    0.63    0.23
   2  10   6    1.38    0.17
  -2 -10   6    2.07    0.31
   3 -10   6    0.42    0.25
   3  10  -6    0.39    0.20
   3  10   6    0.40    0.15
   3 -10  -6    0.72    0.28
  -3 -10   6    0.22    0.24
  -3  10  -6    0.13    0.16
   4 -10   6    0.20    0.27
   4 -10   6    0.31    0.27
   4  10  -6    0.13    0.25
   4 -10  -6    0.01    0.36
  -4  10  -6   -0.20    0.16
   4 -10  -6    0.32    0.28
   4  10   6    0.02    0.16
  -4 -10   6   -0.06    0.27
   5  10  -6    1.55    0.31
   5 -10   6    1.20    0.38
   5 -10   6    1.11    0.38
   5 -10  -6    1.75    0.42
   5 -10  -6    1.66    0.40
  -5  10  -6    0.80    0.21
   5  10   6    1.33    0.25
   6  10  -6    1.03    0.37
   6 -10   6    1.30    0.41
   6 -10   6    1.15    0.43
   6 -10  -6    1.31    0.43
   6  10   6    0.77    0.33
   6 -10  -6    0.67    0.42
   0  11   6    0.17    0.10
   0 -11   6    0.16    0.29
   0  11  -6   -0.05    0.18
   0 -11  -6    0.31    0.29
   1  11  -6    1.60    0.25
   1 -11   6    1.37    0.31
  -1 -11  -6    1.66    0.34
  -1  11   6    1.63    0.11
  -1 -11   6    1.65    0.35
  -1  11  -6    2.20    0.27
   1 -11  -6    2.11    0.33
   1  11   6    1.56    0.18
   2 -11   6    0.36    0.27
   2  11  -6    0.36    0.22
   2  11   6    0.27    0.14
   2 -11  -6    0.22    0.34
  -2 -11   6   -0.07    0.29
  -2  11  -6    0.25    0.21
   3  11  -6    0.54    0.26
   3 -11   6    0.54    0.31
   3 -11  -6    0.32    0.33
  -3 -11   6    0.89    0.32
  -3  11  -6    0.33    0.19
   3  11   6    0.77    0.20
   4 -11   6    0.68    0.40
   4  11  -6    0.68    0.31
  -4 -11   6    1.04    0.47
   4 -11  -6    0.60    0.39
  -4  11  -6    0.98    0.23
   4  11   6    1.27    0.22
   0 -12  -6    0.60    0.39
   0 -12   6    0.06    0.37
   0  12  -6   -0.43    0.22
   1 -12   6    1.03    0.36
   1  12  -6    0.16    0.26
  -1  12  -6    0.59    0.24
   1 -12  -6    0.55    0.36
   1  12   6    0.32    0.14
  -1 -12   6    0.07    0.37
   2  12  -6   -0.50    0.25
   2 -12   6    0.26    0.37
   2 -12  -6    0.56    0.37
   2  12   6    0.21    0.16
  -2  12  -6    0.24    0.22
  -2 -12   6   -0.32    0.36
   0   0   7    0.02    0.03
   0   0   7   -0.03    0.03
   0   0   7   -0.05    0.04
   0   0  -7   -0.09    0.04
   0   0  -7   -0.10    0.03
   1   0  -7    6.30    0.21
  -1   0   7    6.48    0.24
  -1   0   7    6.53    0.25
   1   0  -7    6.27    0.22
   1   0  -7    6.39    0.24
  -1   0  -7    6.36    0.21
  -1   0   7    6.55    0.21
   1   0   7    6.64    0.23
  -1   0   7    6.48    0.22
  -1   0  -7    6.27    0.24
  -1   0  -7    6.39    0.23
   1   0   7    6.77    0.21
   1   0  -7    6.23    0.24
   2   0   7  339.79    8.44
   2   0   7  329.54    8.39
   2   0   7  327.56    8.42
  -2   0   7  341.46    8.40
  -2   0  -7  326.57    8.42
   2   0  -7  322.41    8.40
  -2   0   7  327.16    8.41
   3   0   7   37.72    0.99
   3   0   7   35.98    1.06
   3   0   7   35.75    1.05
   3   0  -7   37.57    1.03
   3   0   7   37.65    0.99
  -3   0   7   37.55    1.07
  -3   0   7   37.52    1.04
   4   0   7    5.22    0.29
   4   0   7    4.80    0.21
  -4   0   7    4.83    0.27
   4   0   7    4.89    0.28
   4   0   7    4.93    0.23
   4   0  -7    5.03    0.27
   5   0   7   38.10    1.06
   5   0  -7   37.12    1.13
   5   0   7   37.86    1.16
   5   0   7   37.48    1.14
  -5   0   7   37.73    1.15
  -5   0   7   38.56    1.14
   6   0   7    9.25    0.46
  -6   0   7    9.00    0.43
   6   0  -7    9.11    0.49
   6   0   7    9.51    0.39
  -7   0   7    5.20    0.36
   7   0   7    4.69    0.37
   7   0   7    4.88    0.41
   8   0   7    0.03    0.21
  -8   0   7    0.10    0.21
   9   0  -7    0.46    0.33
  -9   0   7    0.31    0.27
   9   0   7    0.33    0.28
  10   0  -7    2.82    0.54
  10   0   7    3.10    0.46
   0   1  -7  358.40    8.84
   0   1   7  340.85    8.90
   0   1   7  334.02    8.88
   0  -1  -7  352.92    8.84
   0   1  -7  351.22    8.83
   0  -1  -7  353.50    8.83
   0   1   7  342.55    8.94
   0   1  -7  358.31    8.83
   0   1  -7  358.76    8.84
   0  -1   7  349.74    8.95
   0  -1   7  337.70    8.91
   0  -1   7  334.54    8.89
   0  -1  -7  349.39    8.88
   1   1  -7    7.03    0.25
  -1  -1  -7    7.08    0.25
   1  -1   7    6.97    0.26
  -1  -1  -7    6.60    0.23
   1  -1   7    6.98    0.25
   1   1  -7    6.47    0.26
   1  -1   7    6.81    0.24
  -1   1   7    7.20    0.21
  -1  -1  -7    7.22    0.20
   1   1  -7    7.24    0.24
   1   1  -7    6.65    0.25
  -1   1   7    6.78    0.25
  -1   1   7    7.34    0.21
   1   1   7    6.70    0.24
  -1   1  -7    6.93    0.25
   1  -1  -7    6.42    0.25
   1  -1  -7    7.13    0.21
  -1  -1   7    6.83    0.25
  -1   1  -7    6.62    0.26
  -1   1  -7    7.20    0.24
  -1  -1   7    7.10    0.24
   1  -1  -7    6.67    0.21
  -1  -1   7    6.74    0.24
   1  -1  -7    6.54    0.26
   1   1   7    7.05    0.20
  -1  -1   7    7.31    0.26
   1   1   7    6.74    0.23
  -2   1   7   87.71    2.43
   2  -1   7   93.21    2.43
   2   1  -7   95.13    2.46
   2  -1   7   93.97    2.44
  -2   1   7   90.39    2.39
   2  -1   7   92.08    2.40
  -2   1   7   90.89    2.38
   2   1  -7   96.44    2.42
   2   1   7   94.52    2.41
   2   1   7   94.37    2.41
  -2  -1   7   90.55    2.41
  -2  -1   7   93.62    2.42
  -2   1  -7   88.59    2.42
  -2   1  -7   91.94    2.39
   2  -1  -7   90.44    2.38
  -2  -1   7   93.09    2.43
   3  -1   7   80.87    2.25
  -3   1   7   85.11    2.25
   3  -1   7   82.24    2.24
  -3   1   7   86.56    2.20
   3  -1   7   81.52    2.19
   3   1  -7   83.48    2.22
   3  -1   7   86.39    2.20
   3   1   7   85.11    2.27
  -3  -1   7   86.87    2.28
   3   1   7   85.32    2.27
   3   1   7   86.98    2.17
   3  -1  -7   87.45    2.24
  -3  -1   7   82.36    2.28
  -3  -1   7   88.45    2.27
   3   1   7   87.80    2.18
  -3   1  -7   77.72    2.27
   4  -1   7   45.11    1.18
  -4   1   7   43.89    1.19
  -4   1   7   41.28    1.25
   4   1  -7   43.16    1.22
   4  -1   7   43.74    1.23
   4  -1   7   36.49    1.29
  -4  -1   7   44.43    1.24
   4   1   7   40.50    1.23
   4   1   7   44.88    1.14
  -4  -1   7   39.67    1.30
   4  -1  -7   44.92    1.22
   4   1   7   43.08    1.25
   4   1   7   44.46    1.14
   5   1  -7   31.26    0.96
   5  -1   7   30.54    0.91
  -5   1   7   29.89    0.97
   5  -1   7   30.05    0.97
   5  -1   7   30.34    0.97
   5  -1  -7   29.25    0.90
  -5  -1   7   28.95    0.93
   5   1   7   26.09    1.00
   5   1   7   30.10    0.81
   5   1   7   29.10    0.91
  -5  -1   7   29.64    0.92
   5   1   7   28.84    0.82
   6  -1   7    6.89    0.45
   6  -1   7    7.48    0.42
   6   1  -7    7.65    0.47
  -6   1   7    7.19    0.39
   6   1   7    7.45    0.40
   6   1   7    7.26    0.40
  -6  -1   7    7.88    0.39
   6   1   7    7.53    0.32
   7  -1   7    1.63    0.20
  -7   1   7    1.79    0.25
   7  -1   7    1.98    0.27
  -7  -1   7    1.35    0.20
   7   1   7    1.29    0.20
   7   1   7    2.16    0.29
   8  -1   7    0.56    0.24
  -8   1   7   -0.10    0.20
   8   1   7    0.46    0.21
   8   1   7    0.36    0.26
  -8  -1   7    0.27    0.21
  -9   1   7    0.33    0.28
   9  -1   7    0.23    0.31
   9   1  -7   -0.11    0.33
   9   1   7   -0.09    0.28
  -9  -1   7   -0.13    0.27
   9  -1  -7    0.04    0.32
   0   2  -7   74.24    1.97
   0  -2  -7   71.79    1.97
   0  -2  -7   78.35    1.96
   0  -2   7   76.44    1.98
   0   2   7   75.95    1.96
   0  -2   7   73.51    1.98
   0   2  -7   73.43    1.97
   0   2   7   75.09    1.91
   0   2   7   74.34    1.97
   0  -2  -7   73.95    1.91
   0   2  -7   76.68    1.98
   0  -2   7   77.99    1.99
  -1   2   7   18.86    0.56
  -1  -2  -7   19.52    0.50
   1   2  -7   18.70    0.56
   1   2  -7   19.03    0.56
   1  -2   7   18.61    0.56
   1  -2   7   18.50    0.56
   1  -2   7   17.45    0.56
  -1  -2  -7   18.45    0.54
   1   2  -7   17.26    0.54
  -1  -2   7   19.24    0.56
   1   2   7   20.11    0.53
   1  -2  -7   18.17    0.49
  -1   2  -7   18.96    0.57
   1   2   7   18.83    0.55
  -1  -2   7   19.43    0.58
   1  -2  -7   18.03    0.49
  -1  -2   7   19.05    0.56
  -1  -2   7   19.16    0.58
  -2   2   7   23.68    0.63
   2  -2   7   23.75    0.68
   2  -2   7   22.99    0.69
   2  -2   7   24.43    0.71
   2   2  -7   23.50    0.69
  -2   2   7   23.06    0.70
  -2  -2  -7   22.63    0.67
   2   2  -7   21.01    0.69
  -2   2  -7   24.53    0.70
   2   2   7   22.90    0.67
  -2  -2   7   23.98    0.69
  -2  -2   7   23.04    0.70
  -2  -2   7   22.75    0.70
   2   2   7   22.67    0.67
   2  -2  -7   23.38    0.63
   3  -2   7    5.14    0.26
   3   2  -7    4.59    0.24
   3  -2   7    4.84    0.23
  -3   2   7    4.68    0.20
  -3   2   7    4.63    0.25
   3  -2   7    4.50    0.25
  -3  -2   7    4.71    0.25
  -3  -2   7    4.78    0.26
  -3   2  -7    4.72    0.28
  -3  -2   7    4.75    0.26
   3   2   7    4.50    0.23
   3   2   7    4.81    0.22
   3  -2  -7    4.59    0.21
  -4   2   7   31.21    0.99
  -4   2   7   32.83    0.93
   4  -2   7   32.89    1.00
   4  -2   7   31.58    0.98
   4  -2   7   32.71    0.95
   4   2  -7   32.56    0.98
   4   2   7   33.33    1.01
   4   2   7   33.58    0.84
  -4  -2   7   31.19    0.98
   4   2   7   30.53    0.98
   4   2   7   32.56    0.96
  -4  -2   7   33.48    1.01
   4   2   7   33.52    0.84
   4  -2  -7   33.34    0.95
  -4   2  -7   31.91    1.01
  -5   2   7   24.46    0.78
   5  -2   7   25.92    0.85
   5  -2   7   24.70    0.84
   5   2  -7   24.49    0.83
  -5   2   7   23.29    0.82
   5   2   7   24.96    0.68
   5   2   7   24.63    0.68
   5   2   7   25.45    0.97
  -5  -2   7   24.11    0.81
   5   2   7   24.78    0.82
   5  -2  -7   24.13    0.80
  -5  -2   7   25.51    0.95
   6  -2   7    4.58    0.42
   6  -2   7    4.53    0.29
  -6   2   7    4.47    0.33
   6   2  -7    4.41    0.44
   6  -2   7    4.61    0.34
  -6  -2   7    4.38    0.31
   6   2   7    4.38    0.22
   6   2   7    4.03    0.29
   6   2   7    4.33    0.33
   7  -2   7    8.63    0.45
  -7   2   7    7.38    0.47
   7  -2   7    9.14    0.53
   7   2   7    8.49    0.51
  -7  -2   7    7.58    0.45
   7   2   7    8.74    0.47
   8  -2   7    0.42    0.23
  -8   2   7    0.06    0.21
   8  -2   7    0.64    0.24
   8   2   7    0.06    0.20
   8   2   7    0.10    0.24
  -8  -2   7   -0.22    0.19
   9   2  -7    2.33    0.40
   9  -2   7    2.42    0.37
  -9   2   7    2.72    0.38
  -9  -2   7    2.48    0.36
   9   2   7    3.15    0.37
   9  -2  -7    2.70    0.42
   0   3  -7   84.14    2.18
   0  -3   7   82.61    2.17
   0  -3  -7   78.72    2.16
   0  -3   7   81.23    2.19
   0   3   7   82.64    2.16
   0  -3  -7   79.67    2.16
   0  -3   7   79.70    2.20
   0   3   7   83.86    2.10
   0   3  -7   90.59    2.18
   0   3  -7   82.96    2.19
   0   3   7   82.86    2.10
   1  -3   7   32.41    0.96
   1   3  -7   31.77    0.91
  -1  -3  -7   33.74    0.90
  -1   3   7   31.96    0.94
   1   3  -7   33.50    0.95
   1   3  -7   32.85    0.94
  -1  -3  -7   34.83    0.89
   1  -3   7   33.75    0.95
  -1  -3  -7   34.26    0.89
   1  -3   7   32.58    0.94
  -1   3  -7   33.10    0.97
  -1  -3   7   33.12    0.94
  -1  -3   7   34.19    0.99
   1   3   7   34.35    0.92
  -1  -3   7   34.61    0.97
  -1  -3   7   34.68    0.98
   1   3   7   34.91    0.93
   1   3   7   34.60    0.92
  -2   3   7   29.25    0.76
   2  -3   7   30.30    0.86
  -2  -3  -7   29.41    0.75
  -2   3   7   29.49    0.87
   2  -3   7   27.05    0.85
   2  -3   7   29.32    0.86
   2   3  -7   26.76    0.81
  -2  -3  -7   29.60    0.80
   2   3  -7   26.92    0.86
  -2  -3  -7   29.98    0.75
   2   3  -7   29.40    0.85
  -2   3  -7   29.12    0.85
  -2  -3   7   28.07    0.85
  -2  -3   7   30.11    0.87
   2   3   7   29.65    0.80
  -2  -3   7   28.57    0.86
   2   3   7   28.40    0.81
   2  -3  -7   27.65    0.76
   2   3   7   28.78    0.82
   3  -3   7    3.77    0.24
   3  -3   7    3.49    0.22
  -3   3   7    3.33    0.17
   3   3  -7    3.55    0.24
   3   3   7    3.12    0.26
  -3  -3   7    3.40    0.23
  -3  -3   7    3.74    0.25
   3  -3  -7    3.60    0.19
   3   3   7    3.86    0.19
  -3   3  -7    3.27    0.26
   4  -3   7   26.33    0.85
   4  -3   7   26.70    0.87
  -4   3   7   26.05    0.86
   4   3  -7   26.61    0.85
  -4   3   7   26.67    0.78
   4  -3  -7   27.62    0.79
  -4  -3   7   25.43    0.83
  -4   3  -7   25.41    0.86
   4   3   7   26.64    0.78
   4   3   7   25.65    0.82
  -4  -3   7   26.85    0.86
   4   3   7   26.28    0.86
   5  -3   7    1.59    0.21
   5  -3   7    1.71    0.21
   5   3  -7    1.19    0.20
  -5   3   7    1.70    0.23
  -5   3   7    1.54    0.17
   5  -3   7    1.46    0.19
  -5  -3   7    1.50    0.20
   5   3   7    1.69    0.21
   5   3   7    1.67    0.21
   6  -3   7    0.09    0.13
   6  -3   7    0.14    0.15
   6   3  -7    0.19    0.24
   6  -3   7    0.18    0.23
  -6   3   7   -0.01    0.14
   6   3   7    0.09    0.12
  -6  -3   7    0.08    0.14
   6   3   7    0.12    0.14
   7  -3   7    1.07    0.26
   7  -3   7    1.58    0.23
  -7   3   7    1.10    0.25
  -7  -3   7    1.33    0.21
   7   3   7    1.28    0.23
   7   3   7    1.00    0.19
   8  -3   7    0.82    0.28
   8   3  -7    1.00    0.27
   8  -3   7    0.73    0.25
  -8   3   7    0.61    0.24
  -8  -3   7    0.42    0.22
   8   3   7    0.79    0.28
   8   3   7    0.49    0.23
   9  -3   7    1.27    0.36
   9  -3  -7    1.38    0.39
   0   4   7    1.97    0.08
   0  -4  -7    1.97    0.17
   0   4   7    1.73    0.08
   0  -4   7    2.02    0.18
   0  -4  -7    1.97    0.15
   0   4  -7    1.56    0.18
   0  -4   7    2.06    0.15
   0   4  -7    1.87    0.16
   0  -4   7    1.68    0.17
  -1  -4  -7    9.79    0.31
  -1  -4  -7    9.32    0.32
   1   4  -7    9.19    0.36
   1   4  -7    8.65    0.33
   1  -4   7    9.34    0.37
   1  -4   7    9.22    0.35
  -1  -4  -7    8.84    0.31
   1  -4   7    9.62    0.38
   1   4  -7    9.37    0.38
  -1   4  -7    9.24    0.36
  -1  -4   7    9.44    0.38
   1   4   7    9.42    0.30
  -1   4  -7    9.32    0.37
   1   4   7    9.52    0.31
  -1  -4   7    9.18    0.32
  -1  -4   7    9.64    0.38
  -2  -4  -7   19.05    0.54
  -2   4   7   18.75    0.63
   2   4  -7   18.96    0.65
   2  -4   7   18.36    0.63
   2   4  -7   18.17    0.56
   2  -4   7   19.09    0.63
   2  -4   7   18.67    0.62
  -2  -4  -7   19.11    0.53
   2   4  -7   19.57    0.63
  -2  -4  -7   18.77    0.54
  -2   4   7   18.86    0.51
  -2   4  -7   19.45    0.61
   2   4   7   19.09    0.57
   2   4   7   18.63    0.52
  -2  -4   7   18.46    0.62
  -2  -4   7   18.00    0.61
   2   4   7   15.66    0.58
   3  -4   7   20.06    0.69
  -3   4   7   20.83    0.71
   3  -4   7   20.40    0.70
   3  -4   7   20.82    0.70
  -3  -4  -7   20.97    0.56
   3   4  -7   21.75    0.71
  -3   4   7   21.70    0.60
  -3  -4  -7   21.34    0.57
  -3   4  -7   21.33    0.70
  -3  -4   7   20.17    0.70
  -3  -4   7   17.11    0.68
   3   4   7   20.84    0.64
   3   4   7   21.03    0.59
   3   4   7   21.04    0.67
   4  -4   7    3.24    0.30
   4  -4   7    3.07    0.25
   4   4  -7    3.03    0.29
   4  -4   7    2.98    0.27
  -4   4   7    3.09    0.20
  -4   4   7    2.92    0.27
  -4   4  -7    3.12    0.34
   4   4   7    3.13    0.20
   4   4   7    3.19    0.32
  -4  -4   7    2.72    0.24
   4   4   7    2.85    0.23
  -4  -4   7    3.07    0.32
  -5   4   7    8.94    0.40
   5  -4   7    9.40    0.48
   5   4  -7    9.38    0.49
  -5   4   7    9.61    0.48
   5  -4   7    9.27    0.46
   5  -4   7    9.80    0.52
   5   4   7    9.09    0.38
   5   4   7    9.36    0.43
  -5  -4   7    9.05    0.41
  -5  -4   7    8.82    0.45
   6  -4   7    3.64    0.36
  -6   4   7    3.80    0.34
   6   4  -7    2.73    0.35
   6  -4   7    3.30    0.34
   6   4   7    3.75    0.32
  -6  -4   7    3.02    0.30
  -7   4   7    3.80    0.39
   7  -4   7    4.12    0.45
   7  -4   7    3.95    0.42
  -7  -4   7    4.89    0.38
   7   4   7    4.34    0.44
   8  -4   7    0.14    0.27
   8  -4   7    0.08    0.27
   8   4   7   -0.32    0.26
  -8  -4   7   -0.07    0.25
   9  -4   7    0.69    0.36
   9  -4  -7   -0.09    0.38
   9  -4  -7   -0.23    0.36
   0   5  -7    5.94    0.30
   0  -5   7    6.60    0.32
   0  -5   7    6.07    0.30
   0  -5  -7    6.13    0.28
   0   5  -7    6.94    0.33
   0   5   7    6.59    0.21
   0  -5   7    6.26    0.27
   0   5   7    5.44    0.20
   1   5  -7   49.72    1.34
   1  -5   7   47.48    1.32
  -1  -5  -7   47.03    1.29
  -1  -5  -7   46.62    1.24
   1  -5   7   44.59    1.36
   1   5  -7   44.29    1.27
   1   5  -7   46.92    1.34
   1  -5   7   47.65    1.35
  -1   5   7   47.17    1.20
   1  -5  -7   46.34    1.32
   1   5   7   46.54    1.24
   1   5   7   47.04    1.25
  -1   5  -7   46.16    1.32
  -1  -5   7   46.33    1.25
  -1  -5   7   44.72    1.33
  -1  -5   7   46.18    1.33
  -1   5  -7   45.83    1.31
   2  -5   7   17.71    0.70
  -2  -5  -7   19.74    0.58
  -2   5   7   18.78    0.52
   2  -5   7   19.30    0.68
   2  -5   7   19.32    0.66
  -2   5   7   19.03    0.53
   2   5  -7   19.19    0.58
   2   5  -7   19.74    0.66
   2   5  -7   19.26    0.69
  -2  -5  -7   21.69    0.63
  -2  -5  -7   19.88    0.53
  -2  -5   7   19.49    0.66
  -2  -5   7   19.38    0.67
   2  -5  -7   18.81    0.66
   2   5   7   19.12    0.61
  -2   5  -7   19.72    0.67
   2   5   7   19.37    0.59
   3  -5   7   16.93    0.61
   3  -5   7   16.47    0.60
  -3  -5  -7   15.97    0.48
  -3   5   7   16.45    0.47
   3  -5   7   16.16    0.60
   3   5  -7   15.32    0.51
  -3  -5  -7   16.28    0.47
   3   5  -7   12.81    0.73
  -3  -5   7   15.49    0.58
   3   5   7   15.88    0.54
  -3  -5   7   17.13    0.63
  -3   5  -7   15.72    0.61
   3   5   7   15.35    0.57
  -4  -5  -7    2.10    0.13
   4   5  -7    1.77    0.23
  -4   5   7    2.05    0.19
   4  -5   7    2.34    0.25
   4  -5   7    1.77    0.22
   4  -5   7    2.04    0.24
   4   5   7    2.01    0.20
  -4  -5   7    1.77    0.25
  -4  -5   7    1.88    0.22
   4   5   7    2.25    0.15
  -5   5   7    3.41    0.28
   5  -5   7    3.21    0.31
   5  -5   7    3.52    0.35
   5   5  -7    3.11    0.33
  -5  -5   7    3.05    0.29
  -5  -5   7    2.66    0.30
   5   5   7    3.14    0.24
   5   5   7    3.15    0.27
   6  -5   7    1.10    0.22
   6  -5   7    0.82    0.23
   6   5  -7    0.75    0.21
   6   5   7    0.67    0.19
  -6  -5   7    0.87    0.19
   7  -5   7    0.91    0.27
   7   5  -7    0.88    0.37
   7  -5   7    0.94    0.25
  -7  -5   7    0.70    0.22
   7   5   7    0.69    0.22
   8  -5   7    2.46    0.36
   8  -5   7    2.13    0.38
   8  -5  -7    2.01    0.32
   8  -5  -7    2.77    0.41
   8   5   7    1.68    0.33
   9  -5   7    0.43    0.42
   9   5   7    0.36    0.43
   9  -5  -7    0.49    0.39
   9  -5  -7    0.11    0.37
   0  -6  -7    0.00    0.11
   0   6   7    0.02    0.04
   0   6   7    0.02    0.05
   0  -6   7    0.04    0.09
   0   6  -7    0.06    0.08
   0  -6   7    0.07    0.12
   0  -6   7   -0.09    0.08
   0   6  -7   -0.09    0.12
  -1  -6  -7   58.62    1.50
   1  -6   7   57.56    1.60
   1  -6   7   58.09    1.63
  -1   6   7   57.07    1.48
  -1  -6  -7   57.57    1.59
   1   6  -7   55.09    1.62
   1  -6   7   56.73    1.66
  -1   6   7   58.00    1.49
   1   6  -7   56.82    1.64
  -1  -6   7   58.18    1.66
  -1  -6   7   57.84    1.54
  -1  -6   7   57.69    1.65
   1  -6  -7   55.97    1.63
  -1   6  -7   54.86    1.62
   1   6   7   57.03    1.54
  -1   6  -7   59.26    1.62
   1   6   7   58.59    1.54
  -2   6   7    3.40    0.13
  -2  -6  -7    3.62    0.23
   2  -6   7    3.58    0.25
   2  -6   7    3.96    0.29
   2  -6   7    3.12    0.32
   2   6  -7    3.49    0.40
   2   6  -7    3.45    0.22
   2   6  -7    3.01    0.24
   2  -6  -7    3.00    0.27
  -2  -6   7    3.43    0.26
  -2   6  -7    3.38    0.24
  -2  -6   7    4.03    0.34
  -2   6  -7    4.33    0.34
   2   6   7    3.31    0.24
   2   6   7    3.67    0.20
   3  -6   7    6.73    0.36
   3   6  -7    6.84    0.36
  -3   6   7    6.53    0.23
   3  -6   7    6.33    0.41
  -3  -6  -7    6.91    0.29
   3  -6   7    6.86    0.38
   3  -6  -7    6.46    0.38
   3   6   7    6.60    0.30
  -3  -6   7    6.38    0.44
  -3  -6   7    6.36    0.35
   3   6   7    6.91    0.38
   4   6  -7    2.14    0.26
  -4   6   7    2.20    0.19
  -4  -6  -7    2.38    0.24
   4  -6   7    2.55    0.30
   4  -6   7    2.63    0.27
   4  -6  -7    1.82    0.25
   4   6   7    2.21    0.22
  -4  -6   7    2.39    0.30
  -4  -6   7    2.20    0.25
   5  -6   7    3.04    0.35
  -5   6   7    3.27    0.22
   5  -6   7    3.21    0.34
   5   6  -7    3.27    0.37
  -5  -6   7    3.25    0.51
   5   6   7    3.20    0.30
  -5  -6   7    3.93    0.32
   5  -6  -7    3.63    0.33
   6   6  -7    0.43    0.24
   6  -6   7    0.33    0.21
   6  -6   7    0.28    0.22
  -6  -6   7    0.54    0.19
   6   6   7    0.43    0.17
   6  -6  -7    0.53    0.20
   7   6  -7    0.87    0.31
   7  -6   7    1.02    0.31
   7  -6   7    1.25    0.32
  -7  -6   7    1.18    0.28
   7   6   7    1.10    0.27
   7  -6  -7    0.51    0.27
   8  -6   7    1.26    0.36
   8  -6   7    1.70    0.36
   8  -6  -7    2.25    0.44
   8  -6  -7    2.28    0.42
   8   6   7    1.72    0.36
   0  -7   7   18.66    0.59
   0  -7   7   17.48    0.68
   0  -7   7   17.93    0.70
   0   7   7   18.18    0.53
   0   7   7   19.07    0.56
   0  -7  -7   17.88    0.65
   0   7  -7   18.38    0.65
   1  -7   7    3.37    0.35
  -1   7   7    3.81    0.15
  -1  -7  -7    3.75    0.26
   1  -7   7    3.87    0.28
  -1  -7  -7    3.68    0.17
   1  -7   7    3.50    0.31
  -1   7   7    3.70    0.15
   1   7  -7    4.08    0.28
  -1  -7   7    3.85    0.22
   1   7   7    3.99    0.23
  -1  -7   7    4.00    0.40
   1  -7  -7    3.89    0.29
  -1  -7   7    4.28    0.29
   1   7   7    3.92    0.20
  -1   7  -7    3.82    0.26
   2   7  -7    0.21    0.11
  -2   7   7    0.11    0.05
   2  -7   7    0.04    0.11
  -2   7   7    0.24    0.05
   2  -7   7    0.12    0.12
  -2  -7  -7    0.08    0.12
  -2  -7   7    0.14    0.20
   2  -7  -7    0.00    0.13
  -2  -7   7    0.22    0.14
   2   7   7    0.21    0.13
   2   7   7    0.18    0.08
  -2   7  -7    0.15    0.10
   3  -7   7    5.77    0.36
  -3  -7  -7    5.47    0.32
   3   7  -7    5.89    0.37
  -3   7   7    5.64    0.20
   3  -7   7    5.15    0.37
  -3   7   7    5.53    0.21
   3  -7  -7    5.41    0.38
   3   7   7    5.99    0.30
  -3   7  -7    5.49    0.32
  -3  -7   7    5.88    0.47
  -3  -7   7    5.72    0.37
   4  -7   7    1.12    0.20
   4   7  -7    1.68    0.23
  -4   7   7    1.51    0.14
   4  -7   7    1.56    0.23
  -4   7   7    1.25    0.15
   4  -7  -7    1.48    0.22
   4   7   7    1.44    0.19
  -4  -7   7    1.23    0.21
  -5   7   7    2.88    0.21
   5  -7   7    2.01    0.27
   5   7  -7    2.44    0.30
   5  -7   7    2.40    0.32
  -5  -7   7    2.51    0.30
   5   7   7    2.61    0.31
   5  -7  -7    3.15    0.37
   6  -7   7    3.45    0.45
   6  -7   7    4.12    0.44
   6   7  -7    3.04    0.35
  -6  -7   7    3.87    0.40
   6  -7  -7    3.04    0.43
   6   7   7    3.86    0.39
   7   7  -7    0.45    0.35
   7  -7   7    0.01    0.31
   7  -7   7    0.26    0.30
   7  -7  -7    0.19    0.31
   7  -7  -7    1.00    0.30
   7   7   7    0.14    0.25
   8  -7   7    0.14    0.37
   8  -7   7    0.24    0.36
   8  -7  -7    0.06    0.41
   8   7   7   -0.14    0.32
   8  -7  -7    0.25    0.36
   0  -8   7    1.74    0.19
   0  -8  -7    1.84    0.21
   0   8   7    1.58    0.13
   0  -8   7    1.84    0.26
   0  -8  -7    1.90    0.25
   0   8   7    1.73    0.13
   0   8  -7    2.04    0.22
  -1   8   7    0.89    0.10
   1  -8   7    0.64    0.17
  -1   8   7    0.90    0.10
   1   8  -7    1.18    0.18
   1  -8   7    0.91    0.14
  -1  -8  -7    1.32    0.18
   1  -8  -7    0.94    0.18
  -1   8  -7    0.69    0.13
   1   8   7    0.88    0.11
  -1  -8   7    1.11    0.18
  -2   8   7    5.37    0.19
   2  -8   7    6.02    0.43
   2   8  -7    5.98    0.37
  -2  -8  -7    5.72    0.33
   2  -8   7    5.61    0.35
  -2   8   7    5.64    0.19
   2   8   7    6.02    0.37
   2   8   7    5.61    0.28
  -2   8  -7    6.49    0.36
  -2  -8   7    5.76    0.40
   2  -8  -7    6.20    0.40
   3  -8   7    1.00    0.18
  -3   8   7    0.89    0.10
   3   8  -7    0.81    0.19
  -3   8   7    1.16    0.10
   3  -8   7    1.15    0.23
   3  -8  -7    0.95    0.22
   3   8   7    0.90    0.14
  -3   8  -7    1.17    0.18
  -3  -8   7    0.68    0.18
  -4   8   7    5.00    0.21
  -4   8   7    5.08    0.22
   4   8  -7    5.82    0.44
   4  -8   7    5.19    0.42
   4  -8   7    4.82    0.43
   4  -8  -7    5.30    0.44
  -4  -8   7    5.28    0.41
  -4   8  -7    5.04    0.36
   4   8   7    4.63    0.33
  -5   8   7    8.40    0.33
   5  -8   7    9.08    0.60
   5   8  -7    8.22    0.58
  -5   8   7    8.81    0.33
   5  -8   7    8.36    0.56
  -5  -8   7    8.77    0.52
   5   8   7    8.81    0.49
   5  -8  -7    8.85    0.57
   5  -8  -7    8.46    0.61
   6  -8   7    0.25    0.28
  -6   8   7    0.34    0.12
   6   8  -7    0.53    0.29
   6  -8   7    0.11    0.29
  -6  -8   7    0.46    0.27
   6   8   7    0.26    0.21
   6  -8  -7   -0.02    0.31
   6  -8  -7    0.28    0.32
   7   8  -7    0.71    0.41
   7  -8   7    1.75    0.40
   7  -8   7    1.33    0.40
   7  -8  -7    1.65    0.42
   7  -8  -7    1.42    0.36
   7   8   7    1.46    0.33
   0   9   7    0.46    0.09
   0  -9  -7    0.18    0.18
   0   9  -7    0.22    0.14
   0   9   7    0.27    0.08
   0  -9   7    0.26    0.19
  -1   9   7    0.68    0.07
   1  -9   7    0.60    0.16
   1  -9   7    0.42    0.19
   1   9  -7    0.55    0.16
  -1   9   7    0.66    0.08
  -1  -9  -7    0.64    0.18
   1  -9  -7    0.50    0.21
   1   9   7    0.76    0.13
   1   9   7    0.65    0.11
  -1   9  -7    0.62    0.15
  -1  -9   7    0.90    0.22
   2  -9   7    5.09    0.46
  -2  -9  -7    5.16    0.36
   2   9  -7    4.62    0.39
   2  -9   7    5.13    0.36
  -2  -9   7    4.91    0.44
   2   9   7    5.06    0.29
  -2   9  -7    5.31    0.37
   2  -9  -7    4.95    0.37
   2  -9  -7    4.60    0.41
   3  -9   7    0.32    0.20
   3  -9   7    0.32    0.22
   3   9  -7    0.53    0.20
  -3   9  -7    0.17    0.15
   3  -9  -7    0.37    0.20
   3   9   7    0.33    0.12
   3  -9  -7    0.80    0.26
  -3  -9   7    0.64    0.22
   4  -9   7    1.28    0.29
   4  -9   7    1.84    0.27
   4   9  -7    1.21    0.26
  -4   9  -7    1.21    0.19
  -4  -9   7    1.25    0.27
   4   9   7    1.66    0.22
   4  -9  -7    1.47    0.31
   4  -9  -7    1.07    0.27
   5  -9   7    2.93    0.40
  -5   9   7    2.74    0.15
   5   9  -7    2.97    0.35
   5  -9   7    2.46    0.38
  -5   9   7    2.44    0.16
   5  -9  -7    2.72    0.38
   5  -9  -7    2.17    0.35
  -5  -9   7    2.63    0.33
  -5   9  -7    2.66    0.30
   5   9   7    2.54    0.28
  -6   9   7    0.04    0.10
   6  -9   7   -0.47    0.32
   6   9  -7    0.38    0.33
   6  -9   7   -0.06    0.37
   6  -9  -7    0.42    0.32
   6   9   7   -0.15    0.23
  -6   9  -7    0.08    0.22
   6  -9  -7   -0.07    0.35
   0  10   7    0.70    0.11
   0 -10  -7    0.45    0.24
   0  10   7    0.58    0.09
   0  10  -7    0.73    0.20
   0 -10   7    0.07    0.20
   1 -10   7    0.35    0.25
  -1 -10  -7    0.35    0.20
   1  10  -7    0.72    0.20
  -1  10  -7    0.49    0.18
   1  10   7    0.47    0.11
  -1 -10   7    0.46    0.24
   1 -10  -7    0.24    0.23
   2 -10   7    0.56    0.26
   2  10  -7    0.53    0.21
   2  10   7    0.60    0.13
  -2 -10   7    0.29    0.24
   2 -10  -7    0.43    0.26
  -2  10  -7    0.37    0.16
   3 -10   7    0.00    0.27
   3  10  -7    0.41    0.23
   3 -10  -7   -0.17    0.27
  -3  10  -7    0.11    0.17
  -3 -10   7   -0.28    0.24
   3  10   7   -0.11    0.14
   4 -10   7   -0.09    0.29
   4  10  -7    0.15    0.28
   4 -10   7    0.55    0.31
   4  10   7    0.04    0.16
  -4 -10   7    0.52    0.28
  -4  10  -7   -0.06    0.17
   4 -10  -7   -0.26    0.30
   5 -10   7    1.39    0.34
   5  10  -7    0.91    0.35
   5 -10   7    1.40    0.37
   5 -10  -7    1.34    0.37
  -5  10  -7    1.11    0.24
   5  10   7    0.78    0.22
   5 -10  -7    0.96    0.36
   0 -11  -7    1.49    0.31
   0 -11   7    1.39    0.30
   0  11   7    1.64    0.14
   0  11  -7    1.69    0.26
   0  11   7    1.53    0.14
   0  11   7    1.56    0.14
   1  11  -7    1.52    0.27
   1 -11   7    1.77    0.37
  -1 -11  -7    1.70    0.35
  -1 -11   7    2.05    0.35
   1 -11  -7    1.71    0.32
   1  11   7    1.70    0.21
   2  11  -7    1.02    0.27
   2 -11   7    0.93    0.30
  -2  11  -7    1.68    0.27
   2  11   7    1.09    0.16
  -2 -11   7    0.84    0.34
   2 -11  -7    1.72    0.35
   3 -11   7    0.90    0.35
   3  11  -7    0.82    0.29
   3  11   7    0.64    0.16
  -3  11  -7    0.41    0.21
  -3 -11   7    0.78    0.31
   3 -11  -7   -0.13    0.31
   4 -11   7    3.30    0.47
   4  11  -7    2.04    0.40
   4  11   7    2.17    0.25
  -4  11  -7    1.93    0.27
  -4 -11   7    2.76    0.44
   4 -11  -7    3.09    0.43
   0  12  -7   -0.14    0.23
   0 -12   7   -0.35    0.36
   1 -12   7   -0.42    0.34
   1  12  -7    0.55    0.25
  -1 -12   7   -0.29    0.37
  -1  12  -7    0.18    0.24
   1 -12  -7    0.69    0.39
   1  12   7   -0.05    0.11
   2 -12   7    0.28    0.37
   2  12  -7    0.15    0.28
  -2 -12   7    0.51    0.40
  -2  12  -7    0.70    0.23
   2 -12  -7   -0.31    0.35
   2  12   7    0.25    0.15
   0   0  -8    5.97    0.20
   0   0  -8    4.89    0.21
   0   0   8    5.77    0.21
   0   0   8    5.44    0.22
   0   0  -8    5.98    0.21
   0   0   8    6.25    0.20
  -1   0  -8  141.41    3.29
  -1   0  -8  118.77    3.22
   1   0  -8  126.81    3.21
  -1   0   8  126.29    3.22
  -1   0   8  132.25    3.25
  -1   0  -8  125.71    3.21
   1   0   8  125.35    3.23
  -1   0   8  126.94    3.21
   1   0  -8  119.62    3.24
   1   0   8  125.44    3.21
   1   0   8  129.53    3.26
  -1   0   8  120.03    3.25
   1   0  -8  111.97    3.21
  -2   0   8    2.12    0.13
   2   0   8    1.96    0.14
  -2   0   8    1.82    0.14
   2   0   8    2.06    0.15
   2   0  -8    2.09    0.13
   2   0   8    2.17    0.11
  -2   0  -8    2.47    0.18
  -2   0  -8    2.27    0.11
  -2   0   8    2.16    0.13
   3   0  -8    8.63    0.32
   3   0   8    8.77    0.35
   3   0   8    9.11    0.28
   3   0   8    9.19    0.29
  -3   0   8    8.52    0.36
  -3   0   8    8.78    0.33
  -4   0   8    2.28    0.19
   4   0   8    2.48    0.25
  -4   0   8    1.97    0.20
   4   0   8    2.50    0.22
   4   0   8    2.32    0.17
   4   0   8    2.35    0.15
   4   0  -8    2.26    0.21
   5   0   8    2.64    0.25
  -5   0   8    2.54    0.29
  -5   0   8    2.99    0.25
   5   0  -8    2.84    0.29
   5   0   8    2.57    0.28
   5   0   8    2.67    0.19
   6   0   8    0.40    0.14
  -6   0   8    0.40    0.15
   6   0   8    0.30    0.15
   6   0   8    0.38    0.15
  -7   0   8    6.20    0.44
   7   0   8    7.34    0.44
   7   0   8    7.32    0.39
   7   0   8    6.93    0.45
   8   0   8    1.61    0.26
  -8   0   8    1.50    0.26
  -9   0   8    0.22    0.29
   9   0   8    0.40    0.30
   0  -1   8  133.90    3.37
   0  -1   8  132.74    3.36
   0  -1  -8  120.25    3.36
   0  -1  -8  133.34    3.34
   0   1  -8  129.70    3.35
   0  -1   8  130.77    3.36
   0   1  -8  122.21    3.36
   0   1   8  132.39    3.37
   0   1  -8  132.64    3.35
   0   1   8  131.01    3.34
   0   1   8  132.43    3.32
   0  -1  -8  127.98    3.32
   0   1  -8  132.96    3.36
  -1   1   8   43.04    1.16
   1   1  -8   45.78    1.20
  -1  -1  -8   43.67    1.20
  -1   1   8   44.36    1.11
   1  -1   8   43.97    1.18
   1   1  -8   41.10    1.15
   1   1  -8   40.52    1.15
  -1   1   8   43.00    1.12
   1  -1   8   42.05    1.16
  -1  -1  -8   43.46    1.11
   1  -1   8   42.00    1.15
  -1  -1  -8   39.97    1.16
   1   1   8   43.83    1.17
  -1   1  -8   43.71    1.17
   1  -1  -8   46.16    1.14
   1   1   8   43.14    1.14
   1   1   8   42.98    1.11
  -1  -1   8   43.20    1.16
  -1  -1   8   41.69    1.17
  -1  -1   8   39.55    1.17
   1  -1  -8   43.18    1.12
  -1   1  -8   41.42    1.15
  -1  -1   8   42.74    1.15
   2  -1   8  107.74    2.76
   2  -1   8  106.33    2.79
  -2   1   8  107.92    2.80
   2   1  -8  106.14    2.77
  -2   1   8  105.94    2.75
  -2   1   8  107.81    2.74
   2  -1   8  104.08    2.80
  -2   1  -8  103.56    2.69
  -2  -1   8  104.59    2.72
  -2  -1   8  105.63    2.74
   2   1   8   98.65    2.71
  -2   1  -8  101.10    2.72
  -2  -1   8  107.18    2.71
   2   1   8  100.62    2.71
   2  -1  -8  109.95    2.68
   3  -1   8   31.42    0.88
   3  -1   8   30.39    0.93
  -3   1   8   31.98    0.94
   3  -1   8   32.06    0.94
   3   1  -8   31.54    0.91
   3  -1   8   32.59    0.89
  -3   1   8   30.95    0.88
  -3   1  -8   34.65    1.00
   3   1   8   29.93    0.91
   3   1   8   32.17    0.92
  -3  -1   8   29.69    0.92
   3   1   8   31.42    0.81
  -3  -1   8   30.54    0.93
   3  -1  -8   31.41    0.88
  -3  -1   8   32.06    0.91
   3   1   8   32.03    0.81
  -4   1   8   27.06    0.79
   4  -1   8   27.30    0.84
   4  -1   8   26.50    0.77
   4   1  -8   25.90    0.81
   4  -1   8   25.78    0.84
  -4   1   8   24.92    0.83
   4   1   8   26.47    0.69
  -4  -1   8   25.40    0.80
   4   1   8   26.49    0.82
   4  -1  -8   26.28    0.78
   4   1   8   26.68    0.69
   4   1   8   25.17    0.80
  -4  -1   8   22.85    0.81
   5   1  -8    3.83    0.32
   5  -1   8    4.07    0.28
   5  -1   8    4.05    0.25
  -5   1   8    4.13    0.30
  -5   1   8    3.79    0.27
   5  -1   8    4.12    0.31
   5   1   8    3.73    0.22
   5   1   8    3.99    0.25
  -5  -1   8    4.16    0.28
   5  -1  -8    3.83    0.30
   5   1   8    3.76    0.28
  -5  -1   8    4.41    0.35
   5   1   8    4.06    0.19
   6  -1   8    7.36    0.37
  -6   1   8    6.28    0.39
   6  -1   8    6.57    0.39
   6   1  -8    6.86    0.48
   6  -1   8    8.15    0.46
   6   1   8    6.79    0.29
   6   1   8    6.80    0.39
   6   1   8    7.37    0.38
  -6  -1   8    6.57    0.39
   7  -1   8    0.99    0.23
   7  -1   8    0.88    0.23
   7  -1   8    0.96    0.17
  -7   1   8    1.02    0.18
   7   1   8    1.03    0.23
   7   1   8    1.32    0.21
  -7  -1   8    0.70    0.19
  -8   1   8    6.06    0.47
   8  -1   8    5.82    0.48
  -8  -1   8    5.31    0.45
   8   1   8    6.15    0.48
   8   1   8    6.44    0.56
  -9   1   8    0.01    0.29
   9  -1   8    0.37    0.30
   9   1  -8   -0.18    0.32
   9   1   8   -0.27    0.31
  -9  -1   8    0.07    0.28
   0  -2  -8  451.80   11.51
   0  -2   8  444.36   11.65
   0  -2  -8  433.84   11.51
   0   2   8  450.32   11.64
   0  -2   8  462.90   11.62
   0  -2   8  441.90   11.52
   0   2  -8  471.55   11.52
   0   2  -8  474.92   11.52
   0   2   8  451.09   11.65
   0   2   8  452.06   11.53
   1  -2   8  284.81    7.31
   1   2  -8  283.80    7.30
   1  -2   8  299.25    7.32
   1   2  -8  270.65    7.30
  -1  -2  -8  282.92    7.29
  -1   2   8  294.01    7.31
  -1  -2  -8  286.77    7.25
   1   2   8  285.81    7.28
   1   2   8  279.03    7.30
  -1  -2   8  281.81    7.31
  -1  -2   8  295.74    7.31
  -1   2  -8  295.79    7.32
   1   2   8  282.44    7.27
  -1  -2   8  292.31    7.33
   1  -2  -8  276.26    7.23
  -1  -2   8  288.47    7.32
   2   2  -8   45.06    1.23
   2  -2   8   44.78    1.24
  -2   2   8   45.75    1.17
  -2   2   8   44.94    1.25
   2  -2   8   44.19    1.23
   2  -2   8   42.03    1.25
  -2  -2   8   45.75    1.22
  -2   2  -8   43.77    1.23
   2   2   8   42.82    1.20
  -2  -2   8   43.54    1.23
  -2  -2   8   43.54    1.24
   2  -2  -8   45.27    1.16
   2   2   8   44.86    1.21
  -3   2   8   57.18    1.57
   3  -2   8   55.92    1.52
   3   2  -8   55.21    1.54
  -3   2   8   56.47    1.48
   3  -2   8   53.27    1.54
  -3  -2   8   52.88    1.51
  -3  -2   8   55.38    1.53
  -3   2  -8   54.82    1.53
  -3  -2   8   55.03    1.53
   3  -2  -8   54.66    1.46
   3   2   8   55.69    1.51
   3   2   8   54.13    1.49
   4   2  -8    8.06    0.38
  -4   2   8    8.19    0.33
  -4   2   8    8.36    0.38
   4  -2   8    8.33    0.38
   4  -2   8    8.29    0.38
   4  -2   8    8.24    0.35
  -4  -2   8    8.31    0.41
  -4  -2   8    7.53    0.38
  -4  -2   8    7.56    0.35
   4   2   8    8.13    0.34
   4   2   8    7.64    0.41
   4   2   8    6.36    0.39
   4  -2  -8    8.32    0.33
  -5   2   8   20.14    0.71
   5  -2   8   20.35    0.73
   5  -2   8   20.12    0.72
   5   2  -8   19.41    0.71
  -5   2   8   19.55    0.66
   5  -2   8   18.76    0.71
   5  -2  -8   20.72    0.69
   5   2   8   20.40    0.70
   5   2   8   19.88    0.53
   5   2   8   19.04    0.67
   5   2   8   20.37    0.53
  -5  -2   8   19.72    0.70
  -6   2   8    0.53    0.17
   6  -2   8    0.26    0.19
   6   2  -8    0.30    0.21
   6  -2   8    0.26    0.15
   6  -2   8    0.27    0.13
   6   2   8    0.34    0.14
   6   2   8    0.46    0.13
  -6  -2   8    0.66    0.14
   7  -2   8    2.99    0.35
  -7   2   8    2.77    0.35
   7  -2   8    2.79    0.30
  -7  -2   8    2.45    0.31
   7   2   8    2.73    0.31
   7   2   8    2.55    0.33
  -8   2   8    2.28    0.33
   8  -2   8    3.63    0.45
   8   2   8    3.75    0.41
   8   2   8    3.03    0.39
  -8  -2   8    3.01    0.34
   9   2  -8    2.22    0.43
  -9   2   8    1.68    0.33
   9  -2   8    1.51    0.33
   9   2   8    1.88    0.35
  -9  -2   8    2.38    0.37
   0  -3  -8    3.12    0.18
   0  -3  -8    4.06    0.21
   0  -3   8    3.11    0.19
   0  -3   8    3.46    0.20
   0   3  -8    3.25    0.18
   0   3   8    3.39    0.17
   0   3   8    3.30    0.10
   0   3  -8    3.19    0.20
  -1  -3  -8   23.09    0.69
   1  -3   8   24.09    0.74
   1  -3   8   24.42    0.73
  -1  -3  -8   24.57    0.67
   1   3  -8   24.31    0.73
   1  -3   8   25.37    0.73
  -1  -3  -8   24.67    0.67
  -1   3   8   23.60    0.72
   1   3  -8   24.22    0.73
   1   3   8   25.27    0.68
   1   3   8   24.80    0.70
  -1  -3   8   24.54    0.73
  -1   3  -8   24.78    0.74
  -1  -3   8   23.96    0.71
  -1  -3   8   23.75    0.74
  -1  -3   8   24.59    0.75
   1   3   8   25.21    0.68
   2   3  -8   16.66    0.55
   2  -3   8   17.30    0.56
   2  -3   8   15.71    0.55
  -2  -3  -8   16.62    0.43
  -2   3   8   16.63    0.45
   2  -3   8   16.40    0.55
  -2   3   8   16.63    0.56
  -2  -3  -8   16.84    0.43
  -2  -3  -8   16.24    0.51
  -2  -3   8   16.27    0.55
   2   3   8   16.65    0.52
   2   3   8   16.94    0.51
   2   3   8   16.48    0.50
  -2  -3   8   16.42    0.55
  -2  -3   8   16.05    0.56
  -2   3  -8   16.45    0.55
   3  -3   8   13.12    0.48
  -3   3   8   13.78    0.40
   3  -3   8   13.32    0.49
  -3   3   8   12.55    0.50
   3   3  -8   12.98    0.49
   3   3   8   13.18    0.42
  -3  -3   8   11.91    0.48
  -3  -3   8   13.30    0.49
   3   3   8   10.96    0.44
  -3   3  -8   13.22    0.49
  -3  -3   8   12.74    0.49
   3  -3  -8   12.28    0.40
  -4   3   8   40.33    1.10
   4   3  -8   38.34    1.18
  -4   3   8   40.35    1.21
   4  -3   8   38.94    1.20
   4  -3   8   39.46    1.19
  -4  -3   8   39.50    1.19
  -4  -3   8   39.26    1.17
  -4   3  -8   38.37    1.19
   4   3   8   39.41    1.11
   4   3   8   39.03    1.15
   4   3   8   39.81    1.18
   4  -3  -8   38.00    1.10
   5  -3   8    8.39    0.46
  -5   3   8    8.77    0.43
  -5   3   8    7.98    0.37
   5   3  -8    8.42    0.47
   5  -3   8    8.30    0.43
   5  -3   8    7.51    0.38
  -5  -3   8    7.95    0.39
   5   3   8    8.56    0.37
  -5  -3   8    8.18    0.42
   5   3   8    7.92    0.39
   6  -3   8    4.48    0.46
   6  -3   8    4.89    0.36
  -6   3   8    4.27    0.34
   6   3  -8    4.04    0.46
   6  -3   8    4.26    0.34
  -6  -3   8    4.44    0.33
   6   3   8    4.51    0.29
   6   3   8    4.65    0.34
   7  -3   8    0.21    0.20
  -7   3   8    0.49    0.19
   7  -3   8    0.41    0.19
   7   3   8    0.15    0.18
  -7  -3   8    0.16    0.17
   7   3   8    0.29    0.15
   8  -3   8    0.63    0.27
   8  -3   8    0.82    0.28
  -8   3   8    0.20    0.23
   8   3   8    0.61    0.25
   8   3   8    0.70    0.28
  -8  -3   8    0.13    0.25
   9  -3   8    0.73    0.35
  -9  -3   8    0.09    0.49
   9  -3  -8    0.61    0.35
   0  -4  -8    2.93    0.18
   0   4   8    2.99    0.10
   0  -4   8    3.01    0.19
   0   4  -8    3.01    0.22
   0   4  -8    2.89    0.20
   0   4   8    2.99    0.10
   1  -4   8   12.00    0.43
  -1  -4  -8   11.87    0.39
  -1  -4  -8   11.88    0.38
   1  -4   8   12.15    0.46
   1   4  -8   11.45    0.43
  -1   4   8   12.29    0.43
   1  -4   8   11.75    0.44
   1   4  -8   11.50    0.45
  -1  -4  -8   11.94    0.38
  -1  -4   8   11.60    0.40
  -1  -4   8   11.99    0.45
  -1   4  -8   11.72    0.44
   1   4   8   12.69    0.37
  -1   4  -8   11.46    0.42
   1   4   8   12.30    0.37
  -2  -4  -8    6.83    0.23
  -2   4   8    6.69    0.33
  -2   4   8    6.22    0.18
   2   4  -8    6.20    0.37
   2   4  -8    7.00    0.32
  -2  -4  -8    6.56    0.26
   2  -4   8    7.13    0.32
  -2  -4  -8    6.68    0.22
   2  -4   8    6.29    0.32
  -2   4   8    6.81    0.19
   2  -4   8    6.15    0.37
  -2   4  -8    6.54    0.34
   2   4   8    6.80    0.28
   2   4   8    6.63    0.26
   2   4   8    6.50    0.24
  -2  -4   8    6.67    0.33
  -2  -4   8    5.73    0.39
   3  -4   8   23.08    0.76
   3  -4   8   22.69    0.75
   3   4  -8   23.40    0.76
  -3   4   8   22.57    0.63
   3  -4   8   21.98    0.75
  -3   4   8   22.64    0.76
  -3  -4   8   22.58    0.75
   3   4   8   23.43    0.67
  -3   4  -8   22.88    0.77
  -3  -4   8   23.25    0.78
   3   4   8   22.96    0.73
   3   4   8   23.43    0.71
   4  -4   8    7.76    0.41
   4   4  -8    7.53    0.41
   4  -4   8    7.74    0.40
   4  -4   8    7.48    0.38
  -4   4   8    7.79    0.31
  -4   4   8    8.18    0.40
   4   4   8    7.68    0.43
  -4   4  -8    7.57    0.47
  -4  -4   8    7.64    0.37
   4   4   8    7.93    0.32
   4   4   8    7.75    0.35
  -4  -4   8    8.03    0.44
  -5   4   8    6.77    0.34
  -5   4   8    7.60    0.43
   5  -4   8    7.92    0.41
   5  -4   8    7.23    0.42
   5  -4   8    7.45    0.47
   5   4  -8    7.04    0.47
  -5  -4   8    6.19    0.41
   5   4   8    6.77    0.37
  -5  -4   8    6.89    0.37
   5   4   8    7.18    0.33
   6  -4   8    1.60    0.24
  -6   4   8    1.60    0.25
   6  -4   8    1.68    0.23
   6   4  -8    1.17    0.23
   6   4   8    1.53    0.22
  -6  -4   8    1.51    0.21
   6   4   8    1.25    0.16
   7  -4   8    1.88    0.30
   7  -4   8    2.07    0.29
  -7   4   8    1.83    0.29
  -7  -4   8    2.00    0.27
   7   4   8    1.98    0.29
   8  -4   8    1.43    0.32
   8  -4   8    2.13    0.32
   8   4   8    1.86    0.34
  -8  -4   8    2.47    0.33
   9  -4   8    0.93    0.35
   9   4   8    0.88    0.53
   9  -4  -8    0.83    0.36
   9  -4  -8    1.13    0.41
   0   5  -8    7.64    0.35
   0   5  -8    7.73    0.37
   0   5   8    7.67    0.23
   0  -5   8    7.66    0.31
   0  -5   8    7.82    0.36
   0  -5  -8    8.12    0.33
   0   5   8    7.03    0.23
   0  -5   8    7.51    0.35
   1   5  -8   55.15    1.54
  -1  -5  -8   53.32    1.45
   1  -5   8   56.24    1.55
   1  -5   8   54.64    1.52
   1   5  -8   53.22    1.54
   1  -5   8   54.33    1.56
  -1  -5  -8   54.75    1.48
  -1  -5   8   53.95    1.45
  -1   5  -8   54.26    1.51
   1   5   8   52.90    1.41
  -1  -5   8   53.17    1.53
   1   5   8   54.79    1.42
  -1   5  -8   52.70    1.50
  -1  -5   8   51.85    1.52
   1  -5  -8   53.30    1.51
  -2  -5  -8   26.03    0.73
   2   5  -8   24.89    0.86
  -2  -5  -8   26.40    0.71
   2  -5   8   26.06    0.85
   2  -5   8   25.35    0.82
   2   5  -8   26.29    0.83
  -2  -5  -8   25.16    0.74
  -2   5  -8   25.83    0.84
  -2  -5   8   26.13    0.84
   2   5   8   25.64    0.76
  -2  -5   8   26.04    0.86
   2   5   8   26.63    0.78
   3  -5   8   29.21    0.93
  -3  -5  -8   28.82    0.77
  -3   5   8   28.80    0.78
   3  -5   8   27.72    0.91
  -3  -5  -8   28.33    0.78
   3  -5   8   28.54    0.92
  -3   5   8   28.03    0.94
   3   5  -8   29.21    0.96
  -3  -5   8   28.04    0.91
   3   5   8   29.08    0.77
  -3  -5   8   28.52    0.94
  -3   5  -8   28.28    0.92
   3   5   8   28.04    0.88
   3   5   8   27.27    0.85
   4  -5   8    0.98    0.17
   4  -5   8    0.78    0.15
  -4   5   8    0.74    0.15
   4   5  -8    0.84    0.17
  -4   5   8    0.92    0.11
   4  -5   8    0.69    0.19
  -4  -5   8    0.83    0.15
   4   5   8    0.80    0.13
  -4  -5   8    0.68    0.21
   4   5   8    1.15    0.15
   4   5   8    1.22    0.27
   5  -5   8    6.28    0.40
  -5   5   8    5.69    0.41
   5  -5   8    5.63    0.39
   5   5  -8    5.71    0.39
  -5   5   8    5.37    0.31
   5   5   8    5.66    0.31
   5   5   8    5.47    0.33
  -5  -5   8    5.14    0.36
  -5  -5   8    5.30    0.39
   6  -5   8    0.98    0.22
   6  -5   8    1.38    0.26
   6   5  -8    0.99    0.23
  -6  -5   8    1.32    0.22
   6   5   8    1.31    0.21
   7  -5   8    1.80    0.34
   7  -5   8    1.52    0.29
   7   5   8    1.38    0.27
  -7  -5   8    1.76    0.27
   8  -5   8    1.08    0.33
   8  -5   8    1.05    0.32
   8   5   8    1.30    0.33
  -8  -5   8    1.83    0.33
   8  -5  -8    1.34    0.35
   9  -5   8   -0.47    0.39
   9   5   8    0.12    0.44
   9  -5  -8    0.18    0.40
   9  -5  -8    0.66    0.42
   0   6  -8   13.19    0.54
   0  -6   8   12.80    0.46
   0  -6   8   13.16    0.53
   0   6  -8   13.01    0.49
   0  -6   8   13.68    0.54
   0  -6  -8   13.35    0.50
   0   6   8   13.58    0.39
   0   6   8   13.25    0.38
   1  -6   8    7.72    0.36
  -1  -6  -8    7.62    0.29
   1  -6   8    7.27    0.38
   1   6  -8    7.52    0.35
   1   6  -8    7.54    0.44
   1  -6   8    6.87    0.39
  -1  -6  -8    7.27    0.33
  -1  -6   8    7.10    0.30
   1  -6  -8    7.34    0.35
   1   6   8    7.05    0.28
  -1   6  -8    7.36    0.40
  -1  -6   8    6.86    0.37
  -1  -6   8    7.56    0.42
  -1   6  -8    6.69    0.34
   1   6   8    7.47    0.26
  -2  -6  -8    8.31    0.34
   2  -6   8    8.54    0.38
   2   6  -8    8.21    0.39
   2  -6   8    8.32    0.41
   2  -6   8    8.28    0.44
  -2   6  -8    8.90    0.47
  -2  -6   8    8.72    0.45
   2   6   8    8.79    0.36
  -2   6  -8    8.48    0.38
   2  -6  -8    8.34    0.40
   2   6   8    8.21    0.32
  -3  -6  -8    4.77    0.24
   3   6  -8    4.93    0.31
   3  -6   8    4.89    0.38
  -3   6   8    4.82    0.17
   3  -6   8    4.86    0.32
   3  -6   8    4.74    0.33
  -3   6   8    4.74    0.17
   3   6   8    4.66    0.26
  -3  -6   8    4.91    0.41
   3  -6  -8    4.52    0.31
  -3  -6   8    4.81    0.31
   3   6   8    4.69    0.33
   4   6  -8    3.90    0.33
   4  -6   8    4.25    0.32
  -4   6   8    3.99    0.19
   4  -6   8    3.88    0.33
  -4  -6   8    3.66    0.45
   4   6   8    3.84    0.27
  -4  -6   8    4.19    0.32
   4  -6  -8    4.41    0.35
  -5   6   8    0.08    0.10
   5  -6   8    0.03    0.16
   5   6  -8    0.22    0.17
   5  -6   8    0.15    0.17
  -5  -6   8    0.09    0.14
  -5  -6   8    0.08    0.18
   5   6   8    0.23    0.13
   5  -6  -8    0.05    0.17
   6  -6   8    0.56    0.20
   6   6  -8    0.26    0.22
   6  -6   8    0.29    0.21
  -6  -6   8    0.35    0.20
   6   6   8   -0.02    0.18
   6  -6  -8    0.29    0.21
   7  -6   8    3.07    0.37
   7  -6   8    2.51    0.33
   7  -6  -8    2.84    0.39
  -7  -6   8    3.42    0.46
   7   6   8    3.49    0.37
   8  -6   8    1.68    0.40
   8  -6   8    1.30    0.35
   8  -6  -8    1.03    0.37
   8   6   8    1.24    0.37
   8  -6  -8    1.00    0.35
   0   7  -8    0.83    0.14
   0  -7   8    0.91    0.16
   0  -7  -8    0.81    0.14
   0  -7   8    0.98    0.24
   0   7   8    0.99    0.09
   0  -7   8    1.01    0.15
   0   7   8    1.09    0.10
  -1   7   8    3.19    0.10
   1  -7   8    2.32    0.26
   1  -7   8    3.22    0.29
  -1  -7  -8    2.06    0.26
   1   7  -8    2.78    0.25
   1   7   8    3.20    0.20
  -1   7  -8    3.10    0.24
  -1  -7   8    3.21    0.22
   1   7   8    3.05    0.17
   1  -7  -8    3.00    0.26
  -1  -7   8    3.00    0.27
  -1  -7   8    3.23    0.40
  -2  -7  -8    3.34    0.26
   2   7  -8    3.35    0.28
   2  -7   8    3.19    0.30
   2  -7   8    3.39    0.27
   2   7   8    3.42    0.20
   2   7   8    3.21    0.27
  -2  -7   8    3.05    0.29
  -2  -7   8    3.79    0.41
  -2   7  -8    3.44    0.26
   2  -7  -8    3.45    0.30
  -3   7   8    0.02    0.04
   3  -7   8    0.19    0.15
   3  -7   8   -0.10    0.15
  -3  -7  -8    0.08    0.13
   3   7  -8   -0.03    0.13
  -3   7   8   -0.01    0.04
   3  -7  -8    0.06    0.14
   3   7   8    0.05    0.21
   3   7   8    0.04    0.10
  -3   7  -8    0.03    0.11
  -3  -7   8   -0.17    0.13
  -3  -7   8   -0.13    0.25
   4  -7   8    2.37    0.29
   4   7  -8    1.86    0.23
   4  -7   8    2.45    0.33
  -4   7   8    2.42    0.14
  -4   7   8    2.29    0.14
  -4  -7   8    2.57    0.29
   4  -7  -8    2.13    0.28
   4   7   8    2.54    0.23
   5  -7   8    3.73    0.39
   5   7  -8    3.71    0.36
  -5   7   8    3.57    0.21
   5  -7   8    3.03    0.36
   5   7   8    3.39    0.32
   5  -7  -8    2.73    0.35
  -5  -7   8    3.66    0.38
   6  -7   8    0.35    0.21
   6   7  -8    0.24    0.23
   6  -7   8    0.86    0.26
  -6  -7   8    0.25    0.23
   6  -7  -8    0.71    0.28
   6   7   8    0.39    0.21
   7  -7   8    0.88    0.30
   7  -7   8    0.48    0.30
   7  -7  -8    0.52    0.28
   7  -7  -8    0.53    0.31
   7   7   8    0.71    0.27
  -7  -7   8    0.79    0.30
   8  -7   8    0.08    0.40
   8  -7   8   -0.36    0.40
   8  -7  -8   -0.17    0.37
   8  -7  -8    0.53    0.40
   8   7   8   -0.07    0.33
   0   8   8    4.82    0.19
   0   8   8    4.80    0.19
   0  -8   8    4.93    0.38
   0  -8  -8    4.83    0.32
   0   8  -8    4.64    0.32
   0  -8   8    4.66    0.32
   0  -8  -8    5.05    0.33
  -1  -8  -8    3.06    0.27
   1  -8   8    2.94    0.25
   1  -8   8    2.64    0.32
   1   8  -8    2.71    0.28
   1  -8  -8    2.92    0.32
   1   8   8    3.09    0.19
  -1   8  -8    3.00    0.26
   1   8   8    2.57    0.18
  -1  -8   8    3.10    0.33
  -2  -8  -8    1.98    0.25
   2   8  -8    2.31    0.30
   2  -8   8    2.48    0.31
   2  -8   8    2.05    0.27
   2  -8  -8    1.97    0.26
   2   8   8    2.37    0.18
   2   8   8    2.44    0.28
  -2   8  -8    2.28    0.26
  -2  -8   8    1.93    0.25
   3  -8   8    1.55    0.22
   3  -8   8    1.25    0.23
   3   8  -8    1.59    0.22
  -3  -8   8    1.32    0.23
  -3   8  -8    1.37    0.19
   3  -8  -8    1.89    0.27
   3   8   8    1.43    0.17
  -4   8   8    1.71    0.10
   4  -8   8    1.52    0.27
  -4   8   8    1.59    0.10
   4   8  -8    1.67    0.26
   4  -8   8    1.37    0.28
  -4   8  -8    1.53    0.20
   4  -8  -8    1.34    0.28
   4   8   8    1.79    0.23
  -4  -8   8    1.54    0.25
   5   8  -8    8.93    0.59
  -5   8   8    7.47    0.28
  -5   8   8    7.38    0.27
   5  -8   8    7.57    0.57
   5  -8   8    6.62    0.52
  -5  -8   8    7.19    0.49
   5   8   8    7.22    0.44
   5  -8  -8    6.75    0.53
   6  -8   8    2.49    0.36
   6  -8   8    2.20    0.35
  -6   8   8    1.61    0.19
   6   8  -8    1.69    0.34
   6  -8  -8    1.39    0.34
   6  -8  -8    1.61    0.34
  -6  -8   8    2.24    0.33
   6   8   8    1.97    0.29
  -7   8   8    0.37    0.12
   7  -8   8    0.45    0.35
   7  -8   8    0.24    0.36
   7  -8  -8    1.22    0.38
   7  -8  -8    0.56    0.37
   7   8   8    0.03    0.26
   0   9   8    0.01    0.06
   0  -9  -8    0.08    0.19
   0   9   8    0.07    0.06
   0  -9   8   -0.33    0.16
   0   9  -8   -0.03    0.14
   1  -9   8    5.50    0.36
  -1  -9  -8    6.05    0.38
   1  -9   8    5.69    0.44
   1   9  -8    6.64    0.40
   1   9   8    5.46    0.26
   1  -9  -8    5.81    0.40
   1   9   8    5.53    0.25
  -1   9  -8    6.05    0.38
  -1  -9   8    5.77    0.44
   2  -9   8    1.64    0.26
   2   9  -8    1.55    0.23
  -2  -9  -8    1.71    0.22
   2  -9   8    1.41    0.21
   2  -9  -8    1.75    0.24
   2  -9  -8    1.51    0.27
  -2  -9   8    1.80    0.25
  -2   9  -8    1.75    0.23
   2   9   8    1.91    0.20
   3  -9   8    7.16    0.51
   3  -9   8    7.10    0.46
   3   9  -8    6.75    0.50
  -3   9  -8    5.53    0.40
   3   9   8    6.63    0.35
   3  -9  -8    6.21    0.51
  -3  -9   8    7.05    0.50
   3  -9  -8    7.19    0.46
   4  -9   8    7.35    0.53
   4  -9   8    7.56    0.52
   4   9  -8    5.63    0.53
   4  -9  -8    6.31    0.54
  -4  -9   8    7.02    0.52
  -4   9  -8    6.89    0.43
   4  -9  -8    7.36    0.54
   4   9   8    6.98    0.41
   5   9  -8    0.56    0.31
   5  -9   8    0.92    0.33
   5  -9   8    1.09    0.29
  -5  -9   8    0.94    0.28
  -5   9  -8    0.79    0.23
   5  -9  -8    1.07    0.31
   5   9   8    1.11    0.21
   5  -9  -8    0.64    0.31
   6  -9   8    0.21    0.34
   6  -9   8    0.32    0.33
   6   9  -8    0.23    0.36
  -6   9  -8    0.14    0.23
   6  -9  -8   -0.28    0.33
   6   9   8    0.15    0.22
   6  -9  -8    0.50    0.38
   0  10   8    0.07    0.06
   0 -10   8   -0.09    0.23
   0  10   8    0.11    0.06
   0  10  -8    0.07    0.16
   0 -10  -8    0.27    0.21
   1  10  -8    1.82    0.27
   1 -10   8    2.12    0.31
  -1 -10  -8    2.13    0.26
  -1  10  -8    1.82    0.23
   1  10   8    2.26    0.19
  -1 -10   8    1.70    0.30
   1  10   8    1.88    0.21
   1 -10  -8    2.36    0.33
   2  10  -8    3.99    0.44
   2 -10   8    4.25    0.47
  -2  10  -8    4.01    0.37
   2 -10  -8    3.88    0.46
   2  10   8    4.46    0.28
  -2 -10   8    4.76    0.48
   3 -10   8    0.06    0.25
   3  10  -8    0.65    0.25
  -3  10  -8    0.21    0.19
   3 -10  -8    0.16    0.27
  -3 -10   8    0.30    0.25
   3  10   8   -0.04    0.13
   4 -10   8    0.38    0.29
   4  10  -8   -0.05    0.25
   4 -10   8    0.04    0.29
   4  10   8    0.05    0.16
   4 -10  -8    0.05    0.30
  -4  10  -8   -0.02    0.18
  -4 -10   8    0.09    0.29
   5 -10   8    0.20    0.37
   5 -10   8    0.26    0.36
   5  10  -8    0.43    0.32
   5 -10  -8    0.36    0.37
   5 -10  -8    0.25    0.32
   5  10   8    0.42    0.21
  -5 -10   8   -0.21    0.31
  -5  10  -8    0.58    0.23
   0 -11  -8    4.20    0.49
   0 -11   8    3.48    0.43
   0  11  -8    4.73    0.45
   1 -11   8    1.30    0.33
   1  11  -8    1.65    0.27
   1  11   8    1.82    0.18
   1 -11  -8    2.44    0.34
  -1 -11   8    1.65    0.36
   1  11   8    1.27    0.20
  -1  11  -8    1.62    0.26
   2  11  -8    0.37    0.26
   2 -11   8    0.35    0.31
  -2 -11   8   -0.07    0.30
  -2  11  -8    0.11    0.19
   2 -11  -8    0.00    0.29
   2  11   8    0.34    0.13
   3 -11   8    0.91    0.35
   3  11  -8    1.10    0.30
  -3  11  -8    0.69    0.24
  -3 -11   8    0.91    0.35
   3  11   8    0.79    0.17
   3 -11  -8    0.82    0.34
   4  11  -8    3.29    0.42
   4 -11   8    2.80    0.48
  -4  11  -8    3.11    0.33
   4 -11  -8    3.44    0.46
  -4 -11   8    2.84    0.43
   4  11   8    3.51    0.38
   0  12  -8    1.19    0.25
   0 -12   8    0.66    0.38
   1 -12   8   -0.43    0.37
   1  12  -8   -0.12    0.26
  -1 -12   8   -0.26    0.39
  -1  12  -8    0.03    0.24
   1 -12  -8   -0.04    0.41
   2  12  -8    0.67    0.33
   2 -12   8    0.40    0.42
   2 -12  -8    0.51    0.39
   2  12   8    0.46    0.14
  -2  12  -8    0.80    0.26
  -2 -12   8    0.70    0.42
   0   0   9   -0.03    0.04
   0   0  -9   -0.01    0.05
   0   0   9   -0.03    0.03
   0   0   9   -0.01    0.04
   0   0  -9    0.02    0.04
  -1   0   9    6.96    0.25
   1   0  -9    7.07    0.24
  -1   0  -9    7.06    0.24
  -1   0   9    7.22    0.27
   1   0   9    6.87    0.27
   1   0   9    6.75    0.25
   1   0   9    6.95    0.24
  -1   0   9    7.29    0.24
  -1   0   9    7.48    0.29
  -1   0  -9    8.32    0.29
   2   0   9    0.47    0.09
  -2   0   9    0.65    0.08
  -2   0  -9    0.54    0.07
   2   0  -9    0.56    0.08
  -2   0   9    0.34    0.08
   2   0   9    0.52    0.07
  -2   0   9    0.56    0.08
   2   0   9    0.58    0.08
  -3   0   9   46.85    1.27
   3   0   9   43.48    1.28
  -3   0   9   45.04    1.27
   3   0   9   44.05    1.30
   3   0   9   47.97    1.22
   3   0  -9   46.92    1.26
  -3   0   9   46.14    1.31
   3   0   9   47.18    1.22
   4   0  -9   13.66    0.49
  -4   0   9   13.38    0.51
   4   0   9   13.82    0.42
   4   0   9   12.69    0.64
   4   0   9   13.75    0.51
   4   0   9   13.57    0.43
   5   0  -9    0.92    0.18
  -5   0   9    1.16    0.20
   5   0   9    0.98    0.19
   5   0   9    0.91    0.15
  -5   0   9    1.02    0.16
   5   0   9    0.75    0.12
   6   0   9   24.74    0.87
   6   0   9   25.55    0.76
   6   0   9   25.40    0.87
  -6   0   9   24.47    0.87
   7   0   9    1.02    0.24
  -7   0   9    1.02    0.19
   7   0   9    0.94    0.20
  -8   0   9    1.53    0.27
   8   0   9    1.64    0.31
  -9   0   9    1.08    0.32
   9   0   9    1.13    0.35
   0   1   9    0.29    0.06
   0   1  -9    0.29    0.06
   0  -1   9    0.17    0.05
   0   1  -9    0.23    0.06
   0   1   9    0.23    0.04
   0  -1  -9    0.16    0.06
   0  -1   9    0.17    0.06
   0  -1   9    0.22    0.05
   0   1  -9    0.29    0.07
   0   1   9    0.21    0.06
  -1   1   9   22.83    0.62
  -1  -1  -9   22.96    0.61
   1  -1   9   21.34    0.66
   1   1  -9   22.93    0.65
   1  -1   9   22.55    0.65
  -1   1   9   22.52    0.66
   1  -1   9   22.74    0.68
   1  -1  -9   23.10    0.60
  -1   1  -9   20.90    0.64
  -1  -1   9   22.24    0.66
   1   1   9   22.17    0.63
  -1   1  -9   21.97    0.65
  -1  -1   9   23.07    0.65
  -1  -1   9   23.19    0.67
  -1  -1   9   21.31    0.64
   1   1   9   22.71    0.60
   1   1   9   22.17    0.66
   2  -1   9   15.56    0.53
   2  -1   9   17.86    0.51
   2   1  -9   17.56    0.53
  -2   1   9   17.04    0.49
  -2   1   9   16.32    0.55
   2  -1   9   18.69    0.57
  -2   1   9   16.62    0.50
   2   1   9   17.35    0.52
  -2   1  -9   16.99    0.54
   2  -1  -9   16.93    0.49
   2   1   9   17.50    0.53
   2   1   9   17.13    0.44
  -2  -1   9   15.81    0.54
  -2  -1   9   16.76    0.53
  -2   1  -9   16.02    0.50
   3  -1   9    9.39    0.33
   3  -1   9    9.12    0.37
   3   1  -9    9.84    0.36
   3  -1   9    9.43    0.37
  -3   1   9    9.01    0.37
  -3   1   9    8.97    0.32
   3   1   9    9.65    0.37
  -3  -1   9    9.16    0.37
   3  -1  -9    9.83    0.34
   3   1   9    9.50    0.37
  -3  -1   9    9.52    0.36
   4  -1   9   26.78    0.77
  -4   1   9   26.09    0.84
  -4   1   9   26.37    0.79
   4   1  -9   25.90    0.82
   4  -1   9   26.07    0.84
  -4  -1   9   25.16    0.81
   4   1   9   27.20    0.69
   4   1   9   26.79    0.82
   4  -1  -9   25.66    0.79
   4   1   9   26.56    0.69
  -4  -1   9   25.49    0.83
  -4  -1   9   26.20    0.81
   4   1   9   25.80    0.83
   5   1  -9   58.15    1.66
  -5   1   9   57.52    1.63
  -5   1   9   58.84    1.70
   5  -1   9   56.32    1.69
   5  -1   9   60.52    1.60
   5  -1   9   58.73    1.69
  -5  -1   9   58.10    1.69
   5   1   9   57.02    1.57
   5   1   9   58.17    1.53
   5   1   9   58.27    1.68
   5   1   9   58.35    1.67
   5  -1  -9   59.64    1.65
  -5  -1   9   60.34    1.68
   6  -1   9    2.77    0.27
   6  -1   9    2.81    0.28
  -6   1   9    3.13    0.28
   6  -1   9    2.05    0.25
   6   1   9    2.61    0.20
   6   1   9    2.99    0.27
   6   1   9    3.00    0.30
  -6  -1   9    2.82    0.28
   7  -1   9    1.16    0.23
   7  -1   9    1.07    0.23
   7  -1   9    1.05    0.18
  -7   1   9    1.47    0.24
   7   1   9    1.05    0.20
  -7  -1   9    0.83    0.21
   7   1   9    0.93    0.23
   8  -1   9    0.16    0.21
  -8   1   9    0.12    0.20
   8   1   9    0.07    0.26
   8   1   9    0.17    0.24
  -8  -1   9    0.20    0.23
  -9   1   9    1.59    0.35
   9  -1   9    1.48    0.34
  -9  -1   9    1.35    0.35
   9   1   9    1.46    0.35
   0  -2   9    2.56    0.17
   0   2   9    2.80    0.10
   0   2  -9    2.74    0.17
   0   2   9    2.76    0.14
   0   2   9    2.64    0.16
   0   2  -9    2.62    0.16
   0  -2  -9    2.79    0.15
   0  -2   9    2.61    0.16
   1  -2   9   27.65    0.78
   1   2  -9   26.38    0.78
   1   2  -9   25.81    0.78
   1  -2   9   26.55    0.79
   1  -2   9   27.65    0.80
  -1   2   9   26.09    0.78
  -1  -2  -9   28.14    0.72
   1   2   9   27.76    0.73
  -1  -2   9   28.22    0.80
  -1  -2   9   27.70    0.79
  -1  -2   9   26.24    0.80
  -1  -2   9   27.50    0.80
   1  -2  -9   26.80    0.71
   1   2   9   27.32    0.78
   1   2   9   27.06    0.75
   2   2  -9   56.50    1.58
   2  -2   9   59.58    1.59
  -2   2   9   58.91    1.60
   2  -2   9   58.04    1.57
  -2   2   9   60.07    1.51
   2  -2   9   55.10    1.60
   2   2   9   58.36    1.54
   2   2   9   56.53    1.54
  -2  -2   9   58.79    1.58
  -2  -2   9   57.37    1.58
   2  -2  -9   57.43    1.49
  -2   2  -9   55.22    1.56
   3   2  -9   48.40    1.30
  -3   2   9   43.35    1.38
   3  -2   9   46.87    1.28
   3  -2   9   41.89    1.38
   3  -2   9   47.82    1.32
  -3   2   9   46.78    1.23
  -3   2  -9   51.30    1.36
  -3  -2   9   46.52    1.33
   3   2   9   45.40    1.29
   3  -2  -9   46.64    1.26
   3   2   9   46.20    1.31
  -3  -2   9   45.00    1.33
  -3  -2   9   45.99    1.31
   4  -2   9    9.70    0.39
  -4   2   9    9.69    0.36
   4  -2   9    9.39    0.42
   4   2  -9    9.59    0.42
  -4   2   9    9.20    0.40
  -4  -2   9    9.54    0.41
   4   2   9    9.68    0.39
   4   2   9    9.40    0.39
  -4  -2   9    9.65    0.45
   4  -2  -9    9.88    0.38
   5  -2   9    0.45    0.16
   5  -2   9    0.56    0.15
  -5   2   9    0.50    0.14
   5   2  -9    0.38    0.15
   5  -2   9    0.57    0.17
  -5   2   9    0.46    0.12
  -5  -2   9    0.22    0.11
   5   2   9    0.41    0.12
   5   2   9    0.50    0.11
   6  -2   9    2.10    0.24
  -6   2   9    2.31    0.27
   6  -2   9    3.16    0.34
   6   2  -9    2.86    0.33
   6  -2   9    2.76    0.32
  -6  -2   9    2.14    0.27
   6   2   9    2.08    0.25
   6   2   9    2.47    0.29
  -7   2   9    4.93    0.40
   7  -2   9    4.76    0.41
   7  -2   9    4.59    0.35
   7   2   9    4.43    0.38
   7   2   9    4.28    0.36
  -7  -2   9    3.83    0.36
  -8   2   9    1.35    0.29
   8  -2   9    1.43    0.29
   8   2   9    1.51    0.27
  -8  -2   9    2.49    0.32
   8   2   9    1.68    0.28
   9  -2   9    0.16    0.33
   9   2  -9   -0.17    0.34
  -9   2   9   -0.06    0.30
  -9  -2   9   -0.63    0.29
   9   2   9    0.19    0.47
   0  -3   9    9.14    0.36
   0  -3  -9    9.67    0.34
   0   3   9    9.62    0.25
   0  -3   9    9.87    0.37
   0   3   9    9.68    0.33
   0  -3   9    9.68    0.35
   0   3  -9    9.69    0.35
   0   3  -9    9.02    0.36
   0   3   9    9.33    0.25
  -1   3   9   84.48    2.31
   1   3  -9   85.75    2.32
   1  -3   9   82.80    2.33
  -1  -3  -9   89.66    2.25
  -1  -3  -9   86.84    2.25
  -1  -3  -9   93.96    2.33
   1  -3   9   91.20    2.33
   1  -3   9   83.62    2.32
   1   3   9   88.96    2.25
   1   3   9   88.15    2.25
   1   3   9   87.28    2.28
  -1  -3   9   87.96    2.32
  -1  -3   9   86.92    2.30
  -1  -3   9   87.42    2.31
  -1   3  -9   84.67    2.31
  -1  -3   9   83.74    2.33
  -2   3   9   20.70    0.67
   2   3  -9   20.08    0.65
  -2   3   9   21.00    0.54
   2  -3   9   20.78    0.66
   2  -3   9   19.98    0.66
   2  -3   9   21.10    0.67
   2   3   9   20.37    0.62
  -2   3  -9   20.62    0.67
  -2  -3   9   21.12    0.67
   2   3   9   20.55    0.62
  -2  -3   9   20.37    0.67
  -2  -3   9   21.59    0.68
   2   3   9   20.81    0.63
  -3   3   9   19.92    0.69
   3  -3   9   20.61    0.68
   3  -3   9   21.15    0.68
   3   3  -9   21.68    0.69
   3  -3   9   19.66    0.69
  -3   3   9   21.21    0.59
  -3  -3   9   21.22    0.69
  -3   3  -9   19.87    0.70
   3   3   9   20.99    0.62
   3   3   9   20.75    0.64
  -3  -3   9   19.70    0.68
   3   3   9   20.59    0.66
  -3  -3   9   18.42    0.68
   4   3  -9    7.71    0.39
  -4   3   9    7.30    0.30
  -4   3   9    7.44    0.38
   4  -3   9    7.52    0.40
   4  -3   9    7.12    0.36
   4   3   9    7.51    0.35
  -4  -3   9    8.84    0.60
  -4   3  -9    8.50    0.54
  -4  -3   9    7.63    0.37
   4   3   9    7.54    0.34
   4   3   9    7.90    0.42
   4  -3  -9    7.36    0.36
  -5   3   9   11.29    0.45
   5  -3   9   12.07    0.56
  -5   3   9   11.78    0.51
   5   3  -9   11.22    0.54
   5  -3   9   11.46    0.47
   5  -3   9   11.05    0.53
  -5  -3   9   10.89    0.49
   5   3   9   11.26    0.48
  -5  -3   9   11.28    0.48
   6  -3   9    6.91    0.45
   6   3  -9    6.51    0.53
  -6   3   9    6.76    0.43
   6  -3   9    6.32    0.52
   6  -3   9    7.06    0.39
   6   3   9    6.98    0.41
  -6  -3   9    6.41    0.40
   6   3   9    7.05    0.35
   7  -3   9    1.66    0.25
   7  -3   9    1.79    0.24
  -7   3   9    1.61    0.28
   7   3   9    1.68    0.22
  -7  -3   9    1.99    0.27
   7   3   9    2.03    0.27
  -8   3   9    1.57    0.29
   8  -3   9    1.64    0.37
   8  -3   9    1.91    0.35
   8   3   9    1.56    0.29
   8   3   9    1.56    0.32
  -8  -3   9    1.42    0.28
   9  -3   9    1.02    0.39
  -9   3   9    1.21    0.34
  -9  -3   9    0.63    0.36
   0   4  -9   48.93    1.35
   0  -4   9   49.38    1.37
   0  -4  -9   49.82    1.33
   0  -4   9   47.56    1.37
   0  -4   9   46.37    1.33
   0   4  -9   46.02    1.35
  -1   4   9   24.74    0.75
   1  -4   9   24.73    0.76
  -1  -4  -9   24.96    0.71
   1   4  -9   21.76    0.76
  -1  -4  -9   24.21    0.69
  -1  -4  -9   24.32    0.70
   1   4  -9   24.90    0.76
   1  -4   9   24.64    0.75
   1  -4   9   24.88    0.78
  -1  -4   9   24.55    0.72
   1   4   9   25.22    0.68
  -1   4  -9   24.13    0.75
  -1  -4   9   24.75    0.77
  -1   4  -9   23.53    0.76
  -1  -4   9   23.80    0.79
   2  -4   9    1.86    0.21
  -2  -4  -9    1.81    0.18
  -2  -4  -9    1.63    0.11
   2   4  -9    1.75    0.20
  -2  -4  -9    1.61    0.12
   2  -4   9    1.71    0.19
   2   4   9    1.63    0.14
  -2  -4   9    1.70    0.21
  -2  -4   9    1.46    0.17
  -2   4  -9    2.01    0.21
  -2  -4   9    1.55    0.17
   2   4   9    1.72    0.12
   2   4   9    1.58    0.16
   3  -4   9   19.00    0.67
  -3   4   9   19.49    0.55
   3   4  -9   19.85    0.68
   3  -4   9   20.40    0.68
  -3   4   9   19.58    0.69
  -3   4  -9   19.35    0.71
   3   4   9   19.87    0.65
   3   4   9   19.52    0.59
  -3  -4   9   19.84    0.68
  -3  -4   9   19.68    0.70
   3   4   9   19.14    0.62
   4  -4   9   46.88    1.36
  -4   4   9   45.97    1.25
   4  -4   9   46.12    1.39
   4  -4   9   45.61    1.37
   4   4  -9   45.33    1.37
  -4   4   9   45.34    1.39
  -4  -4   9   46.21    1.41
   4   4   9   45.01    1.28
   4   4   9   46.50    1.34
  -4  -4   9   47.54    1.38
   5  -4   9    0.06    0.14
  -5   4   9    0.35    0.15
   5  -4   9    0.30    0.15
   5   4  -9    0.31    0.18
   5  -4   9    0.41    0.22
  -5   4   9    0.30    0.13
   5   4   9    0.11    0.12
  -5  -4   9    0.19    0.15
   5   4   9    0.25    0.13
  -5  -4   9    0.15    0.13
   6  -4   9    5.36    0.39
   6   4  -9    5.03    0.42
   6  -4   9    5.50    0.42
  -6   4   9    5.27    0.41
  -6  -4   9    5.56    0.38
   6   4   9    5.69    0.38
   6   4   9    5.07    0.30
   7  -4   9    0.64    0.24
   7  -4   9    0.37    0.20
  -7   4   9    0.60    0.24
  -7  -4   9    0.79    0.22
   7   4   9    0.69    0.22
   8  -4   9    0.66    0.30
  -8   4   9    0.82    0.29
   8  -4   9    1.00    0.28
   8   4   9    0.15    0.30
  -8  -4   9    0.41    0.27
   9  -4   9    0.04    0.38
   9   4   9    0.56    0.41
   9  -4  -9   -0.07    0.36
   0  -5   9    3.10    0.24
   0  -5  -9    2.94    0.21
   0  -5   9    2.91    0.20
   0   5  -9    3.03    0.24
   0   5   9    3.10    0.10
   0   5  -9    3.14    0.28
   0  -5   9    2.80    0.24
   1  -5   9    3.00    0.24
   1  -5   9    2.79    0.23
   1   5  -9    2.86    0.31
  -1  -5  -9    3.14    0.21
   1  -5   9    2.88    0.26
   1   5  -9    2.85    0.24
  -1  -5  -9    3.06    0.19
   1  -5  -9    3.00    0.24
  -1   5  -9    2.88    0.24
   1   5   9    3.08    0.14
   1   5   9    2.89    0.16
  -1  -5   9    2.99    0.24
  -1  -5   9    3.05    0.27
  -1  -5   9    3.09    0.20
  -1   5  -9    3.55    0.28
  -2  -5  -9   13.51    0.41
   2  -5   9   12.48    0.51
   2  -5   9   12.78    0.49
  -2  -5  -9   12.83    0.42
   2   5  -9   13.31    0.52
  -2  -5  -9   12.79    0.42
   2  -5   9   13.23    0.51
   2   5   9   13.54    0.46
  -2  -5   9   13.14    0.52
   2   5   9   12.86    0.44
  -2  -5   9   14.03    0.55
  -2   5  -9   13.36    0.55
  -3   5   9    1.87    0.10
  -3  -5  -9    2.03    0.11
   3  -5   9    2.34    0.23
   3  -5   9    1.76    0.21
  -3   5   9    2.28    0.23
  -3  -5  -9    2.44    0.13
   3   5  -9    2.18    0.27
   3  -5   9    2.20    0.22
  -3  -5   9    2.01    0.22
  -3   5  -9    2.52    0.28
   3   5   9    2.08    0.16
   3   5   9    2.20    0.17
  -3  -5   9    2.35    0.30
   3   5   9    2.20    0.25
   4  -5   9    2.61    0.25
   4  -5   9    2.97    0.35
   4  -5   9    2.44    0.25
   4   5  -9    2.26    0.26
  -4   5   9    2.46    0.27
   4   5   9    3.00    0.20
  -4  -5   9    2.38    0.29
   4   5   9    2.33    0.21
  -4  -5   9    2.22    0.25
   5  -5   9    1.18    0.20
   5  -5   9    1.74    0.22
   5   5  -9    1.47    0.23
  -5   5   9    1.98    0.27
  -5  -5   9    1.03    0.20
   5   5   9    1.70    0.23
   5   5   9    1.41    0.18
  -5  -5   9    1.53    0.22
  -6   5   9    0.32    0.19
   6  -5   9    0.26    0.19
   6  -5   9    0.38    0.18
   6   5  -9    0.27    0.17
   6   5   9    0.33    0.15
  -6  -5   9    0.10    0.16
   7  -5   9    4.70    0.43
   7  -5   9    4.22    0.49
   7   5   9    3.67    0.44
  -7  -5   9    4.23    0.44
   8  -5   9    3.14    0.41
   8  -5   9    2.94    0.38
   8  -5  -9    2.76    0.40
   8   5   9    2.75    0.39
  -8  -5   9    4.30    0.51
   9  -5   9    0.25    0.41
   9   5   9    0.50    0.42
   9  -5  -9    1.25    0.46
   9  -5  -9    0.50    0.40
   0  -6   9    6.39    0.37
   0   6  -9    6.34    0.33
   0  -6   9    6.61    0.31
   0  -6   9    6.44    0.36
   0   6  -9    6.60    0.41
   0   6   9    6.75    0.19
   0  -6  -9    6.69    0.33
   0   6   9    5.74    0.20
  -1  -6  -9    8.77    0.35
   1   6  -9    9.31    0.50
   1  -6   9    8.99    0.40
   1  -6   9    9.47    0.44
   1  -6   9    8.93    0.44
   1   6  -9    8.94    0.40
  -1  -6  -9    9.20    0.38
  -1  -6   9    9.16    0.36
  -1   6  -9    9.30    0.47
   1   6   9    9.42    0.32
   1  -6  -9    9.04    0.41
   1   6   9    9.56    0.31
  -1  -6   9    9.17    0.47
  -1  -6   9    8.98    0.42
  -1   6  -9    8.94    0.40
   2   6  -9    3.18    0.25
   2  -6   9    2.70    0.23
  -2  -6  -9    2.88    0.21
   2  -6   9    2.82    0.33
   2  -6   9    3.10    0.27
  -2   6  -9    2.78    0.23
   2   6   9    3.04    0.23
  -2  -6   9    2.92    0.26
   2  -6  -9    3.22    0.26
  -2  -6   9    3.00    0.34
   2   6   9    2.71    0.17
   3   6  -9    9.38    0.45
   3  -6   9    9.74    0.46
   3  -6   9    9.33    0.50
   3  -6   9   10.52    0.49
  -3  -6  -9    9.78    0.34
   3   6   9    9.56    0.38
  -3  -6   9    8.99    0.51
   3   6   9    9.21    0.43
   3  -6  -9    9.16    0.46
  -3  -6   9    9.87    0.45
   4  -6   9    0.79    0.19
  -4   6   9    1.13    0.11
   4  -6   9    1.13    0.21
   4   6  -9    0.74    0.16
  -4  -6   9    1.04    0.19
   4   6   9    1.02    0.15
  -4  -6   9    1.15    0.29
   4  -6  -9    1.29    0.21
  -5   6   9    0.40    0.10
   5   6  -9    0.22    0.20
   5  -6   9    0.32    0.17
   5  -6   9    0.26    0.16
  -5  -6   9    0.61    0.24
   5   6   9    0.19    0.14
  -5  -6   9    0.21    0.17
   5  -6  -9    0.29    0.19
   6  -6   9   -0.23    0.19
   6  -6   9    0.31    0.21
   6   6  -9    0.03    0.20
   6  -6  -9   -0.15    0.20
  -6  -6   9    0.49    0.20
   6   6   9    0.18    0.18
   7  -6   9    1.78    0.32
   7  -6   9    3.26    0.43
  -7  -6   9    3.26    0.35
   7  -6  -9    2.90    0.36
   7   6   9    2.81    0.34
   8  -6   9    0.53    0.34
   8  -6   9    0.26    0.36
   8   6   9    0.87    0.37
   8  -6  -9    0.10    0.34
   8  -6  -9    1.17    0.38
   0  -7   9   11.37    0.45
   0  -7   9   11.41    0.56
   0   7  -9   11.73    0.48
   0   7   9   11.39    0.33
   0  -7  -9   11.52    0.47
   0   7   9   11.51    0.33
   0  -7   9   11.05    0.53
   1  -7   9    3.88    0.31
   1  -7   9    3.53    0.37
   1  -7   9    3.64    0.24
   1   7  -9    3.61    0.28
   1   7   9    3.53    0.18
  -1  -7   9    3.55    0.31
  -1  -7   9    3.67    0.25
  -1  -7   9    4.25    0.43
  -1   7  -9    3.83    0.27
   1  -7  -9    3.60    0.29
  -2  -7  -9    2.88    0.26
   2   7  -9    3.13    0.29
   2  -7   9    3.04    0.29
   2  -7   9    3.04    0.25
   2  -7  -9    2.93    0.28
  -2  -7   9    3.35    0.29
   2   7   9    2.96    0.19
   2   7   9    2.72    0.25
  -2   7  -9    2.76    0.26
  -2  -7   9    3.07    0.41
   3  -7   9    1.04    0.18
  -3  -7  -9    1.27    0.16
   3   7  -9    1.15    0.19
   3  -7   9    1.00    0.19
   3   7   9    1.29    0.15
   3  -7  -9    1.37    0.22
   3   7   9    1.14    0.23
  -3   7  -9    0.89    0.14
  -3  -7   9    0.88    0.28
  -3  -7   9    1.32    0.20
   4  -7   9    0.27    0.19
  -4   7   9    0.16    0.05
   4   7  -9    0.26    0.17
   4  -7   9    0.13    0.17
  -4   7   9    0.20    0.04
   4   7   9    0.09    0.11
  -4  -7   9    0.19    0.15
   4  -7  -9   -0.02    0.16
   5  -7   9    9.92    0.57
   5  -7   9   10.83    0.59
  -5   7   9   10.37    0.35
   5   7  -9   10.90    0.61
  -5   7   9   10.16    0.34
   5   7   9   10.55    0.50
   5  -7  -9   10.46    0.59
  -5  -7   9   10.68    0.57
   6  -7   9    2.24    0.33
   6  -7   9    2.04    0.34
   6   7  -9    1.71    0.26
   6   7   9    2.35    0.29
   6  -7  -9    2.34    0.33
  -6  -7   9    2.39    0.32
   7  -7   9    0.05    0.30
   7  -7   9   -0.07    0.31
   7   7   9   -0.43    0.23
   7  -7  -9    0.02    0.30
  -7  -7   9   -0.06    0.29
   8  -7   9    0.29    0.41
   8  -7   9    1.26    0.41
   8  -7  -9    1.06    0.40
   8   7   9    1.08    0.36
   8  -7  -9    0.27    0.42
   0  -8  -9    1.70    0.22
   0   8   9    1.94    0.10
   0   8  -9    1.97    0.24
   0   8   9    1.99    0.10
   0  -8   9    1.45    0.22
   0  -8   9    1.97    0.22
   1  -8   9    7.27    0.44
   1   8  -9    7.02    0.41
   1  -8   9    7.72    0.38
  -1  -8  -9    7.37    0.37
   1   8   9    7.38    0.28
   1  -8  -9    7.21    0.41
   1   8   9    7.35    0.28
  -1  -8   9    7.22    0.45
  -1   8  -9    7.27    0.39
   2  -8   9    0.13    0.16
   2   8  -9    0.01    0.15
  -2  -8  -9    0.09    0.13
   2  -8   9    0.07    0.14
  -2   8  -9    0.11    0.12
  -2  -8   9    0.34    0.17
   2   8   9    0.11    0.11
   2  -8  -9    0.13    0.17
   2   8   9    0.28    0.10
   3  -8   9    0.39    0.19
   3   8  -9    0.46    0.18
   3  -8   9    0.61    0.19
  -3  -8   9    0.24    0.18
  -3   8  -9    0.23    0.15
   3  -8  -9   -0.14    0.17
   3   8   9    0.32    0.10
   4  -8   9    5.60    0.46
   4   8  -9    5.72    0.45
   4  -8   9    5.15    0.44
   4   8   9    5.02    0.33
  -4   8  -9    6.06    0.38
   4  -8  -9    5.68    0.47
  -4  -8   9    4.70    0.43
   5  -8   9    1.21    0.28
   5  -8   9    0.89    0.28
   5   8  -9    1.22    0.29
   5   8   9    1.13    0.21
   5  -8  -9    1.06    0.27
  -5  -8   9    1.07    0.25
  -6   8   9    2.21    0.16
   6   8  -9    1.79    0.32
   6  -8   9    1.92    0.38
  -6   8   9    1.99    0.17
   6  -8   9    1.80    0.38
  -6  -8   9    1.89    0.33
   6   8   9    2.03    0.29
   6  -8  -9    2.06    0.34
   7  -8   9    0.26    0.39
   7  -8   9    0.33    0.40
  -7   8   9   -0.10    0.12
   7  -8  -9   -0.24    0.33
   7   8   9    0.36    0.26
   7  -8  -9    0.80    0.40
   0  -9   9    2.26    0.29
   0   9  -9    2.54    0.32
   0  -9  -9    2.37    0.33
   1  -9   9   -0.15    0.18
   1  -9   9    0.04    0.14
   1   9  -9    0.11    0.16
  -1  -9  -9    0.16    0.19
  -1   9  -9   -0.18    0.13
   1  -9  -9    0.33    0.19
   1   9   9    0.01    0.09
  -1  -9   9    0.27    0.21
   1   9   9    0.20    0.07
   2   9  -9    3.96    0.36
   2  -9   9    3.65    0.34
   2  -9   9    3.43    0.40
  -2  -9  -9    3.14    0.34
  -2  -9   9    4.01    0.41
   2   9   9    3.63    0.23
  -2   9  -9    3.77    0.33
   2  -9  -9    3.56    0.39
   3  -9   9    0.27    0.21
   3   9  -9    0.37    0.21
   3  -9   9    0.61    0.25
  -3   9  -9    0.68    0.18
  -3  -9   9    0.34    0.21
   3  -9  -9    0.68    0.24
   3   9   9    0.42    0.13
   4   9  -9    2.45    0.33
   4  -9   9    3.49    0.47
   4  -9   9    2.47    0.34
   4  -9  -9    2.56    0.35
   4  -9  -9    2.25    0.32
  -4   9  -9    2.44    0.27
  -4  -9   9    1.84    0.33
   4   9   9    1.79    0.21
   5   9  -9    2.56    0.41
   5  -9   9    2.24    0.35
   5  -9   9    2.30    0.34
   5  -9  -9    2.24    0.38
  -5   9  -9    2.19    0.30
  -5  -9   9    2.81    0.35
   5   9   9    2.76    0.30
   5  -9  -9    3.69    0.44
   6   9  -9    0.44    0.37
   6  -9   9    0.50    0.37
   6  -9   9    0.83    0.38
  -6  -9   9    0.32    0.51
   6  -9  -9    0.01    0.36
   6   9   9    0.22    0.24
   6  -9  -9    0.26    0.36
  -6   9  -9    0.63    0.24
   0 -10   9    3.53    0.41
   0  10  -9    3.62    0.38
   0 -10  -9    3.59    0.39
   1  10  -9    5.97    0.46
  -1 -10  -9    5.59    0.42
   1 -10   9    4.69    0.51
  -1  10  -9    4.85    0.39
   1  10   9    5.45    0.24
   1 -10  -9    4.90    0.49
  -1 -10   9    5.40    0.51
   1  10   9    5.38    0.23
   2  10  -9    3.65    0.36
   2 -10   9    4.11    0.44
   2 -10  -9    4.22    0.44
   2  10   9    3.43    0.24
  -2 -10   9    3.43    0.40
  -2  10  -9    2.97    0.35
   3  10  -9    0.95    0.28
   3 -10   9    1.59    0.33
  -3  10  -9    1.44    0.24
  -3 -10   9    0.92    0.27
   3 -10  -9    0.88    0.28
   3  10   9    1.10    0.17
   4  10  -9    0.21    0.29
   4 -10   9    0.25    0.31
   4 -10   9   -0.10    0.31
  -4  10  -9   -0.08    0.20
   4  10   9    0.37    0.17
   4 -10  -9    0.44    0.29
  -4 -10   9    0.08    0.29
   5 -10   9   -0.02    0.34
   5 -10   9    0.45    0.37
   5  10  -9   -0.19    0.32
   5  10   9    0.59    0.21
   5 -10  -9    0.38    0.38
  -5 -10   9    0.58    0.34
   5 -10  -9    0.68    0.40
  -5  10  -9    0.47    0.26
   0 -11   9    1.04    0.32
   0 -11  -9    0.90    0.31
   0  11  -9    0.83    0.24
   1  11  -9    0.44    0.22
   1 -11   9    0.19    0.27
  -1  11  -9    0.26    0.23
  -1 -11   9   -0.22    0.29
   1 -11  -9   -0.20    0.28
   2  11  -9    2.59    0.33
   2 -11   9    2.39    0.37
   2 -11  -9    2.78    0.42
  -2 -11   9    3.06    0.39
  -2  11  -9    3.17    0.41
   2  11   9    2.27    0.24
   3  11  -9    0.90    0.32
   3 -11   9    1.35    0.32
  -3 -11   9    1.26    0.36
  -3  11  -9    0.85    0.25
   3  11   9    0.79    0.17
   3 -11  -9    0.66    0.38
   4  11  -9    0.73    0.39
   4 -11   9    1.63    0.41
  -4 -11   9    0.12    0.35
   4 -11  -9    0.92    0.39
   4  11   9    1.67    0.23
  -4  11  -9    0.76    0.24
   0 -12   9    0.82    0.39
   0  12  -9    0.59    0.28
   1 -12   9    0.60    0.36
   1  12  -9    0.44    0.29
   1 -12  -9    0.18    0.39
  -1 -12   9    0.36    0.39
  -1  12  -9    0.38    0.25
   2  12  -9    0.47    0.32
   2 -12   9    0.50    0.37
  -2  12  -9    0.40    0.38
   2 -12  -9    0.49    0.41
  -2 -12   9    0.52    0.41
   0   0  10   15.66    0.52
   0   0 -10   16.82    0.50
   0   0  10   17.81    0.50
   0   0  10   16.49    0.50
  -1   0  10    8.92    0.33
   1   0 -10    9.32    0.30
   1   0  10    9.29    0.34
  -1   0  10    9.36    0.31
  -1   0 -10    9.63    0.30
  -1   0  10    9.08    0.35
   1   0  10    9.09    0.31
   1   0  10    8.95    0.29
   2   0  10    0.59    0.08
   2   0 -10    0.64    0.08
  -2   0 -10    0.67    0.09
   2   0  10    0.38    0.08
  -2   0  10    0.52    0.09
  -2   0  10    0.65    0.08
   2   0  10    0.55    0.08
  -2   0  10    0.68    0.08
  -3   0  10   -0.05    0.08
   3   0  10    0.05    0.05
   3   0  10    0.06    0.08
   3   0  10    0.02    0.06
   3   0  10   -0.08    0.07
   3   0 -10   -0.05    0.06
  -3   0  10    0.01    0.05
  -3   0  10    0.03    0.07
  -4   0  10  149.86    3.93
   4   0  10  146.82    3.80
   4   0  10  144.05    3.91
   4   0 -10  147.19    3.87
   4   0  10  153.86    3.80
   4   0  10  146.77    3.90
   5   0  10   22.92    0.66
   5   0  10   22.00    0.77
   5   0  10   22.39    0.77
   5   0 -10   20.90    0.75
  -5   0  10   23.12    0.78
   6   0  10    6.56    0.38
   6   0  10    5.77    0.30
  -6   0  10    6.11    0.38
   7   0  10    0.60    0.19
   7   0  10    0.54    0.19
  -7   0  10    0.42    0.18
  -8   0  10    0.44    0.22
   8   0  10    0.58    0.25
   9   0  10    1.15    0.33
  -9   0  10    0.46    0.30
   0   1  10    1.90    0.12
   0  -1  10    1.94    0.15
   0  -1  10    1.99    0.13
   0  -1 -10    1.91    0.13
   0   1  10    1.82    0.14
   0  -1  10    1.75    0.13
   0   1  10    1.99    0.10
   0   1 -10    1.98    0.13
  -1  -1 -10   15.45    0.45
   1  -1  10   15.12    0.48
  -1   1  10   16.04    0.52
   1  -1  10   15.83    0.50
  -1   1  10   16.53    0.45
   1   1 -10   15.96    0.48
  -1   1  10   15.73    0.50
   1   1  10   15.69    0.46
   1   1  10   16.25    0.50
  -1  -1  10   15.53    0.50
  -1  -1  10   14.46    0.49
   1   1  10   15.61    0.44
  -1   1 -10   13.54    0.47
   1  -1 -10   16.15    0.44
  -1  -1  10   15.46    0.48
  -2   1  10  114.23    3.00
   2   1 -10  117.35    3.03
  -2  -1 -10  120.85    2.95
   2  -1  10  118.42    3.06
   2  -1  10  117.18    3.02
  -2   1  10  116.59    2.99
  -2   1  10  114.07    3.06
   2  -1  10  112.06    3.07
   2  -1 -10  114.70    2.98
   2   1  10  116.23    3.04
  -2  -1  10  113.60    3.02
  -2  -1  10  118.68    3.04
  -2  -1  10  119.00    3.06
   2   1  10  115.65    3.02
   2   1  10  116.40    2.94
  -2   1 -10  113.07    3.00
   3   1 -10    2.13    0.18
   3  -1  10    2.07    0.19
   3  -1  10    2.49    0.21
  -3   1  10    2.28    0.15
  -3   1  10    2.31    0.19
   3  -1  10    2.25    0.16
   3   1  10    2.29    0.18
   3   1  10    2.07    0.18
  -3  -1  10    1.90    0.17
  -3  -1  10    1.90    0.19
   3  -1 -10    2.22    0.17
  -3  -1  10    1.81    0.17
   4   1 -10   31.98    0.98
  -4   1  10   33.47    0.95
   4  -1  10   33.26    1.02
  -4   1  10   32.89    1.02
   4  -1  10   32.68    0.94
  -4  -1  10   33.43    1.00
   4   1  10   33.89    0.85
   4   1  10   33.56    0.85
   4  -1 -10   32.76    0.97
  -4  -1  10   32.70    1.00
  -4  -1  10   32.69    1.02
  -5   1  10    9.68    0.45
   5   1 -10    9.33    0.46
   5  -1  10    8.90    0.46
   5  -1  10    9.37    0.37
  -5   1  10    9.47    0.42
   5  -1  10    9.16    0.44
  -5  -1  10    8.70    0.57
   5   1  10    9.12    0.41
   5   1  10    8.73    0.41
   5  -1 -10    9.00    0.44
  -5  -1  10    8.98    0.42
   5   1  10    9.32    0.28
   6  -1  10    0.59    0.16
  -6   1  10    0.46    0.17
   6  -1  10    0.75    0.17
   6  -1  10    0.25    0.14
  -6  -1  10    0.62    0.16
   6   1  10    0.47    0.14
   6   1  10    0.39    0.15
   7  -1  10    2.99    0.40
   7  -1  10    2.56    0.33
   7  -1  10    3.00    0.35
  -7   1  10    3.72    0.35
   7   1  10    3.35    0.35
  -7  -1  10    3.18    0.35
   7   1  10    2.80    0.36
  -8   1  10    2.56    0.31
   8  -1  10    3.04    0.41
  -8  -1  10    3.98    0.43
   8   1  10    3.12    0.43
   8   1  10    3.11    0.36
   9  -1  10    0.26    0.34
  -9   1  10    0.58    0.31
  -9  -1  10    0.07    0.30
   9   1  10    0.41    0.28
   0  -2  10    0.26    0.08
   0  -2  10    0.16    0.07
   0  -2  10    0.10    0.06
   0  -2 -10    0.10    0.07
   0   2  10    0.19    0.07
   0   2  10    0.16    0.04
   0   2  10    0.12    0.06
   0   2 -10    0.39    0.08
   0   2 -10    0.16    0.08
   1  -2  10   98.04    2.59
   1  -2  10   97.29    2.58
   1  -2  10   97.80    2.57
  -1   2  10   96.30    2.57
   1   2 -10   98.51    2.57
  -1   2  10   98.37    2.49
  -1  -2 -10   97.84    2.51
   1   2  10   97.41    2.50
  -1  -2  10   98.19    2.52
   1   2  10   95.97    2.43
  -1   2 -10   89.94    2.50
   1   2  10   96.18    2.45
   1  -2 -10   92.34    2.41
  -1  -2  10   94.14    2.51
  -1  -2  10   93.78    2.50
  -2   2  10   31.77    0.82
  -2   2  10   29.26    0.91
   2  -2  10   31.21    0.89
   2  -2  10   31.45    0.91
   2  -2  10   30.72    0.92
   2   2 -10   30.09    0.89
   2  -2 -10   30.10    0.85
  -2   2 -10   37.22    1.02
  -2  -2  10   29.81    0.94
   2   2  10   30.98    0.90
  -2  -2  10   33.08    0.93
  -2  -2  10   32.27    0.96
   2   2  10   31.81    0.92
  -3   2  10    4.92    0.36
   3  -2  10    5.32    0.34
   3  -2  10    6.11    0.28
  -3   2  10    6.37    0.23
   3   2 -10    6.37    0.31
   3  -2  10    5.98    0.31
  -3  -2  10    6.29    0.31
   3  -2 -10    6.08    0.26
  -3  -2  10    6.30    0.32
   3   2  10    6.30    0.29
   4  -2  10    5.60    0.27
  -4   2  10    5.25    0.31
   4   2 -10    4.74    0.31
   4  -2  10    5.15    0.31
  -4   2  10    5.38    0.25
   4  -2  10    5.30    0.32
  -4  -2  10    4.73    0.32
   4   2  10    5.07    0.28
   4   2  10    4.95    0.28
   4  -2 -10    5.00    0.28
  -4  -2  10    5.24    0.29
  -4  -2  10    5.31    0.29
   5  -2  10    1.01    0.16
  -5   2  10    1.21    0.17
   5   2 -10    0.93    0.18
   5  -2  10    0.70    0.17
  -5   2  10    1.16    0.18
   5  -2  10    1.65    0.21
   5   2  10    1.22    0.17
  -5  -2  10    1.26    0.18
   5   2  10    1.05    0.15
   6  -2  10   12.89    0.52
   6  -2  10   13.18    0.60
  -6   2  10   13.96    0.60
  -6  -2  10   13.77    0.59
   6   2  10   13.55    0.58
   6   2  10   14.16    0.55
   7  -2  10    2.84    0.34
  -7   2  10    2.87    0.34
   7  -2  10    2.73    0.32
   7  -2  10    1.91    0.32
   7   2  10    3.43    0.38
  -7  -2  10    2.59    0.35
   7   2  10    2.86    0.31
  -8   2  10    0.44    0.24
   8  -2  10    0.49    0.27
   8   2  10    0.39    0.30
   8   2  10    0.13    0.23
  -8  -2  10    0.49    0.22
  -9   2  10    0.58    0.34
   9  -2  10    0.63    0.33
  -9  -2  10    0.81    0.34
   0  -3  10    5.88    0.28
   0  -3  10    5.75    0.27
   0   3  10    5.97    0.16
   0   3 -10    5.54    0.28
   0   3  10    6.01    0.24
   0   3  10    5.97    0.16
   0   3 -10    5.91    0.26
  -1   3  10   16.52    0.54
   1  -3  10   16.72    0.55
   1   3 -10   15.76    0.54
   1  -3  10   16.78    0.55
   1  -3  10   15.99    0.55
  -1  -3 -10   16.71    0.48
   1   3  10   16.63    0.51
   1   3  10   16.62    0.47
  -1  -3  10   16.47    0.53
  -1  -3  10   15.55    0.54
  -1   3 -10   15.54    0.54
  -1  -3  10   15.24    0.54
   1   3  10   16.60    0.47
   2  -3  10   31.92    0.94
   2  -3  10   29.98    0.94
   2  -3  10   30.35    0.93
  -2   3  10   30.86    0.94
   2   3 -10   30.72    0.93
  -2   3  10   33.14    0.81
   2   3  10   32.45    0.89
  -2  -3  10   31.36    0.95
  -2   3 -10   29.40    0.94
  -2  -3  10   30.72    0.93
  -2  -3  10   31.46    0.91
   2   3  10   31.41    0.89
  -2  -3  10   31.35    0.94
  -3   3  10   40.34    1.06
   3   3 -10   39.05    1.17
   3  -3  10   39.09    1.19
   3  -3  10   40.49    1.16
  -3  -3  10   39.87    1.17
  -3   3 -10   34.00    1.21
   3   3  10   39.60    1.13
   3   3  10   39.19    1.11
  -3  -3  10   38.50    1.14
  -3  -3  10   40.04    1.16
   3   3  10   39.97    1.10
   4  -3  10   10.15    0.42
   4   3 -10   10.93    0.47
  -4   3  10   10.20    0.46
   4  -3  10   10.72    0.47
  -4   3  10   10.71    0.37
   4  -3  10   11.20    0.49
   4   3  10   10.10    0.42
   4   3  10   11.12    0.42
  -4  -3  10   10.97    0.46
   4   3  10   11.08    0.49
  -4  -3  10   10.63    0.46
   5   3 -10    1.41    0.25
   5  -3  10    1.04    0.17
  -5   3  10    1.34    0.21
   5  -3  10    1.30    0.17
   5  -3  10    1.67    0.25
  -5   3  10    1.25    0.16
  -5  -3  10    1.45    0.19
   5   3  10    1.62    0.21
   5   3  10    1.09    0.15
  -5  -3  10    1.12    0.16
   6  -3  10    0.14    0.14
   6   3 -10    0.09    0.27
   6  -3  10    0.12    0.25
  -6   3  10    0.31    0.17
   6  -3  10    0.31    0.18
  -6  -3  10    0.24    0.15
   6   3  10    0.66    0.17
   6   3  10   -0.06    0.11
  -7   3  10    3.94    0.42
   7  -3  10    4.22    0.37
   7  -3  10    4.19    0.41
   7   3  10    3.51    0.42
  -7  -3  10    3.94    0.39
   7   3  10    4.27    0.34
  -8   3  10    0.18    0.25
   8  -3  10    0.31    0.27
   8   3  10    0.33    0.28
  -8  -3  10    0.51    0.25
   9  -3  10    0.66    0.34
  -9   3  10    0.28    0.32
  -9  -3  10    0.35    0.34
   0   4 -10   54.31    1.57
   0  -4  10   55.18    1.58
   0  -4  10   56.87    1.55
   0   4 -10   59.22    1.57
  -1  -4 -10    8.38    0.31
  -1   4  10    8.42    0.35
  -1  -4 -10    8.57    0.30
   1   4 -10    8.10    0.36
   1  -4  10    8.50    0.36
   1  -4  10    8.57    0.37
   1   4  10    7.88    0.27
  -1   4 -10    8.63    0.39
  -1   4 -10    8.18    0.35
  -1  -4  10    8.48    0.38
   1   4  10    8.35    0.28
  -1  -4  10    8.44    0.33
  -2   4  10   18.12    0.72
   2  -4  10   21.65    0.69
   2  -4  10   18.92    0.68
   2   4 -10   20.88    0.68
  -2  -4 -10   20.64    0.55
  -2  -4 -10   21.29    0.55
   2   4  10   21.27    0.63
  -2  -4  10   21.54    0.71
   2   4  10   20.61    0.64
  -2  -4  10   21.53    0.66
  -2  -4  10   20.20    0.71
  -2   4 -10   20.83    0.72
   2   4  10   20.94    0.63
   3   4 -10    6.39    0.35
   3  -4  10    5.61    0.32
  -3   4  10    5.40    0.32
   3  -4  10    5.84    0.34
   3  -4  10    5.56    0.32
  -3   4  10    5.86    0.20
  -3  -4  10    5.50    0.35
  -3  -4  10    5.44    0.30
  -3   4 -10    5.27    0.40
   3   4  10    5.64    0.26
   3   4  10    5.39    0.30
   3   4  10    5.15    0.25
   4  -4  10   28.30    0.95
  -4   4  10   27.83    0.94
   4  -4  10   28.21    0.93
   4   4 -10   28.31    0.94
   4  -4  10   27.75    0.91
  -4   4  10   28.62    0.80
   4   4  10   28.09    0.84
   4   4  10   28.55    0.95
  -4  -4  10   27.81    0.98
   4   4  10   27.51    0.88
  -4  -4  10   28.34    0.92
  -5   4  10    1.18    0.22
   5  -4  10    1.01    0.18
  -5   4  10    0.94    0.14
   5  -4  10    0.78    0.23
   5   4 -10    0.61    0.20
   5  -4  10    0.80    0.17
  -5  -4  10    0.80    0.18
   5   4  10    0.91    0.16
   5   4  10    1.06    0.16
  -5  -4  10    0.78    0.16
   6  -4  10    0.65    0.17
   6   4 -10    0.25    0.20
   6  -4  10    0.70    0.19
  -6   4  10    0.95    0.21
   6   4  10    0.49    0.14
  -6  -4  10    0.80    0.18
   6   4  10    0.51    0.17
   7  -4  10    8.29    0.53
  -7   4  10    7.94    0.52
   7  -4  10    8.68    0.51
   7   4  10    8.08    0.52
  -7  -4  10    7.59    0.47
   8  -4  10    1.50    0.37
   8  -4  10    2.24    0.31
  -8   4  10    1.72    0.31
  -8  -4  10    1.64    0.32
   8   4  10    1.87    0.31
   9  -4  10    1.39    0.41
   9   4  10    1.12    0.44
   0  -5  10   33.60    1.03
   0   5 -10   32.83    1.02
   0  -5 -10   33.86    0.97
   0   5 -10   33.54    1.01
   0  -5  10   32.63    0.97
   0  -5  10   32.22    1.02
   1   5 -10    3.03    0.33
   1   5 -10    2.47    0.24
   1  -5  10    2.09    0.25
  -1  -5 -10    2.27    0.18
   1  -5  10    2.44    0.23
   1  -5  10    2.40    0.21
  -1  -5  10    2.48    0.23
  -1   5 -10    2.20    0.29
  -1  -5  10    2.26    0.26
   1   5  10    2.64    0.15
  -1  -5  10    2.38    0.19
  -1   5 -10    2.42    0.23
   1   5  10    2.43    0.12
   2  -5  10    5.53    0.34
   2   5 -10    5.56    0.34
   2  -5  10    6.02    0.32
  -2  -5 -10    5.29    0.25
   2  -5  10    5.47    0.30
  -2   5  10    5.92    0.32
  -2  -5 -10    5.33    0.27
  -2  -5 -10    5.32    0.23
   2   5  10    5.51    0.27
  -2  -5  10    5.52    0.28
  -2  -5  10    5.35    0.32
  -2  -5  10    5.67    0.36
  -2   5 -10    6.47    0.41
   2   5  10    5.47    0.24
   3  -5  10    3.72    0.27
   3  -5  10    3.69    0.33
  -3   5  10    3.39    0.28
   3  -5  10    3.49    0.26
  -3  -5  10    3.20    0.33
   3   5  10    3.77    0.28
   3   5  10    3.48    0.21
   3   5  10    3.45    0.20
  -4   5  10    4.56    0.19
   4  -5  10    5.29    0.40
  -4   5  10    4.70    0.35
   4   5 -10    3.80    0.32
   4  -5  10    5.13    0.34
   4  -5  10    4.47    0.34
   4   5  10    4.94    0.28
  -4  -5  10    4.37    0.33
   4   5  10    4.88    0.26
  -4  -5  10    4.85    0.43
  -5   5  10    1.98    0.26
   5  -5  10    2.31    0.28
   5   5 -10    2.41    0.27
  -5   5  10    2.56    0.18
   5  -5  10    2.33    0.29
  -5  -5  10    2.74    0.31
   5   5  10    2.16    0.27
   5   5  10    2.38    0.26
  -5  -5  10    2.93    0.36
   6  -5  10    0.07    0.18
   6  -5  10    0.01    0.17
   6   5 -10   -0.02    0.16
  -6   5  10    0.37    0.20
   6   5  10    0.09    0.14
  -6  -5  10   -0.01    0.17
   7  -5  10    0.24    0.21
   7  -5  10   -0.10    0.24
  -7  -5  10    0.60    0.24
   7   5  10    0.17    0.21
   8  -5  10    2.39    0.40
   8  -5  10    2.67    0.39
  -8  -5  10    3.16    0.38
   8   5  10    3.23    0.41
   0  -6  10    0.04    0.10
   0  -6  10    0.16    0.11
   0   6 -10   -0.21    0.16
   0  -6  10   -0.06    0.11
   0   6 -10    0.20    0.12
   0  -6 -10    0.28    0.13
   1  -6  10    1.22    0.18
   1  -6  10    1.13    0.16
   1  -6  10    1.60    0.23
  -1  -6 -10    1.19    0.15
   1   6 -10    0.83    0.13
   1   6  10    1.29    0.13
  -1  -6  10    1.47    0.24
  -1   6 -10    1.13    0.15
   1   6  10    1.48    0.11
  -1  -6  10    1.29    0.15
   1  -6 -10    1.58    0.19
  -1   6 -10    1.40    0.38
  -1  -6  10    1.57    0.20
   2  -6  10    2.13    0.23
  -2  -6 -10    2.39    0.19
   2   6 -10    1.46    0.18
   2  -6  10    2.29    0.22
   2  -6  10    1.90    0.23
   2   6  10    2.38    0.16
  -2  -6  10    2.27    0.24
  -2   6 -10    2.18    0.22
  -2  -6  10    2.60    0.29
   2  -6 -10    2.22    0.23
   2   6  10    2.17    0.21
   3  -6  10    0.64    0.15
  -3  -6 -10    0.89    0.10
   3  -6  10    0.81    0.23
   3   6 -10    0.73    0.14
   3  -6  10    0.92    0.18
  -3  -6  10    0.81    0.22
   3  -6 -10    0.74    0.16
   3   6  10    0.54    0.16
   3   6  10    0.73    0.12
  -3  -6  10    0.85    0.16
  -4   6  10    0.13    0.04
  -4   6  10    0.14    0.05
   4  -6  10    0.16    0.17
   4  -6  10   -0.03    0.13
   4   6 -10    0.06    0.13
  -4  -6  10   -0.21    0.25
  -4  -6  10   -0.06    0.13
   4   6  10    0.18    0.11
   5  -6  10    1.17    0.23
  -5   6  10    1.12    0.14
   5  -6  10    1.02    0.23
   5   6 -10    0.88    0.21
  -5  -6  10    0.98    0.25
   5   6  10    1.39    0.20
  -5  -6  10    1.25    0.22
   6   6 -10    2.30    0.32
   6  -6  10    2.00    0.32
   6  -6  10    2.21    0.31
  -6  -6  10    2.43    0.31
   6  -6 -10    1.75    0.29
   6   6  10    2.47    0.29
   7  -6  10    4.65    0.52
   7  -6  10    4.28    0.55
   7   6  10    3.90    0.47
  -7  -6  10    4.58    0.49
   7  -6 -10    4.43    0.53
   8  -6  10   -0.29    0.35
   8  -6  10    0.47    0.34
   8   6  10   -0.06    0.31
   8  -6 -10    0.34    0.36
   0  -7  10    0.04    0.20
   0   7 -10    0.03    0.11
   0  -7 -10    0.09    0.11
   0  -7  10   -0.11    0.13
   0  -7  10   -0.07    0.14
   1  -7  10    7.92    0.36
   1  -7  10    7.90    0.43
   1  -7  10    7.61    0.48
   1   7 -10    7.28    0.40
   1   7  10    7.89    0.28
  -1  -7  10    7.97    0.35
   1  -7 -10    7.40    0.39
  -1   7 -10    7.49    0.38
  -1  -7  10    8.60    0.52
   1   7  10    7.73    0.27
  -1  -7  10    7.72    0.44
   2  -7  10    7.75    0.44
   2   7 -10    8.50    0.43
  -2  -7 -10    7.87    0.37
   2  -7  10    7.77    0.39
   2   7  10    7.54    0.35
  -2  -7  10    8.08    0.45
   2   7  10    7.97    0.31
  -2   7 -10    7.54    0.40
   2  -7 -10    7.89    0.43
  -2  -7  10    7.88    0.51
   3  -7  10    5.31    0.39
   3  -7  10    4.86    0.34
   3   7 -10    5.28    0.37
  -3  -7  10    5.06    0.50
   3  -7 -10    4.75    0.38
  -3  -7  10    4.94    0.36
   3   7  10    4.42    0.26
  -3   7 -10    5.16    0.34
   3   7  10    4.48    0.36
   4  -7  10    4.29    0.38
   4  -7  10    4.00    0.37
   4   7 -10    4.62    0.39
   4  -7 -10    3.91    0.38
  -4  -7  10    4.23    0.35
   4   7  10    4.76    0.31
   5  -7  10    1.52    0.28
   5   7 -10    1.21    0.28
   5  -7  10    1.33    0.30
  -5   7  10    1.61    0.11
  -5   7  10    1.60    0.12
  -5  -7  10    1.53    0.26
   5   7  10    0.88    0.18
   5  -7 -10    1.65    0.29
  -6   7  10    2.54    0.21
   6   7 -10    2.72    0.33
   6  -7  10    3.64    0.50
   6  -7  10    4.10    0.47
  -6  -7  10    3.03    0.36
   6  -7 -10    3.48    0.40
   6   7  10    3.08    0.33
   7  -7  10    0.04    0.32
   7  -7  10    0.20    0.34
   7  -7 -10   -0.65    0.29
  -7  -7  10    0.20    0.30
   7   7  10    0.13    0.26
   8  -7  10    2.72    0.50
   8  -7  10    2.57    0.50
   8  -7 -10    3.27    0.52
   8   7  10    2.90    0.42
   8  -7 -10    1.86    0.41
   0  -8  10    0.96    0.20
   0  -8  10    1.01    0.21
   0  -8 -10    0.39    0.14
   0   8 -10    0.38    0.12
   1   8 -10    0.94    0.19
   1  -8  10    0.58    0.18
   1  -8  10    0.51    0.14
  -1  -8 -10    0.66    0.15
   1   8  10    0.67    0.08
  -1   8 -10    0.72    0.16
   1  -8 -10    0.58    0.19
   1   8  10    0.81    0.09
  -1  -8  10    0.60    0.19
   2   8 -10    3.10    0.33
   2  -8  10    3.30    0.35
   2  -8  10    2.66    0.29
  -2  -8 -10    2.56    0.25
   2   8  10    2.88    0.21
  -2  -8  10    3.38    0.37
   2  -8 -10    2.56    0.34
  -2   8 -10    2.93    0.30
   2   8  10    3.07    0.20
   3   8 -10    0.37    0.18
   3  -8  10    0.72    0.21
   3  -8  10    0.62    0.18
  -3  -8  10    0.62    0.18
   3  -8 -10    0.80    0.22
   3   8  10    0.61    0.12
  -3   8 -10    0.65    0.17
   4   8 -10    4.30    0.46
   4  -8  10    5.13    0.41
   4  -8  10    4.17    0.43
   4  -8 -10    4.33    0.43
   4   8  10    3.89    0.31
  -4  -8  10    4.75    0.39
  -4   8 -10    3.80    0.34
   5   8 -10    0.34    0.28
   5  -8  10    0.36    0.25
   5  -8  10    0.52    0.26
   5   8  10    0.35    0.17
   5  -8 -10    0.33    0.26
  -5  -8  10    0.31    0.24
   6  -8  10    3.00    0.41
   6   8 -10    3.26    0.36
   6  -8  10    3.61    0.42
   6  -8 -10    4.32    0.56
   6   8  10    3.31    0.43
  -6  -8  10    3.83    0.51
   7  -8  10    0.16    0.36
   7  -8  10   -0.10    0.38
   7   8  10    0.54    0.28
   7  -8 -10    0.07    0.38
   0  -9  10    3.08    0.36
   0  -9 -10    3.54    0.35
   0   9 -10    3.28    0.36
   1  -9  10    9.01    0.44
   1   9 -10    8.32    0.50
   1  -9  10    7.84    0.51
  -1  -9 -10    7.87    0.46
   1   9  10    8.53    0.29
   1   9  10    8.22    0.29
  -1   9 -10    8.70    0.47
  -1  -9  10    7.72    0.52
   1  -9 -10    8.47    0.52
   2  -9  10    4.39    0.41
   2  -9  10    4.26    0.38
   2   9 -10    3.58    0.40
  -2  -9  10    3.81    0.42
  -2   9 -10    3.51    0.33
   2   9  10    3.52    0.26
   2   9  10    3.49    0.22
   2  -9 -10    3.39    0.38
   3  -9  10    1.17    0.26
   3  -9  10    1.00    0.25
   3   9 -10    1.36    0.26
  -3   9 -10    1.13    0.22
  -3  -9  10    1.10    0.24
   3  -9 -10    1.45    0.29
   3   9  10    1.05    0.15
   4  -9  10   -0.28    0.24
   4   9 -10    0.46    0.23
   4  -9  10   -0.18    0.23
   4  -9 -10    0.21    0.27
  -4   9 -10    0.21    0.19
   4   9  10    0.17    0.15
  -4  -9  10    0.33    0.24
   5  -9  10    1.49    0.36
   5   9 -10    0.95    0.33
   5  -9  10    1.55    0.35
   5  -9 -10    1.67    0.38
  -5  -9  10    2.41    0.34
   5  -9 -10    2.00    0.35
   5   9  10    1.80    0.26
  -5   9 -10    1.43    0.27
   6   9 -10    0.15    0.36
   6  -9  10    0.03    0.36
   6  -9  10    0.05    0.34
  -6   9 -10    0.26    0.23
   6  -9 -10    0.11    0.38
   6   9  10   -0.32    0.23
  -6  -9  10    0.02    0.34
   6  -9 -10   -0.25    0.36
   0  10 -10    0.98    0.25
   0 -10 -10    0.82    0.23
   0 -10  10    1.01    0.26
   1 -10  10   -0.12    0.23
  -1 -10 -10   -0.06    0.24
   1  10 -10   -0.38    0.19
  -1 -10  10   -0.19    0.22
   1 -10 -10    0.13    0.24
  -1  10 -10    0.04    0.18
   1  10  10   -0.01    0.05
   1  10  10    0.05    0.05
   2  10 -10   -0.06    0.21
   2 -10  10    0.10    0.25
   2 -10 -10    0.65    0.27
  -2 -10  10    0.44    0.24
  -2  10 -10    0.12    0.17
   2  10  10    0.40    0.11
   3  10 -10    1.18    0.30
   3 -10  10    0.55    0.29
   3  10  10    0.97    0.16
  -3 -10  10    0.84    0.29
   3 -10 -10    0.44    0.30
  -3  10 -10    0.81    0.21
   4 -10  10    0.97    0.35
   4 -10  10    1.04    0.33
   4  10 -10    1.61    0.35
  -4  10 -10    1.93    0.29
   4  10  10    0.88    0.19
  -4 -10  10    1.81    0.34
   4 -10 -10    1.17    0.35
   5 -10  10    0.51    0.38
   5 -10  10    1.48    0.43
   5  10 -10    0.33    0.39
   5  10  10    0.90    0.22
  -5 -10  10    0.66    0.36
  -5  10 -10    0.56    0.27
   5 -10 -10    0.87    0.41
   5 -10 -10    0.41    0.48
   0 -11 -10    0.90    0.33
   0 -11  10    0.78    0.33
   0  11 -10    0.79    0.24
   1 -11  10    0.85    0.33
   1  11 -10    0.16    0.24
  -1 -11  10    0.38    0.32
   1 -11 -10    0.17    0.30
  -1  11 -10    0.75    0.26
   2  11 -10    1.48    0.31
   2  11  10    2.57    0.20
  -2  11 -10    2.50    0.30
   2 -11 -10    2.45    0.41
  -2 -11  10    3.00    0.41
   3 -11  10    1.13    0.39
   3  11 -10    1.06    0.35
   3 -11 -10    2.73    0.42
  -3 -11  10    2.03    0.38
  -3  11 -10    1.50    0.28
   3  11  10    1.86    0.19
   4 -11  10    0.86    0.38
   4  11 -10    1.28    0.40
   4 -11 -10    1.87    0.47
  -4  11 -10    0.24    0.24
   4  11  10    0.45    0.19
  -4 -11  10    0.35    0.35
   0  12 -10    0.47    0.30
   0 -12  10   -0.43    0.39
   1 -12  10    0.27    0.41
   1  12 -10    0.28    0.30
  -1 -12  10    0.77    0.40
  -1  12 -10    0.87    0.28
   0   0  11    0.02    0.05
   0   0  11   -0.01    0.05
   0   0  11   -0.01    0.06
   1   0 -11    0.34    0.07
  -1   0  11    0.53    0.10
  -1   0  11    0.50    0.07
   1   0  11    0.41    0.06
   1   0  11    0.43    0.10
   1   0  11    0.58    0.07
  -1   0 -11    0.38    0.07
  -1   0  11    0.48    0.09
   2   0  11   39.38    1.12
  -2   0  11   40.42    1.10
  -2   0  11   39.91    1.09
  -2   0 -11   39.61    1.06
   2   0 -11   40.77    1.09
   2   0  11   40.28    1.14
   2   0  11   40.13    1.07
  -2   0  11   38.35    1.14
   3   0  11    2.55    0.16
  -3   0  11    3.06    0.19
   3   0  11    2.91    0.21
   3   0 -11    2.56    0.19
   3   0  11    2.67    0.14
   3   0  11    2.86    0.22
   4   0  11    3.96    0.29
   4   0  11    2.96    0.23
   4   0  11    3.55    0.17
  -4   0  11    3.56    0.25
   4   0 -11    3.05    0.25
   4   0  11    3.27    0.20
  -4   0  11    3.20    0.23
   5   0  11   44.48    1.17
   5   0  11   42.26    1.29
  -5   0  11   42.17    1.30
   5   0 -11   43.10    1.27
   5   0  11   41.53    1.29
   6   0  11    1.51    0.22
   6   0  11    2.37    0.29
  -6   0  11    2.09    0.27
   6   0  11    2.34    0.22
  -7   0  11    0.34    0.20
   7   0  11    0.31    0.18
   7   0  11    0.12    0.19
   8   0  11   -0.30    0.29
  -8   0  11    0.16    0.23
   8   0  11   -0.18    0.22
   9   0  11    0.44    0.29
  -9   0  11    0.22    0.29
   0   1  11    0.04    0.07
   0   1  11    0.06    0.04
   0   1  11    0.02    0.05
   0   1 -11    0.11    0.06
   0  -1 -11   -0.05    0.06
   0  -1  11    0.03    0.05
   0  -1  11    0.09    0.07
   0  -1  11    0.02    0.05
   1  -1  11  127.14    3.35
  -1   1  11  126.20    3.31
  -1   1  11  127.79    3.37
  -1   1  11  130.82    3.39
   1   1 -11  129.86    3.35
   1  -1  11  132.53    3.37
  -1  -1 -11  130.30    3.31
   1  -1 -11  132.03    3.35
   1   1  11  132.08    3.35
   1   1  11  130.10    3.38
  -1  -1  11  132.36    3.43
  -1  -1  11  130.74    3.42
  -1  -1  11  133.47    3.40
   1   1  11  124.92    3.41
   2  -1  11   86.91    2.28
  -2   1  11   89.60    2.26
  -2  -1 -11   87.94    2.23
   2  -1  11   89.38    2.33
   2   1 -11   85.00    2.30
  -2   1  11   86.18    2.27
   2  -1  11   86.33    2.34
  -2   1  11   85.56    2.33
  -2  -1  11   85.87    2.26
  -2  -1  11   78.86    2.24
  -2  -1  11   87.24    2.28
   2   1  11   84.48    2.27
   2   1  11   83.56    2.24
   2  -1 -11   86.33    2.20
   2   1  11   86.15    2.16
   3  -1  11   16.78    0.52
   3   1 -11   16.92    0.56
  -3   1  11   16.32    0.51
   3   1  11   15.98    0.54
  -3  -1  11   15.35    0.60
   3  -1 -11   16.31    0.51
  -3  -1  11   16.20    0.53
   3   1  11   16.26    0.55
   4  -1  11    9.06    0.34
   4  -1  11    8.52    0.40
   4  -1  11    8.16    0.39
  -4   1  11    8.61    0.35
   4   1 -11    8.65    0.39
  -4   1  11    8.94    0.41
  -4  -1  11    8.43    0.39
   4  -1 -11    8.27    0.37
   4   1  11    8.66    0.37
   4   1  11    8.58    0.37
  -4  -1  11    8.73    0.39
  -4  -1  11    8.62    0.37
  -5   1  11    1.10    0.16
   5   1 -11    0.83    0.18
  -5   1  11    0.74    0.15
   5  -1  11    1.03    0.17
   5  -1  11    1.26    0.15
   5   1  11    1.10    0.16
  -5  -1  11    1.33    0.18
   5   1  11    1.12    0.17
   6  -1  11    5.67    0.37
   6  -1  11    5.59    0.37
  -6   1  11    5.50    0.39
   6  -1  11    5.51    0.33
   6   1  11    5.66    0.37
  -6  -1  11    5.97    0.38
   6   1  11    5.66    0.36
   7  -1  11    9.41    0.54
   7  -1  11    9.97    0.53
  -7   1  11    9.19    0.53
  -7  -1  11    9.29    0.51
   7   1  11    8.70    0.53
   7   1  11    9.54    0.51
  -8   1  11    0.19    0.24
   8  -1  11    0.30    0.26
   8   1  11    0.00    0.20
   8   1  11   -0.02    0.26
  -8  -1  11   -0.03    0.21
  -9   1  11    1.26    0.33
   9  -1  11    1.34    0.37
   9   1  11    1.09    0.36
  -9  -1  11    1.55    0.34
   0  -2  11    9.40    0.35
   0   2  11    9.24    0.32
   0   2  11    9.08    0.35
   0  -2 -11    8.71    0.32
   0   2  11    9.30    0.27
   0  -2  11    9.16    0.35
   0  -2  11    9.34    0.35
   0   2 -11    8.89    0.33
   1  -2  11   24.33    0.74
   1  -2  11   24.93    0.77
   1  -2  11   25.22    0.75
  -1   2  11   24.41    0.74
  -1  -2 -11   25.26    0.68
  -1   2  11   25.19    0.66
   1   2 -11   25.02    0.74
   1   2  11   24.85    0.69
  -1  -2  11   23.55    0.74
   1   2  11   24.69    0.67
  -1  -2  11   24.92    0.75
   1   2  11   24.76    0.74
   1  -2 -11   24.51    0.65
   2  -2  11   92.01    2.45
  -2   2  11   93.02    2.36
   2  -2  11   91.27    2.47
  -2   2  11   93.27    2.46
   2  -2  11   88.87    2.42
   2   2 -11   91.27    2.43
   2   2  11   93.38    2.41
  -2  -2  11   94.37    2.43
   2   2  11   89.41    2.43
  -2  -2  11   94.81    2.45
   2  -2 -11   86.50    2.35
  -2  -2  11   92.84    2.45
  -2  -2  11   88.83    2.46
  -3   2  11   43.32    1.25
   3   2 -11   43.46    1.23
   3  -2  11   43.57    1.21
  -3   2  11   43.11    1.15
   3  -2  11   40.28    1.24
   3  -2  11   41.55    1.24
   3   2  11   42.37    1.20
   3  -2 -11   41.98    1.15
  -3  -2  11   42.58    1.24
  -3  -2  11   43.46    1.25
  -3  -2  11   41.26    1.21
   3   2  11   42.82    1.21
   4  -2  11   22.48    0.70
   4  -2  11   22.01    0.76
  -4   2  11   21.63    0.67
   4  -2  11   21.51    0.76
  -4   2  11   22.54    0.76
   4   2 -11   22.48    0.74
   4   2  11   21.65    0.71
  -4  -2  11   21.61    0.73
  -4  -2  11   21.05    0.72
   4  -2 -11   20.44    0.66
   4   2  11   21.00    0.71
  -4  -2  11   21.80    0.73
   5  -2  11    1.92    0.25
   5  -2  11    1.87    0.24
   5  -2  11    2.37    0.31
  -5   2  11    1.78    0.22
   5   2 -11    1.79    0.23
  -5   2  11    1.43    0.17
  -5  -2  11    1.33    0.18
  -5  -2  11    1.67    0.21
   5   2  11    1.83    0.21
   5   2  11    1.75    0.23
   6  -2  11    1.80    0.24
   6  -2  11    2.11    0.24
  -6   2  11    2.43    0.28
   6  -2  11    1.95    0.26
   6   2  11    2.27    0.29
  -6  -2  11    2.33    0.29
   6   2  11    2.39    0.25
   7  -2  11    3.35    0.39
   7  -2  11    2.71    0.34
  -7   2  11    3.57    0.40
   7  -2  11    2.95    0.30
  -7  -2  11    2.78    0.36
   7   2  11    3.93    0.34
   7   2  11    3.13    0.34
  -8   2  11    0.15    0.23
   8  -2  11    0.62    0.24
  -8  -2  11    0.77    0.24
   8   2  11    0.58    0.24
   8   2  11    0.13    0.25
  -9   2  11    0.00    0.32
   9  -2  11    0.74    0.33
  -9  -2  11   -0.16    0.31
   0   3 -11   18.10    0.58
   0   3  11   18.41    0.48
   0   3  11   18.08    0.55
   0  -3  11   17.55    0.59
   0  -3  11   18.01    0.60
   0  -3  11   18.39    0.60
   0   3  11   18.16    0.47
   1  -3  11   22.71    0.71
  -1  -3 -11   22.55    0.63
   1  -3  11   23.13    0.71
   1  -3  11   21.72    0.71
   1   3 -11   22.59    0.70
  -1   3  11   21.96    0.69
   1   3  11   22.59    0.68
   1   3  11   22.42    0.62
  -1  -3  11   22.12    0.69
  -1  -3  11   21.74    0.70
   1   3  11   22.25    0.62
  -1  -3  11   21.11    0.70
  -2   3  11    2.75    0.21
   2  -3  11    2.57    0.21
   2   3 -11    2.66    0.22
   2  -3  11    2.75    0.22
   2   3  11    2.75    0.15
   2   3  11    2.95    0.19
  -2  -3  11    2.75    0.25
  -2  -3  11    2.89    0.23
  -2  -3  11    2.23    0.23
   2   3  11    2.82    0.18
  -2  -3  11    2.99    0.21
   3   3 -11   15.55    0.57
  -3   3  11   15.17    0.45
   3  -3  11   15.72    0.55
   3  -3  11   14.75    0.57
   3  -3  11   15.98    0.57
  -3   3  11   15.57    0.57
   3   3  11   14.98    0.52
   3   3  11   15.75    0.55
   3   3  11   15.81    0.53
  -3  -3  11   15.67    0.58
  -3  -3  11   14.55    0.58
  -3  -3  11   16.04    0.58
   4  -3  11   17.92    0.62
   4  -3  11   18.37    0.68
   4  -3  11   18.54    0.68
  -4   3  11   18.31    0.56
   4   3 -11   18.27    0.68
  -4   3  11   18.42    0.68
   4   3  11   18.88    0.62
  -4  -3  11   17.73    0.66
   4   3  11   18.36    0.62
  -4  -3  11   17.59    0.66
   4   3  11   17.42    0.67
   5  -3  11    4.55    0.34
   5  -3  11    3.99    0.27
  -5   3  11    3.90    0.32
   5  -3  11    3.84    0.39
  -5   3  11    3.56    0.26
   5   3 -11    3.80    0.39
  -5  -3  11    4.55    0.33
   5   3  11    3.51    0.27
  -5  -3  11    3.32    0.27
   5   3  11    3.48    0.25
  -6   3  11    0.79    0.20
   6  -3  11    0.86    0.16
   6  -3  11    0.96    0.22
   6   3  11    0.69    0.19
   6   3  11    0.95    0.16
  -6  -3  11    0.98    0.20
   7  -3  11    2.93    0.36
   7  -3  11    3.41    0.33
  -7   3  11    2.78    0.39
   7   3  11    2.61    0.34
  -7  -3  11    2.61    0.30
   7   3  11    3.13    0.40
  -8   3  11    0.67    0.26
   8  -3  11    0.40    0.26
   8   3  11    0.95    0.31
  -8  -3  11    1.04    0.30
  -9   3  11    0.59    0.34
   9  -3  11    0.74    0.38
   9   3  11    0.63    0.62
  -9  -3  11    0.62    0.34
   0   4 -11    3.71    0.25
   0  -4  11    4.26    0.24
   0  -4  11    3.75    0.26
   0   4  11    3.96    0.22
   0  -4  11    3.27    0.24
   1  -4  11    9.53    0.41
   1   4 -11   10.39    0.42
  -1   4  11   10.63    0.40
   1  -4  11   10.44    0.41
  -1  -4 -11    9.97    0.34
  -1  -4 -11    9.63    0.35
   1  -4  11   10.53    0.42
  -1   4 -11   10.54    0.46
  -1  -4  11   10.08    0.39
   1   4  11   10.56    0.33
   1   4  11   10.47    0.32
  -1  -4  11   10.65    0.44
   1   4  11   10.27    0.39
  -1   4 -11    9.79    0.41
  -2   4  11   26.08    0.82
   2  -4  11   25.22    0.82
  -2  -4 -11   26.21    0.69
   2  -4  11   25.95    0.83
   2   4 -11   26.13    0.83
   2  -4  11   25.62    0.83
  -2  -4 -11   25.89    0.69
   2   4  11   26.51    0.77
   2   4  11   26.13    0.78
  -2  -4  11   26.61    0.81
   2   4  11   25.51    0.76
  -2  -4  11   25.90    0.85
  -2  -4  11   26.44    0.86
  -2   4 -11   27.57    0.87
   3  -4  11    9.00    0.40
   3  -4  11    9.39    0.43
  -3   4  11    8.69    0.42
   3   4 -11    9.16    0.44
   3  -4  11    8.42    0.41
  -3  -4  11    8.18    0.40
   3   4  11    9.16    0.40
  -3  -4  11    8.78    0.44
   3   4  11    8.67    0.35
   3   4  11    9.38    0.35
   4  -4  11    2.04    0.24
   4   4 -11    2.07    0.23
  -4   4  11    2.15    0.15
  -4   4  11    2.00    0.25
   4  -4  11    2.11    0.24
   4  -4  11    2.15    0.25
   4   4  11    2.06    0.22
  -4  -4  11    2.43    0.26
   4   4  11    2.20    0.20
  -4  -4  11    2.26    0.24
   4   4  11    2.29    0.26
  -5   4  11    2.81    0.23
   5   4 -11    3.52    0.43
   5  -4  11    2.62    0.31
  -5   4  11    2.71    0.30
   5  -4  11    3.22    0.28
   5  -4  11    2.85    0.31
  -5  -4  11    2.42    0.32
  -5  -4  11    3.37    0.30
   5   4  11    3.27    0.31
   5   4  11    2.79    0.25
   6  -4  11    1.75    0.26
  -6   4  11    2.08    0.28
   6  -4  11    2.06    0.28
   6   4  11    2.24    0.26
   6   4  11    1.65    0.22
  -6  -4  11    2.33    0.31
   7  -4  11    0.04    0.23
  -7   4  11    0.45    0.23
   7  -4  11   -0.10    0.20
  -7  -4  11   -0.09    0.19
   7   4  11    0.18    0.22
  -8   4  11   -0.07    0.26
   8  -4  11    0.00    0.28
  -8  -4  11    0.27    0.29
   8   4  11    0.49    0.30
   9  -4  11    0.21    0.39
   9   4  11   -0.24    0.40
   0   5 -11   34.53    1.04
   0  -5 -11   33.31    1.00
   0   5 -11   36.05    1.12
   0  -5  11   34.47    1.06
   0  -5  11   33.27    1.05
   0  -5  11   32.79    1.01
   1   5 -11    8.25    0.40
  -1  -5 -11    8.28    0.32
   1  -5  11    8.09    0.39
   1  -5  11    8.24    0.41
   1   5  11    8.63    0.28
  -1   5 -11    8.43    0.39
   1   5  11    8.47    0.27
  -1  -5  11    8.33    0.40
  -1  -5  11    8.32    0.41
  -1   5 -11    7.68    0.45
  -1  -5  11    8.48    0.35
  -2  -5 -11   13.05    0.42
   2  -5  11   13.02    0.54
   2  -5  11   12.89    0.51
  -2   5  11   12.69    0.51
  -2  -5 -11   12.99    0.40
   2  -5  11   13.60    0.53
   2   5 -11   13.66    0.54
  -2  -5  11   12.82    0.55
  -2  -5  11   13.15    0.47
   2   5  11   12.45    0.42
   2   5  11   12.95    0.44
  -2   5 -11   12.31    0.59
   3  -5  11   12.56    0.53
   3  -5  11   12.87    0.55
   3  -5  11   12.74    0.52
  -3   5  11   12.84    0.53
   3   5 -11   12.09    0.55
  -3  -5  11   11.92    0.55
   3   5  11   12.52    0.43
   3   5  11   12.77    0.49
   3   5  11   12.47    0.45
   4  -5  11    4.97    0.34
   4   5 -11    3.67    0.37
   4  -5  11    4.67    0.35
  -4   5  11    5.06    0.35
   4  -5  11    4.84    0.41
  -4   5  11    4.38    0.17
   4   5  11    4.87    0.27
  -4  -5  11    4.48    0.35
   4   5  11    4.42    0.28
  -4  -5  11    4.33    0.33
  -5   5  11    0.60    0.09
   5  -5  11    0.70    0.17
   5   5 -11    0.56    0.18
   5  -5  11    0.37    0.15
  -5   5  11    0.80    0.19
   5   5  11    0.74    0.21
  -5  -5  11    0.46    0.18
  -5  -5  11    0.52    0.18
   5   5  11    0.43    0.14
  -6   5  11    2.08    0.30
   6  -5  11    2.95    0.35
   6   5 -11    1.53    0.27
   6  -5  11    2.04    0.30
   6   5  11    1.82    0.23
  -6  -5  11    2.08    0.26
   7  -5  11    0.34    0.25
  -7   5  11    0.54    0.26
   7  -5  11   -0.05    0.23
   7   5  11    0.34    0.21
  -7  -5  11    0.45    0.24
   8  -5  11    0.62    0.36
   8  -5  11    0.66    0.34
   8   5  11   -0.08    0.28
  -8  -5  11   -0.05    0.32
   0  -6  11   42.53    1.28
   0  -6  11   42.45    1.22
   0   6 -11   41.39    1.25
   0  -6  11   40.40    1.28
   1   6 -11   24.31    0.83
   1  -6  11   25.12    0.81
   1  -6  11   25.37    0.87
   1  -6  11   25.74    0.87
  -1  -6 -11   25.12    0.77
  -1  -6  11   24.01    0.86
  -1   6 -11   25.54    0.84
  -1  -6  11   25.25    0.78
   1   6  11   25.55    0.70
  -1  -6  11   26.59    0.89
   1  -6 -11   24.30    0.82
   2   6 -11   18.39    0.68
   2  -6  11   18.85    0.73
  -2  -6 -11   18.77    0.58
   2  -6  11   18.86    0.67
   2  -6  11   18.11    0.70
  -2   6 -11   18.89    0.66
   2   6  11   18.59    0.59
  -2  -6  11   18.36    0.70
   2   6  11   18.02    0.57
  -2  -6  11   18.72    0.74
   2  -6 -11   18.72    0.68
   3  -6  11    5.28    0.37
   3  -6  11    5.43    0.34
   3  -6  11    5.21    0.43
   3   6 -11    4.47    0.32
   3   6  11    5.55    0.28
  -3  -6  11    4.44    0.43
  -3  -6  11    5.57    0.37
   3   6  11    4.84    0.34
   4  -6  11    2.06    0.28
   4  -6  11    2.34    0.29
   4   6 -11    1.52    0.20
  -4  -6  11    1.86    0.26
  -4  -6  11    1.94    0.27
   4   6  11    2.05    0.22
   5  -6  11    0.58    0.22
  -5   6  11    1.13    0.13
   5   6 -11    0.83    0.22
   5  -6  11    1.21    0.25
  -5  -6  11    0.77    0.21
  -5  -6  11    0.74    0.20
   5   6  11    1.11    0.18
  -6   6  11    2.35    0.21
   6  -6  11    2.50    0.34
   6  -6  11    2.58    0.35
   6   6 -11    2.57    0.39
  -6  -6  11    2.20    0.35
   6   6  11    2.95    0.35
  -6  -6  11    2.59    0.33
   7  -6  11    0.42    0.31
   7  -6  11    0.53    0.30
  -7  -6  11    0.52    0.26
   7   6  11    0.49    0.25
   7  -6 -11    0.88    0.30
   8  -6  11   -0.21    0.37
   8  -6  11    0.66    0.38
   8   6  11    0.55    0.32
   8  -6 -11    0.07    0.33
  -8  -6  11   -0.24    0.44
   0  -7  11   17.29    0.71
   0  -7 -11   16.64    0.61
   0   7 -11   16.78    0.64
   0  -7  11   16.76    0.68
   1  -7  11    6.64    0.40
   1  -7  11    6.23    0.33
   1  -7  11    5.69    0.45
   1   7 -11    6.07    0.37
  -1   7 -11    6.11    0.36
  -1  -7  11    6.41    0.40
   1  -7 -11    6.13    0.36
  -1  -7  11    6.49    0.34
  -1  -7  11    6.44    0.49
   1   7  11    6.58    0.23
   1   7  11    6.16    0.23
  -2  -7 -11    1.63    0.18
   2   7 -11    2.21    0.24
   2  -7  11    1.83    0.24
   2  -7  11    1.49    0.23
  -2   7 -11    1.63    0.21
  -2  -7  11    1.48    0.20
   2   7  11    2.10    0.16
  -2  -7  11    1.58    0.29
   2  -7 -11    1.55    0.21
   3   7 -11    7.40    0.44
   3  -7  11    7.26    0.44
   3  -7  11    7.82    0.42
   3   7  11    7.05    0.33
   3  -7 -11    7.25    0.43
  -3  -7  11    7.67    0.43
   3   7  11    7.83    0.42
  -3  -7  11    6.43    0.58
  -3   7 -11    7.10    0.41
   4   7 -11    2.91    0.35
   4  -7  11    3.33    0.36
   4  -7  11    3.05    0.34
   4   7  11    2.79    0.26
  -4  -7  11    2.95    0.37
  -4  -7  11    2.52    0.34
   4  -7 -11    3.41    0.38
   5   7 -11    0.22    0.22
   5  -7  11    0.15    0.21
   5  -7  11    0.22    0.22
  -5  -7  11    0.30    0.20
   5  -7 -11   -0.10    0.22
   5   7  11    0.12    0.15
   6  -7  11    1.47    0.30
   6  -7  11    0.29    0.26
  -6   7  11    0.61    0.09
  -6   7  11    0.67    0.09
   6   7 -11    0.53    0.42
   6  -7 -11    0.91    0.31
   6   7  11    0.84    0.23
  -6  -7  11    0.20    0.27
   7  -7  11    0.49    0.31
   7  -7  11    0.59    0.33
  -7  -7  11    0.45    0.32
   7   7  11    1.28    0.28
   7  -7 -11    0.27    0.32
   0   8 -11    4.22    0.33
   0  -8  11    4.95    0.37
   0  -8 -11    4.34    0.33
   0  -8  11    3.48    0.29
   1  -8  11    0.18    0.13
   1   8 -11    0.01    0.14
  -1  -8 -11    0.10    0.13
   1  -8  11   -0.06    0.15
  -1  -8  11    0.09    0.17
   1   8  11   -0.01    0.05
  -1   8 -11    0.07    0.16
   1  -8 -11    0.26    0.16
   1   8  11    0.14    0.06
   2   8 -11   -0.17    0.16
   2  -8  11    0.05    0.14
   2  -8  11    0.07    0.16
   2   8  11    0.07    0.09
  -2  -8  11   -0.09    0.16
  -2   8 -11   -0.01    0.14
   2  -8 -11   -0.18    0.16
   2   8  11    0.13    0.08
   3   8 -11   13.24    0.64
   3  -8  11   13.57    0.66
   3  -8  11   13.68    0.61
   3  -8 -11   12.03    0.63
  -3   8 -11   13.05    0.59
  -3  -8  11   13.05    0.63
   3   8  11   13.24    0.49
   4  -8  11    1.71    0.29
   4  -8  11    1.13    0.25
   4   8 -11    1.85    0.27
  -4   8 -11    1.87    0.23
   4   8  11    1.06    0.18
  -4  -8  11    1.54    0.24
   4  -8 -11    1.05    0.26
   5  -8  11    0.75    0.26
   5   8 -11    1.41    0.32
   5  -8  11    0.75    0.27
   5   8  11    1.03    0.19
   5  -8 -11    1.00    0.29
  -5  -8  11    0.47    0.27
   6  -8  11    1.15    0.32
   6  -8  11    1.65    0.36
   6  -8 -11    0.95    0.35
  -6  -8  11    0.38    0.31
   6   8  11    0.62    0.23
   7  -8  11    0.21    0.40
   7  -8  11    0.01    0.37
   7   8  11    0.14    0.28
   7  -8 -11   -0.40    0.36
   7  -8 -11   -0.29    0.38
   0  -9  11    8.46    0.54
   0   9 -11    8.69    0.50
   0  -9 -11    9.40    0.50
   1  -9  11    3.94    0.35
   1   9 -11    3.84    0.39
  -1  -9 -11    3.71    0.35
   1  -9  11    3.47    0.43
   1  -9 -11    3.14    0.34
   1   9  11    3.83    0.14
  -1   9 -11    3.44    0.34
   1   9  11    3.81    0.14
  -1  -9  11    3.62    0.42
   2  -9  11    2.86    0.35
   2   9 -11    2.73    0.31
   2  -9  11    3.69    0.37
   2   9  11    3.03    0.23
  -2  -9  11    4.07    0.39
   2   9  11    2.82    0.20
   2  -9 -11    2.34    0.33
  -2   9 -11    2.77    0.32
   3  -9  11    0.38    0.22
   3   9 -11    0.65    0.25
   3  -9  11    0.40    0.23
  -3  -9  11    0.68    0.25
   3  -9 -11    0.58    0.24
  -3   9 -11    0.77    0.20
   3   9  11    0.31    0.13
   4  -9  11    2.72    0.37
   4  -9  11    2.30    0.35
   4   9 -11    2.77    0.35
   4  -9 -11    2.47    0.37
   4   9  11    2.90    0.29
  -4   9 -11    2.95    0.37
  -4  -9  11    2.45    0.32
   5  -9  11    0.25    0.31
   5   9 -11    0.99    0.36
   5  -9  11   -0.19    0.31
   5  -9 -11    0.13    0.30
  -5   9 -11    0.64    0.25
  -5  -9  11    0.32    0.30
   5   9  11    0.57    0.18
   6  -9  11    1.57    0.44
   6  -9  11    2.58    0.41
  -6  -9  11    1.94    0.41
   6  -9 -11    2.35    0.45
   6  -9 -11    2.12    0.41
  -6   9 -11    2.01    0.28
   6   9  11    1.95    0.28
   0 -10  11    0.37    0.25
   0  10 -11   -0.24    0.20
   0 -10 -11    0.04    0.23
   1  10 -11    1.49    0.27
   1 -10  11    1.30    0.30
  -1 -10  11    1.96    0.32
  -1  10 -11    1.47    0.26
   1 -10 -11    1.64    0.28
   2  10 -11   -0.05    0.24
   2 -10  11   -0.20    0.24
   2  10  11    0.37    0.10
  -2  10 -11   -0.07    0.17
   2 -10 -11   -0.03    0.27
  -2 -10  11   -0.01    0.26
   2  10  11    0.15    0.12
   3  10 -11    0.20    0.29
   3 -10  11    0.25    0.27
   3  10  11    0.14    0.12
  -3 -10  11    0.46    0.28
   3 -10 -11    0.56    0.31
  -3  10 -11    0.52    0.20
   4  10 -11    0.52    0.34
   4 -10  11    0.72    0.33
   4 -10  11   -0.03    0.31
  -4  10 -11    0.46    0.24
  -4 -10  11    0.51    0.28
   4  10  11    0.16    0.15
   4 -10 -11    0.03    0.35
   5 -10  11    1.75    0.44
   5 -10  11    2.10    0.43
   5  10 -11    1.66    0.46
  -5  10 -11    1.39    0.32
  -5 -10  11    1.81    0.41
   5 -10 -11    2.80    0.43
   5  10  11    1.81    0.25
   0  11 -11   -0.15    0.24
   0 -11  11    0.21    0.31
   1  11 -11    2.40    0.36
   1 -11  11    2.71    0.38
  -1  11 -11    2.74    0.33
  -1 -11  11    3.30    0.43
   1 -11 -11    3.14    0.40
   2 -11  11    1.43    0.38
   2  11 -11    1.62    0.35
  -2 -11  11    0.62    0.33
  -2  11 -11    1.06    0.27
   2 -11 -11    0.45    0.35
   3  11 -11    1.07    0.35
   3 -11  11   -0.03    0.33
   3 -11 -11    0.09    0.34
  -3  11 -11    0.51    0.25
  -3 -11  11    0.34    0.36
   3  11  11    0.90    0.16
   4 -11  11    1.15    0.41
   4  11 -11    0.79    0.39
   4  11  11    0.63    0.28
  -4  11 -11    0.81    0.32
  -4 -11  11    1.10    0.41
   4 -11 -11    0.90    0.46
   0 -12  11    0.62    0.39
   0  12 -11    0.25    0.31
   1  12 -11    0.35    0.30
   1 -12  11    0.97    0.41
  -1 -12  11    0.35    0.43
  -1  12 -11    0.09    0.31
   0   0 -12   55.53    1.47
   0   0  12   57.13    1.48
   0   0  12   52.81    1.48
  -1   0  12   44.25    1.24
   1   0  12   42.25    1.23
   1   0  12   43.31    1.17
  -1   0 -12   42.69    1.17
   1   0  12   42.76    1.19
  -1   0  12   44.72    1.19
  -1   0  12   43.57    1.21
   1   0 -12   43.82    1.17
  -2   0 -12    0.93    0.12
   2   0  12    0.91    0.10
  -2   0  12    0.62    0.11
  -2   0  12    0.61    0.09
   2   0  12    0.56    0.09
   2   0 -12    0.73    0.10
  -2   0  12    0.70    0.10
   2   0  12    0.75    0.11
   3   0 -12    6.03    0.28
   3   0  12    5.93    0.24
  -3   0  12    5.58    0.30
   3   0  12    5.91    0.30
  -3   0  12    5.87    0.27
   3   0  12    5.85    0.22
  -3   0  12    6.07    0.26
   4   0  12    3.33    0.20
  -4   0  12    2.90    0.23
   4   0  12    3.28    0.17
  -4   0  12    3.39    0.23
   4   0  12    3.06    0.23
  -4   0  12    2.99    0.20
   4   0 -12    3.19    0.26
   4   0  12    2.94    0.24
  -5   0  12   13.90    0.57
   5   0  12   14.31    0.45
   5   0  12   14.18    0.56
  -5   0  12   14.50    0.59
   5   0  12   14.51    0.57
   6   0  12    0.21    0.15
  -6   0  12    0.25    0.16
   6   0  12    0.11    0.14
   7   0  12    7.66    0.49
   7   0  12    7.17    0.49
  -7   0  12    6.93    0.47
  -8   0  12    6.62    0.51
   8   0  12    5.94    0.58
   8   0  12    6.52    0.50
   9   0  12    0.36    0.34
  -9   0  12   -0.26    0.32
   0   1 -12   22.26    0.66
   0   1  12   22.48    0.63
   0   1  12   22.74    0.70
   0  -1  12   22.46    0.68
   0  -1  12   22.63    0.67
   0   1  12   22.52    0.65
   0  -1  12   21.97    0.70
   1  -1  12   19.30    0.64
   1  -1  12   20.37    0.62
  -1  -1 -12   20.62    0.57
  -1   1  12   20.69    0.57
   1   1 -12   17.50    0.59
  -1   1  12   19.99    0.62
  -1   1  12   20.78    0.65
   1  -1  12   20.26    0.60
  -1  -1  12   20.14    0.63
  -1  -1  12   19.90    0.65
   1   1  12   20.21    0.60
   1   1  12   20.93    0.58
   1   1  12   21.28    0.65
   1  -1 -12   20.74    0.58
  -1  -1  12   20.84    0.65
  -2   1  12   11.09    0.42
   2   1 -12    9.35    0.38
  -2  -1 -12   11.70    0.33
   2  -1  12   10.72    0.42
  -2   1  12   11.70    0.36
  -2   1  12   11.11    0.36
   2  -1  12   11.78    0.41
   2  -1  12   11.51    0.38
   2   1  12   11.48    0.33
   2   1  12   12.09    0.41
  -2  -1  12   11.05    0.44
   2   1  12   11.52    0.43
  -2  -1  12   11.75    0.42
   2  -1 -12   11.57    0.37
  -3   1  12   15.83    0.51
   3  -1  12   15.51    0.57
  -3   1  12   16.25    0.51
  -3   1  12   15.90    0.57
   3  -1  12   16.13    0.57
   3  -1  12   16.47    0.51
   3   1 -12   17.01    0.55
   3  -1 -12   15.89    0.51
   3   1  12   15.46    0.56
  -3  -1  12   16.39    0.55
  -3  -1  12   16.11    0.54
  -3  -1  12   16.07    0.57
   4  -1  12   25.73    0.84
  -4   1  12   24.97    0.84
   4  -1  12   26.07    0.76
   4   1 -12   25.95    0.82
   4  -1  12   24.89    0.83
  -4   1  12   25.09    0.77
  -4  -1  12   25.42    0.83
   4  -1 -12   23.98    0.77
   4   1  12   24.25    0.79
  -4  -1  12   24.84    0.80
  -4  -1  12   25.20    0.79
   4   1  12   24.54    0.79
   5  -1  12    2.92    0.24
  -5   1  12    2.77    0.29
   5  -1  12    2.92    0.27
   5   1 -12    2.88    0.34
  -5   1  12    3.19    0.27
   5  -1  12    3.33    0.27
   5   1  12    2.54    0.26
  -5  -1  12    3.06    0.27
   5   1  12    3.09    0.24
   6  -1  12    2.29    0.27
  -6   1  12    2.20    0.30
   6  -1  12    2.24    0.29
   6  -1  12    2.36    0.30
   6   1  12    2.17    0.27
  -6  -1  12    2.16    0.28
   6   1  12    1.78    0.22
   7  -1  12    4.84    0.41
   7  -1  12    4.70    0.44
  -7   1  12    5.01    0.40
   7   1  12    4.90    0.42
   7   1  12    4.54    0.40
  -7  -1  12    4.74    0.41
   8  -1  12    0.47    0.26
  -8   1  12    0.35    0.25
   8   1  12    0.49    0.27
   8   1  12    0.33    0.25
  -8  -1  12    0.22    0.24
  -9   1  12    2.57    0.41
   9  -1  12    2.27    0.37
   9   1  12    2.61    0.39
  -9  -1  12    2.44    0.40
   0  -2  12   -0.03    0.07
   0   2 -12   -0.01    0.07
   0  -2  12    0.01    0.07
   0  -2  12    0.09    0.06
   0   2  12   -0.03    0.07
   0   2  12    0.02    0.06
   0   2  12   -0.01    0.03
   1  -2  12   63.45    1.66
   1  -2  12   53.68    1.67
   1   2 -12   59.70    1.65
  -1  -2 -12   62.34    1.59
   1  -2  12   60.64    1.66
  -1   2  12   62.66    1.66
  -1   2  12   62.60    1.57
  -1  -2  12   63.10    1.71
   1   2  12   60.65    1.63
   1   2  12   61.26    1.68
   1   2  12   61.38    1.61
  -1  -2  12   62.60    1.69
  -1  -2  12   60.68    1.69
  -2   2  12    1.95    0.19
   2  -2  12    2.19    0.18
   2   2 -12    2.29    0.20
  -2   2  12    2.06    0.11
   2  -2  12    2.30    0.21
  -2  -2  12    2.04    0.19
  -2  -2  12    2.27    0.20
  -2  -2  12    2.02    0.19
   2   2  12    2.42    0.19
  -2  -2  12    1.90    0.22
   3  -2  12   10.25    0.43
   3   2 -12   10.27    0.42
   3  -2  12    9.85    0.43
   3  -2  12   10.42    0.39
  -3   2  12   10.04    0.33
  -3   2  12    9.55    0.41
  -3  -2  12    8.57    0.47
  -3  -2  12    9.30    0.40
  -3  -2  12    9.72    0.40
   3   2  12    9.76    0.39
   3   2  12    9.35    0.36
   3  -2 -12    9.65    0.34
   4  -2  12   10.84    0.46
   4   2 -12    9.87    0.45
   4  -2  12   10.29    0.47
  -4   2  12   10.09    0.37
  -4   2  12    9.72    0.44
   4  -2  12    9.97    0.41
  -4  -2  12    9.29    0.41
  -4  -2  12    9.28    0.44
  -4  -2  12    9.35    0.43
   4   2  12    9.76    0.40
   4  -2 -12    9.37    0.39
   4   2  12    8.65    0.42
  -5   2  12    4.92    0.30
   5  -2  12    4.49    0.34
  -5   2  12    4.82    0.32
   5  -2  12    4.90    0.35
   5   2 -12    4.71    0.40
   5   2  12    4.54    0.29
  -5  -2  12    4.56    0.33
  -5  -2  12    5.05    0.31
   5   2  12    4.83    0.31
   6  -2  12    2.52    0.32
   6  -2  12    2.52    0.27
   6  -2  12    2.80    0.25
  -6   2  12    2.17    0.30
  -6  -2  12    2.75    0.29
   6   2  12    2.83    0.27
   6   2  12    2.41    0.27
   7  -2  12    0.87    0.25
   7  -2  12    0.95    0.24
  -7   2  12    1.08    0.25
   7   2  12    0.73    0.23
  -7  -2  12    1.34    0.24
   7   2  12    1.08    0.21
   8  -2  12    1.65    0.30
  -8   2  12    1.28    0.30
   8   2  12    1.43    0.30
  -8  -2  12    1.90    0.32
   8   2  12    2.04    0.28
   9  -2  12    2.90    0.45
  -9   2  12    3.36    0.44
  -9  -2  12    3.24    0.44
   0  -3  12    2.16    0.19
   0   3  12    2.60    0.20
   0   3  12    1.88    0.16
   0  -3  12    2.45    0.20
   0   3  12    2.18    0.08
   0  -3  12    2.20    0.19
   0   3 -12    2.14    0.18
   0   3  12    2.23    0.09
   1  -3  12   13.38    0.49
   1  -3  12   13.34    0.49
  -1  -3 -12   13.05    0.41
   1  -3  12   13.30    0.49
  -1   3  12   13.73    0.47
   1   3 -12   13.72    0.48
  -1  -3  12   11.87    0.53
  -1  -3  12   13.53    0.49
   1   3  12   13.30    0.40
   1   3  12   13.79    0.46
  -1  -3  12   13.19    0.47
   2  -3  12   27.86    0.85
   2  -3  12   27.45    0.87
   2   3 -12   27.10    0.85
   2  -3  12   28.03    0.86
  -2  -3  12   26.68    0.85
  -2  -3  12   27.60    0.87
  -2  -3  12   27.85    0.87
   2   3  12   27.56    0.83
  -2  -3  12   28.69    0.85
   2   3  12   27.48    0.80
  -3   3  12    1.67    0.19
   3   3 -12    1.97    0.25
   3  -3  12    2.05    0.23
  -3   3  12    2.19    0.12
   3  -3  12    2.09    0.23
   3  -3  12    2.21    0.22
   3   3  12    2.23    0.20
   3   3  12    2.23    0.17
   3   3  12    1.82    0.22
  -3  -3  12    1.62    0.19
   4  -3  12   10.67    0.43
   4   3 -12   10.55    0.49
  -4   3  12   10.60    0.37
  -4   3  12   10.54    0.47
   4  -3  12   10.82    0.50
   4  -3  12   10.11    0.48
  -4  -3  12    9.87    0.45
   4   3  12    9.76    0.40
  -4  -3  12    9.72    0.45
   4   3  12    9.78    0.42
  -5   3  12    2.47    0.24
   5  -3  12    1.71    0.23
   5  -3  12    2.44    0.28
  -5   3  12    2.54    0.28
   5   3 -12    2.23    0.27
   5  -3  12    2.83    0.25
   5   3  12    2.41    0.23
  -5  -3  12    2.41    0.25
  -5  -3  12    2.44    0.26
   5   3  12    2.67    0.23
   6  -3  12    7.00    0.39
   6  -3  12    7.83    0.47
   6  -3  12    7.04    0.48
  -6   3  12    7.92    0.46
  -6  -3  12    7.96    0.46
   6   3  12    6.83    0.43
   6   3  12    7.11    0.39
   7  -3  12    0.81    0.20
  -7   3  12    0.66    0.23
   7  -3  12    0.37    0.22
   7   3  12    0.90    0.22
  -7  -3  12    0.94    0.22
   7   3  12    0.89    0.22
   8  -3  12    2.83    0.39
  -8   3  12    3.09    0.38
  -8  -3  12    3.99    0.49
   8   3  12    3.22    0.38
   9  -3  12    0.66    0.39
  -9   3  12    0.81    0.38
   9   3  12    0.51    0.39
  -9  -3  12    0.57    0.38
   0  -4  12   26.89    0.84
   0  -4  12   27.15    0.86
   0  -4  12   27.47    0.86
   0   4 -12   26.20    0.84
   0   4  12   26.86    0.80
   1  -4  12   24.36    0.79
   1  -4  12   24.00    0.79
  -1  -4 -12   23.78    0.70
  -1   4  12   24.24    0.76
   1   4 -12   24.49    0.78
  -1  -4 -12   24.29    0.70
  -1   4 -12   23.97    0.77
  -1  -4  12   23.88    0.76
  -1  -4  12   23.16    0.79
   1   4  12   24.27    0.67
   1   4  12   25.22    0.68
   1   4  12   25.10    0.75
   2  -4  12   19.95    0.68
   2   4 -12   20.05    0.69
  -2  -4 -12   20.15    0.53
  -2  -4 -12   20.02    0.53
   2  -4  12   19.69    0.69
   2  -4  12   19.72    0.68
  -2   4  12   18.59    0.67
   2   4  12   19.89    0.63
   2   4  12   20.24    0.62
  -2  -4  12   20.15    0.66
   2   4  12   19.29    0.60
  -2  -4  12   20.52    0.71
   3  -4  12   38.71    1.22
   3  -4  12   40.46    1.20
  -3   4  12   38.79    1.22
   3  -4  12   39.88    1.22
   3   4 -12   41.41    1.22
   3   4  12   41.14    1.14
  -3  -4  12   39.23    1.23
   3   4  12   40.00    1.15
   3   4  12   39.76    1.17
  -4   4  12    9.17    0.46
   4  -4  12    8.53    0.47
   4   4 -12    8.34    0.46
   4  -4  12    8.67    0.41
   4  -4  12    8.19    0.44
   4   4  12    8.61    0.37
   4   4  12    8.33    0.38
   4   4  12    8.30    0.46
  -4  -4  12    8.85    0.44
  -4  -4  12    8.25    0.41
   5  -4  12    2.46    0.29
   5  -4  12    2.64    0.31
  -5   4  12    2.42    0.30
   5  -4  12    2.72    0.33
   5   4 -12    1.75    0.29
  -5  -4  12    2.79    0.30
   5   4  12    2.37    0.25
  -5  -4  12    2.87    0.32
   5   4  12    1.69    0.22
   6  -4  12    0.78    0.21
  -6   4  12    0.95    0.23
   6  -4  12    0.67    0.19
   6   4  12    0.85    0.19
  -6  -4  12    0.99    0.22
   6   4  12    0.67    0.19
  -7   4  12    3.45    0.44
   7  -4  12    2.64    0.36
   7  -4  12    3.31    0.42
  -7  -4  12    3.41    0.40
   7   4  12    2.83    0.33
   8  -4  12    0.21    0.31
  -8   4  12    0.76    0.32
   8   4  12    0.60    0.30
  -8  -4  12    0.17    0.29
   9  -4  12    0.25    0.42
  -9  -4  12    0.35    0.43
   9   4  12    0.80    0.43
   0  -5  12   29.36    0.96
   0  -5  12   30.44    0.92
   0  -5 -12   29.06    0.89
   0  -5  12   29.97    0.95
   0   5 -12   29.91    0.94
  -1  -5 -12    7.46    0.30
   1  -5  12    7.39    0.35
   1   5 -12    7.50    0.39
   1  -5  12    7.77    0.40
   1  -5  12    7.71    0.37
  -1  -5  12    7.55    0.35
  -1   5 -12    7.27    0.38
  -1  -5  12    7.59    0.41
   1   5  12    7.39    0.24
   1   5  12    7.67    0.26
  -2   5  12    7.19    0.37
  -2  -5 -12    7.60    0.28
   2   5 -12    7.42    0.40
   2  -5  12    8.36    0.43
  -2  -5 -12    7.52    0.26
   2  -5  12    7.32    0.38
   2  -5  12    7.37    0.37
  -2  -5  12    7.95    0.36
   2   5  12    7.78    0.29
  -2  -5  12    7.36    0.43
  -2  -5  12    7.62    0.39
   2   5  12    7.81    0.32
   3  -5  12    1.98    0.25
  -3   5  12    1.95    0.25
   3   5 -12    2.88    0.34
   3  -5  12    2.36    0.24
   3  -5  12    2.30    0.27
   3   5  12    2.17    0.21
   3   5  12    2.31    0.25
   3   5  12    2.00    0.17
  -3  -5  12    1.99    0.24
   4  -5  12    4.30    0.34
  -4   5  12    3.72    0.33
   4  -5  12    4.45    0.41
  -4   5  12    4.06    0.14
   4  -5  12    4.00    0.31
   4   5  12    4.19    0.28
  -4  -5  12    4.62    0.36
  -4  -5  12    3.99    0.31
   4   5  12    3.66    0.25
   5  -5  12    0.62    0.18
   5   5 -12    0.42    0.19
   5  -5  12    0.08    0.16
  -5   5  12    0.29    0.08
  -5   5  12    0.22    0.17
  -5  -5  12    0.43    0.18
  -5  -5  12    0.09    0.18
   5   5  12    0.27    0.22
   5   5  12    0.43    0.13
  -6   5  12    6.30    0.47
   6  -5  12    5.20    0.48
  -6   5  12    6.42    0.43
   6  -5  12    5.67    0.47
  -6  -5  12    5.58    0.42
  -6  -5  12    5.87    0.50
   6   5  12    5.32    0.40
  -7   5  12    1.16    0.29
   7  -5  12    1.39    0.32
   7  -5  12    1.09    0.30
  -7  -5  12    1.58    0.30
   7   5  12    1.25    0.25
   8  -5  12    2.06    0.38
   8   5  12    1.04    0.33
  -8  -5  12    1.78    0.39
   0   6 -12   14.74    0.58
   0  -6  12   15.37    0.62
   1  -6  12    0.06    0.14
   1   6 -12    0.54    0.12
   1  -6  12    0.60    0.15
   1  -6  12    0.77    0.14
  -1  -6 -12    0.44    0.13
  -1  -6  12    0.75    0.16
   1   6  12    0.65    0.08
   1  -6 -12    0.82    0.14
   1   6  12    0.73    0.08
  -1  -6  12    0.60    0.21
  -1   6 -12    0.63    0.15
  -1  -6  12    0.63    0.14
  -2  -6 -12   24.87    0.73
   2  -6  12   24.57    0.84
   2  -6  12   25.82    0.89
   2   6 -12   24.04    0.84
   2  -6  12   24.90    0.88
  -2  -6  12   24.83    0.88
   2   6  12   24.72    0.75
   2   6  12   25.11    0.73
   2  -6 -12   25.03    0.86
  -2  -6  12   25.12    0.79
  -2  -6  12   25.29    0.91
  -2   6 -12   24.53    0.83
   3   6 -12    1.33    0.19
   3  -6  12    1.48    0.22
   3  -6  12    1.68    0.27
   3  -6  12    1.27    0.19
  -3  -6  12    1.16    0.19
   3   6  12    1.53    0.20
   3   6  12    1.22    0.14
   4  -6  12    1.73    0.24
   4   6 -12    2.51    0.29
   4  -6  12    2.33    0.29
  -4  -6  12    1.95    0.25
   4   6  12    1.79    0.21
  -4  -6  12    1.74    0.26
   5  -6  12    4.84    0.42
   5  -6  12    4.85    0.41
   5   6 -12    6.08    0.45
  -5   6  12    4.90    0.18
  -5  -6  12    5.10    0.47
  -5  -6  12    4.76    0.41
   5   6  12    5.11    0.35
   6  -6  12    1.01    0.25
  -6   6  12    0.83    0.12
   6  -6  12    0.88    0.25
  -6  -6  12    1.14    0.29
   6   6  12    0.69    0.21
  -6  -6  12    1.01    0.26
   7  -6  12    2.34    0.36
   7  -6  12    2.40    0.35
  -7  -6  12    2.43    0.34
   7   6  12    2.09    0.32
   8  -6  12   -0.01    0.39
  -8  -6  12    0.12    0.37
   8  -6 -12    0.20    0.33
   8   6  12    0.16    0.32
   0  -7 -12    4.81    0.31
   0  -7  12    4.87    0.34
   0  -7  12    4.50    0.30
   0  -7  12    4.47    0.43
   0   7 -12    5.01    0.34
   1  -7  12    0.65    0.18
   1  -7  12    0.54    0.15
   1  -7  12    0.33    0.23
   1   7 -12    0.33    0.13
  -1   7 -12    0.18    0.12
   1   7  12    0.48    0.06
   1   7  12    0.54    0.06
  -1  -7  12    0.52    0.16
   1  -7 -12    0.33    0.15
  -1  -7  12    0.69    0.26
  -1  -7  12    0.52    0.15
   2   7 -12    5.63    0.39
  -2  -7 -12    5.46    0.31
   2  -7  12    6.07    0.38
   2  -7  12    5.37    0.35
   2  -7 -12    5.38    0.37
  -2  -7  12    5.15    0.51
   2   7  12    5.45    0.25
  -2  -7  12    5.78    0.39
   2   7  12    5.76    0.25
  -2   7 -12    5.41    0.35
   3   7 -12    0.97    0.20
   3  -7  12    0.82    0.19
   3  -7  12    0.88    0.19
   3  -7 -12    0.69    0.20
  -3   7 -12    0.72    0.17
  -3  -7  12    1.19    0.22
   3   7  12    0.56    0.19
   3   7  12    0.71    0.11
   4  -7  12    6.57    0.46
   4   7 -12    6.66    0.48
   4  -7  12    6.12    0.44
   4   7  12    6.67    0.35
  -4  -7  12    6.50    0.46
   4  -7 -12    5.98    0.45
  -4  -7  12    5.74    0.53
   5   7 -12    1.08    0.27
   5  -7  12    0.96    0.25
   5  -7  12    1.14    0.25
   5   7  12    1.00    0.18
   5  -7 -12    0.81    0.23
  -5  -7  12    0.68    0.22
   6  -7  12    5.64    0.52
   6  -7  12    5.76    0.55
  -6  -7  12    5.40    0.52
   6  -7 -12    5.30    0.54
   6   7  12    5.57    0.43
  -7   7  12    1.30    0.17
   7  -7  12    1.47    0.36
   7  -7  12    1.81    0.39
  -7  -7  12    1.91    0.36
   7  -7 -12    2.05    0.38
   7   7  12    1.74    0.32
   0  -8 -12   13.64    0.57
   0   8 -12   13.05    0.58
   0  -8  12   13.56    0.64
   0  -8  12   12.79    0.51
   1   8 -12    1.05    0.20
  -1  -8 -12    1.01    0.17
   1  -8  12    0.99    0.18
   1  -8  12    0.78    0.22
  -1   8 -12    1.12    0.21
  -1  -8  12    0.96    0.33
  -1  -8  12    1.09    0.21
   1  -8 -12    0.55    0.18
   2  -8  12    0.84    0.20
   2  -8  12    1.33    0.21
   2   8 -12    1.29    0.22
   2   8  12    1.39    0.16
   2  -8 -12    0.93    0.20
   2   8  12    0.98    0.11
  -2   8 -12    0.88    0.19
  -2  -8  12    1.55    0.23
   3  -8  12    0.60    0.23
   3   8 -12    0.36    0.18
   3  -8  12    0.69    0.22
   3  -8 -12    0.50    0.21
  -3  -8  12    0.44    0.19
   3   8  12    0.79    0.12
  -3   8 -12    0.45    0.17
   4  -8  12    1.38    0.29
   4   8 -12    0.82    0.24
   4  -8  12    0.73    0.23
   4   8  12    0.85    0.15
   4  -8 -12    0.61    0.25
  -4  -8  12    0.91    0.24
  -4   8 -12    1.23    0.20
   5  -8  12    1.83    0.33
   5  -8  12    1.90    0.31
   5   8 -12    1.99    0.33
   5   8  12    1.59    0.22
  -5  -8  12    1.56    0.32
   5  -8 -12    1.55    0.30
  -5   8 -12    1.75    0.28
   6  -8  12    2.62    0.39
   6  -8  12    3.23    0.42
   6  -8 -12    2.77    0.39
  -6  -8  12    2.83    0.40
   6   8  12    2.75    0.33
   7  -8  12    0.76    0.40
   7  -8  12    0.71    0.42
   7   8  12    0.46    0.30
  -7  -8  12    0.89    0.46
   7  -8 -12    1.56    0.46
   0  -9 -12    2.36    0.29
   0  -9  12    2.03    0.32
   0   9 -12    2.13    0.25
   1  -9  12    2.62    0.33
  -1  -9 -12    2.14    0.25
   1  -9  12    2.19    0.29
   1   9 -12    2.12    0.26
  -1  -9  12    1.76    0.29
   1  -9 -12    1.76    0.26
  -1   9 -12    2.39    0.32
   2  -9  12    1.61    0.24
   2   9 -12    1.68    0.28
   2  -9  12    1.24    0.25
  -2  -9  12    1.22    0.29
  -2   9 -12    1.90    0.25
   2   9  12    1.78    0.18
   2   9  12    2.13    0.17
   2  -9 -12    2.14    0.30
   3   9 -12    2.19    0.32
   3  -9  12    2.33    0.31
   3  -9  12    3.37    0.40
  -3  -9  12    2.23    0.31
  -3   9 -12    2.80    0.37
   3   9  12    2.92    0.24
   3  -9 -12    2.60    0.34
   4   9 -12    1.00    0.32
   4  -9  12    0.64    0.29
   4  -9  12    0.58    0.30
  -4  -9  12    0.67    0.26
   4   9  12    0.80    0.16
   4  -9 -12    0.85    0.30
  -4   9 -12    0.60    0.22
   5  -9  12    1.85    0.39
   5  -9  12    1.54    0.35
   5   9 -12    1.95    0.43
   5   9  12    1.32    0.21
  -5   9 -12    2.20    0.30
  -5  -9  12    1.01    0.34
   5  -9 -12    1.61    0.36
   6  -9  12    2.36    0.47
   6  -9  12    2.23    0.43
   6   9  12    1.75    0.26
   6  -9 -12    2.28    0.46
  -6   9 -12    1.39    0.29
  -6  -9  12    2.06    0.42
   6  -9 -12    1.96    0.43
   0  10 -12    2.25    0.32
   0 -10  12    1.85    0.34
   0 -10 -12    1.88    0.30
   1 -10  12    0.03    0.25
   1  10 -12   -0.27    0.22
  -1  10 -12   -0.32    0.18
  -1 -10  12    0.24    0.27
   1 -10 -12   -0.23    0.23
   2 -10  12    0.76    0.31
   2  10 -12    0.20    0.22
   2  10  12    0.47    0.09
  -2  10 -12    0.75    0.22
   2  10  12    0.60    0.09
   2 -10 -12    0.59    0.29
  -2 -10  12    0.98    0.30
   3 -10  12    1.27    0.33
   3  10 -12    2.47    0.37
   3  10  12    1.51    0.16
  -3  10 -12    2.00    0.26
  -3 -10  12    1.31    0.32
   3 -10 -12    1.97    0.35
   4  10 -12    1.92    0.38
   4 -10  12    2.12    0.38
   4 -10  12    2.28    0.35
   4 -10 -12    2.58    0.44
   4  10  12    2.30    0.29
  -4 -10  12    2.03    0.35
  -4  10 -12    2.21    0.33
   5 -10  12    1.07    0.42
   5  10 -12    0.95    0.44
   5 -10  12    0.31    0.37
   5  10  12    0.87    0.21
   5 -10 -12    0.96    0.42
  -5 -10  12    0.56    0.42
  -5  10 -12    0.49    0.29
   0 -11  12    0.48    0.35
   0  11 -12    0.23    0.28
   1 -11  12    0.19    0.32
   1  11 -12    0.16    0.29
  -1 -11  12    0.20    0.32
  -1  11 -12    0.27    0.24
   1 -11 -12    0.36    0.34
   2 -11  12    0.86    0.34
   2  11 -12    0.48    0.32
   2 -11 -12    0.39    0.33
  -2  11 -12    0.31    0.27
  -2 -11  12    0.74    0.31
   3 -11  12    1.76    0.44
   3  11 -12    2.09    0.40
   3  11  12    1.81    0.17
  -3 -11  12    1.83    0.44
   3 -11 -12    1.81    0.39
  -3  11 -12    1.79    0.31
   0   0  13    0.03    0.07
   0   0 -13    0.08    0.07
   0   0  13    0.03    0.07
   0   0  13   -0.01    0.04
  -1   0  13   12.70    0.45
  -1   0  13   13.10    0.42
  -1   0  13   13.42    0.48
   1   0  13   12.70    0.43
   1   0 -13   13.24    0.42
   1   0  13   13.40    0.48
   1   0  13   12.75    0.41
   2   0 -13    8.05    0.31
  -2   0  13    8.22    0.30
  -2   0 -13    8.06    0.29
   2   0  13    8.25    0.28
   2   0  13    7.50    0.32
   3   0 -13   28.01    0.81
   3   0  13   26.24    0.85
  -3   0  13   26.97    0.81
   3   0  13   27.84    0.76
  -3   0  13   27.24    0.80
   3   0  13   27.02    0.75
  -3   0  13   26.99    0.86
   4   0  13    4.31    0.23
   4   0  13    4.29    0.27
   4   0  13    4.43    0.29
  -4   0  13    4.33    0.27
   4   0 -13    4.64    0.30
   4   0  13    4.39    0.20
  -4   0  13    4.55    0.24
  -4   0  13    4.25    0.29
  -5   0  13    0.14    0.13
   5   0  13    0.39    0.14
   5   0  13    0.18    0.13
   5   0  13    0.30    0.10
  -6   0  13    0.04    0.15
   6   0  13    0.29    0.16
   6   0  13    0.35    0.14
  -7   0  13    9.02    0.52
   7   0  13    8.62    0.54
   7   0  13    9.07    0.51
  -8   0  13    0.54    0.24
   8   0  13    0.56    0.26
   8   0  13    0.38    0.29
  -9   0  13    1.86    0.39
   0   1 -13    6.67    0.27
   0  -1  13    6.79    0.28
   0  -1  13    6.71    0.28
   0  -1 -13    6.47    0.24
   0   1  13    6.49    0.24
   0   1  13    6.68    0.26
   0   1  13    6.61    0.30
   1  -1  13    9.93    0.36
  -1   1  13    9.73    0.33
  -1  -1 -13    9.80    0.34
   1   1 -13   10.69    0.37
  -1   1  13   10.30    0.38
  -1   1  13   10.27    0.41
   1  -1  13   10.23    0.37
   1  -1  13    9.96    0.40
  -1  -1  13    9.73    0.39
  -1  -1  13   10.01    0.37
   1   1  13    9.94    0.33
   1   1  13   10.08    0.39
   1  -1 -13   10.58    0.33
  -1  -1  13    9.94    0.38
   1   1  13    9.73    0.34
  -2  -1 -13   20.46    0.55
   2  -1  13   18.36    0.63
   2  -1  13   18.85    0.66
  -2   1  13   20.37    0.57
  -2   1  13   17.91    0.64
   2  -1  13   20.62    0.60
  -2   1  13   19.72    0.65
   2   1 -13   20.34    0.62
   2   1  13   20.20    0.66
  -2  -1  13   19.56    0.66
  -2  -1  13   20.34    0.64
   2   1  13   20.13    0.55
   2  -1 -13   19.86    0.59
   2   1  13   19.65    0.70
   3  -1  13   41.68    1.19
   3  -1  13   41.67    1.12
  -3   1  13   40.95    1.11
   3  -1  13   39.22    1.20
  -3   1  13   41.83    1.21
   3   1 -13   35.42    1.14
  -3   1  13   41.20    1.13
  -3  -1  13   40.56    1.18
   3  -1 -13   40.19    1.13
   3   1  13   41.67    1.18
  -3  -1  13   41.05    1.22
  -4   1  13   10.89    0.41
   4  -1  13   10.69    0.47
   4  -1  13   11.34    0.39
   4   1 -13   11.25    0.46
   4  -1  13   10.10    0.46
  -4   1  13   10.88    0.46
   4   1  13   11.15    0.45
  -4  -1  13   11.28    0.48
  -4  -1  13   10.82    0.44
   4  -1 -13   10.95    0.44
  -4  -1  13   11.30    0.46
   4   1  13   11.00    0.45
   5  -1  13    0.09    0.12
  -5   1  13   -0.07    0.12
   5  -1  13    0.05    0.12
   5  -1  13    0.10    0.12
  -5   1  13    0.27    0.15
   5   1  13   -0.17    0.10
   5   1  13    0.13    0.12
  -5  -1  13   -0.03    0.12
  -6   1  13    6.83    0.41
   6  -1  13    6.02    0.41
   6  -1  13    6.58    0.42
   6  -1  13    6.51    0.36
  -6  -1  13    7.24    0.44
   6   1  13    6.13    0.38
   6   1  13    6.01    0.40
  -7   1  13    0.82    0.22
   7  -1  13    1.43    0.27
   7  -1  13    1.04    0.23
  -7  -1  13    1.11    0.24
   7   1  13    0.97    0.22
   7   1  13    1.38    0.22
   8  -1  13    3.83    0.45
  -8   1  13    3.36    0.46
  -8  -1  13    3.93    0.49
   8   1  13    4.01    0.46
   8   1  13    3.95    0.43
  -9   1  13    0.23    0.34
   9  -1  13    0.02    0.34
  -9  -1  13   -0.16    0.33
   9   1  13   -0.12    0.30
   0   2  13    5.26    0.19
   0  -2  13    5.08    0.25
   0   2 -13    5.42    0.26
   0   2  13    5.21    0.27
   0   2  13    5.24    0.23
   0  -2  13    5.25    0.26
   0  -2  13    5.20    0.27
   0  -2 -13    5.33    0.20
  -1   2  13   24.97    0.66
  -1  -2 -13   24.93    0.69
   1  -2  13   23.47    0.77
   1   2 -13   24.25    0.74
   1  -2  13   23.99    0.75
  -1   2  13   24.30    0.74
  -1  -2  13   23.58    0.75
  -1  -2  13   23.92    0.76
   1   2  13   24.94    0.68
   1   2  13   25.07    0.76
  -1  -2  13   24.19    0.76
  -2   2  13   10.62    0.43
  -2   2  13   10.25    0.32
   2  -2  13   10.71    0.42
   2   2 -13   10.64    0.41
  -2  -2 -13   10.73    0.28
   2  -2  13   11.12    0.40
   2  -2  13   10.10    0.43
  -2  -2  13   10.55    0.43
   2   2  13   10.89    0.41
   2   2  13   10.15    0.37
  -2  -2  13   10.61    0.41
  -2  -2  13   10.71    0.42
   3  -2  13    1.29    0.17
   3  -2  13    1.21    0.16
  -3   2  13    1.53    0.13
   3  -2  13    1.42    0.18
   3   2 -13    1.50    0.19
  -3   2  13    1.38    0.18
  -3  -2  13    1.25    0.15
  -3  -2  13    1.58    0.18
   3   2  13    1.28    0.15
  -3  -2  13    1.22    0.16
   3   2  13    1.18    0.15
  -4   2  13    3.57    0.27
   4  -2  13    3.52    0.26
   4  -2  13    3.55    0.27
  -4   2  13    3.39    0.21
   4  -2  13    4.07    0.33
   4   2 -13    4.17    0.32
  -4  -2  13    3.64    0.25
   4   2  13    4.04    0.26
  -4  -2  13    3.34    0.31
   4   2  13    3.62    0.24
  -4  -2  13    3.67    0.28
   5  -2  13    7.16    0.40
   5  -2  13    7.81    0.42
   5   2 -13    7.03    0.47
  -5   2  13    6.94    0.35
  -5   2  13    6.40    0.40
  -5  -2  13    6.77    0.39
   5   2  13    6.63    0.36
   5   2  13    6.82    0.36
  -5  -2  13    6.94    0.40
   6  -2  13    3.71    0.36
  -6   2  13    4.20    0.35
   6  -2  13    4.21    0.37
   6  -2  13    4.20    0.28
  -6  -2  13    4.16    0.35
   6   2  13    4.31    0.35
   6   2  13    4.14    0.33
  -7   2  13    1.98    0.30
   7  -2  13    1.80    0.30
   7  -2  13    1.45    0.31
  -7  -2  13    1.93    0.26
   7   2  13    1.60    0.29
   7   2  13    1.55    0.24
   8  -2  13    0.76    0.30
  -8   2  13    1.18    0.31
   8   2  13    1.00    0.31
   8   2  13    1.20    0.30
  -8  -2  13    1.17    0.31
  -9   2  13    1.37    0.38
   9  -2  13    0.80    0.34
  -9  -2  13    1.31    0.41
   0   3  13   20.53    0.61
   0   3  13   20.21    0.65
   0  -3  13   19.91    0.66
   0  -3  13   18.58    0.66
   0   3  13   20.45    0.53
   0  -3  13   19.27    0.65
   0   3 -13   19.60    0.64
   1  -3  13   56.91    1.61
  -1  -3 -13   58.44    1.52
   1  -3  13   60.05    1.62
   1   3 -13   60.02    1.60
  -1   3  13   57.51    1.59
   1  -3  13   51.20    1.80
   1   3  13   59.93    1.57
  -1  -3  13   59.65    1.68
   1   3  13   59.35    1.65
  -1  -3  13   59.98    1.66
   1   3  13   60.80    1.58
  -1  -3  13   58.46    1.67
  -2   3  13    4.59    0.29
   2  -3  13    5.54    0.30
   2  -3  13    5.56    0.30
   2  -3  13    5.75    0.31
   2   3 -13    5.14    0.31
  -2  -3  13    6.14    0.31
   2   3  13    5.59    0.29
  -2  -3  13    5.74    0.33
  -2  -3  13    5.66    0.34
   2   3  13    5.45    0.23
  -2  -3  13    5.74    0.30
  -3   3  13   29.49    0.94
   3  -3  13   28.91    0.93
   3   3 -13   29.81    0.93
  -3   3  13   30.29    0.79
   3  -3  13   27.41    0.93
   3   3  13   29.53    0.89
  -3  -3  13   29.24    0.93
   3   3  13   28.88    0.88
  -3  -3  13   29.52    0.94
   4  -3  13    7.27    0.38
   4  -3  13    7.32    0.34
   4   3 -13    6.79    0.41
  -4   3  13    6.59    0.28
   4  -3  13    7.12    0.43
  -4   3  13    6.98    0.37
  -4  -3  13    7.29    0.39
   4   3  13    7.34    0.34
  -4  -3  13    6.97    0.37
   4   3  13    5.79    0.35
   5  -3  13    0.01    0.13
  -5   3  13   -0.14    0.12
   5   3 -13    0.30    0.23
  -5   3  13    0.25    0.12
   5  -3  13    0.13    0.12
  -5  -3  13    0.08    0.12
  -5  -3  13    0.05    0.13
   5   3  13    0.01    0.12
   5   3  13    0.13    0.11
   6  -3  13    0.54    0.22
   6  -3  13    0.25    0.15
   6  -3  13    0.49    0.18
  -6   3  13    0.33    0.18
   6   3  13    0.23    0.15
   6   3  13    0.29    0.15
  -6  -3  13    0.49    0.19
   7  -3  13    1.31    0.24
  -7   3  13    1.70    0.29
   7  -3  13    1.94    0.29
  -7  -3  13    1.78    0.27
   7   3  13    1.72    0.28
   7   3  13    1.49    0.25
  -8   3  13    0.51    0.27
   8  -3  13    0.87    0.32
   8   3  13    1.01    0.31
  -8  -3  13    0.72    0.28
   9  -3  13    0.22    0.35
  -9   3  13    0.65    0.36
   9   3  13    0.22    0.44
  -9  -3  13    0.44    0.40
   0  -4  13    2.23    0.21
   0   4 -13    1.93    0.23
   0   4  13    2.26    0.19
   0  -4  13    1.53    0.20
   0  -4  13    1.80    0.22
  -1  -4 -13   72.24    1.91
   1   4 -13   74.54    2.00
  -1   4  13   74.64    1.99
  -1  -4 -13   70.04    1.91
   1  -4  13   71.10    2.01
   1  -4  13   71.36    2.01
   1  -4  13   73.27    2.01
  -1  -4  13   70.56    2.03
   1   4  13   73.74    1.98
  -1   4 -13   73.88    2.01
  -1  -4  13   72.45    2.00
   1   4  13   72.69    1.90
  -1  -4  13   72.87    2.03
   1   4  13   74.03    1.90
  -2  -4 -13   31.47    0.82
   2   4 -13   31.22    0.98
  -2   4  13   31.84    0.98
   2  -4  13   31.78    0.99
   2  -4  13   31.31    0.99
  -2  -4 -13   31.77    0.82
   2  -4  13   30.35    0.98
   2   4  13   30.68    0.89
   2   4  13   31.51    0.93
  -2  -4  13   31.34    1.01
  -2  -4  13   31.51    0.96
  -2  -4  13   31.04    1.00
   2   4  13   32.34    0.91
  -3   4  13    9.05    0.42
   3   4 -13    8.95    0.46
   3  -4  13    8.76    0.42
   3  -4  13    8.52    0.40
   3  -4  13    8.67    0.44
   3   4  13    8.88    0.35
   3   4  13    8.66    0.39
  -3  -4  13    8.32    0.42
   3   4  13    8.45    0.37
  -3  -4  13    8.84    0.43
   4   4 -13    3.05    0.37
  -4   4  13    3.38    0.30
   4  -4  13    3.17    0.28
   4  -4  13    3.33    0.35
   4  -4  13    3.14    0.28
  -4   4  13    3.51    0.15
   4   4  13    2.89    0.26
  -4  -4  13    3.09    0.27
  -4  -4  13    3.85    0.32
   4   4  13    3.36    0.23
   5  -4  13    0.25    0.16
   5  -4  13    0.35    0.14
   5   4 -13    0.26    0.25
   5  -4  13    0.87    0.25
  -5   4  13   -0.06    0.16
  -5   4  13    0.38    0.09
   5   4  13    0.13    0.10
   5   4  13    0.20    0.13
  -5  -4  13    0.10    0.13
  -5  -4  13    0.04    0.15
   6  -4  13    0.64    0.19
  -6   4  13    0.60    0.21
   6  -4  13    0.56    0.21
  -6  -4  13    0.46    0.20
   6   4  13    0.38    0.16
   6   4  13    0.56    0.19
  -6  -4  13    0.63    0.23
   7  -4  13    3.57    0.44
   7  -4  13    4.68    0.43
  -7   4  13    4.61    0.46
  -7  -4  13    3.15    0.43
   7   4  13    4.23    0.44
   8  -4  13    3.21    0.45
  -8   4  13    2.73    0.38
  -8  -4  13    3.32    0.38
   8   4  13    2.65    0.37
   0  -5  13    0.42    0.12
   0  -5 -13    0.78    0.13
   0   5 -13    0.82    0.17
   0  -5  13    0.89    0.16
  -1  -5 -13    4.65    0.24
   1   5 -13    4.95    0.33
   1  -5  13    4.80    0.30
   1  -5  13    4.89    0.34
   1  -5  13    4.70    0.27
  -1   5  13    4.59    0.27
  -1  -5  13    4.38    0.29
  -1  -5  13    4.92    0.35
  -1  -5  13    5.03    0.31
   1   5  13    4.78    0.19
  -1   5 -13    4.79    0.33
   1   5  13    4.74    0.17
  -2   5  13    9.37    0.42
   2  -5  13    8.41    0.42
   2   5 -13    8.96    0.45
   2  -5  13    9.06    0.42
   2  -5  13    9.11    0.47
  -2  -5 -13    8.91    0.29
  -2  -5  13    8.57    0.42
   2   5  13    9.18    0.33
  -2  -5  13    9.17    0.40
  -2  -5  13    8.85    0.47
   2   5  13    9.23    0.35
   3  -5  13    3.40    0.27
   3  -5  13    2.57    0.34
  -3   5  13    2.82    0.28
   3  -5  13    3.04    0.28
   3   5 -13    2.32    0.26
   3   5  13    3.32    0.21
   3   5  13    3.02    0.28
  -3  -5  13    2.82    0.28
  -3  -5  13    3.24    0.29
   3   5  13    2.94    0.24
   4  -5  13    3.73    0.31
  -4   5  13    3.59    0.34
   4  -5  13    3.80    0.32
   4  -5  13    3.78    0.43
  -4  -5  13    3.78    0.37
   4   5  13    3.27    0.25
  -4  -5  13    3.81    0.31
   4   5  13    3.90    0.28
  -5   5  13    0.26    0.17
   5   5 -13    0.16    0.17
   5  -5  13    0.48    0.19
  -5   5  13    0.30    0.08
   5  -5  13    0.46    0.16
  -5  -5  13    0.28    0.19
   5   5  13    0.36    0.14
  -5  -5  13    0.35    0.20
   6  -5  13   -0.26    0.19
   6  -5  13    0.40    0.23
  -6   5  13    0.02    0.20
  -6   5  13    0.15    0.11
  -6  -5  13    0.20    0.20
   6   5  13    0.35    0.17
  -6  -5  13    0.50    0.24
   7  -5  13    3.80    0.47
   7  -5  13    3.33    0.41
  -7   5  13    3.91    0.49
   7   5  13    3.37    0.45
  -7  -5  13    3.60    0.49
   8  -5  13    1.49    0.39
   8   5  13    1.10    0.37
  -8  -5  13    1.33    0.38
   0   6 -13    0.25    0.13
   0  -6  13    0.45    0.14
   0  -6  13    0.04    0.16
   0  -6  13    0.29    0.12
   1   6 -13    5.70    0.34
   1  -6  13    6.18    0.43
   1  -6  13    6.10    0.34
  -1  -6 -13    6.01    0.30
   1  -6  13    6.32    0.37
  -1   6 -13    5.86    0.35
  -1  -6  13    5.96    0.49
   1   6  13    6.03    0.19
  -1  -6  13    6.11    0.42
   1  -6 -13    5.70    0.33
   1   6  13    6.15    0.19
  -2  -6 -13    9.34    0.34
   2   6 -13    9.14    0.45
   2  -6  13    9.03    0.44
   2  -6  13    9.08    0.47
   2  -6  13    9.58    0.52
  -2  -6  13    9.44    0.48
  -2   6 -13    8.96    0.44
  -2  -6  13    9.58    0.43
  -2  -6  13    9.54    0.54
   2   6  13    9.68    0.36
   2   6  13    9.35    0.34
   3  -6  13    1.39    0.29
   3  -6  13    1.35    0.22
   3  -6  13    1.14    0.19
   3   6 -13    1.32    0.22
   3   6  13    1.28    0.20
  -3  -6  13    1.52    0.22
  -3  -6  13    1.07    0.19
   3   6  13    1.40    0.16
   4  -6  13    7.26    0.44
   4  -6  13    7.04    0.46
   4   6 -13    7.43    0.47
  -4  -6  13    6.59    0.49
  -4  -6  13    7.20    0.45
   4   6  13    7.25    0.36
   5   6 -13    0.07    0.24
   5  -6  13    0.60    0.23
   5  -6  13    0.41    0.20
  -5  -6  13    0.48    0.20
  -5  -6  13    0.58    0.26
   5   6  13    0.24    0.14
   6  -6  13    1.66    0.31
   6  -6  13    1.72    0.28
  -6   6  13    1.51    0.15
  -6  -6  13    1.20    0.28
  -6  -6  13    1.49    0.31
   6   6  13    1.65    0.24
   7  -6  13    0.32    0.31
   7  -6  13    0.63    0.30
   7   6  13    0.53    0.25
  -7  -6  13    0.56    0.29
   8  -6  13   -0.12    0.36
   8  -6 -13    0.43    0.37
  -8  -6  13    0.57    0.39
   8   6  13    0.68    0.33
   0  -7  13   -0.10    0.18
   0  -7 -13   -0.12    0.12
   0   7 -13    0.05    0.13
   0  -7  13    0.28    0.16
   0  -7  13    0.01    0.11
   1  -7  13    9.13    0.42
   1  -7  13    9.41    0.49
   1   7 -13    9.20    0.46
   1  -7  13    9.52    0.57
  -1  -7  13    9.67    0.51
   1  -7 -13    9.31    0.44
  -1   7 -13    9.13    0.46
  -1  -7  13    9.64    0.60
  -2  -7 -13    8.94    0.46
   2   7 -13    8.29    0.48
   2  -7  13    8.59    0.50
   2  -7  13    8.86    0.45
   2   7  13    8.68    0.33
  -2   7 -13    8.69    0.45
   2  -7 -13    8.36    0.47
   2   7  13    9.01    0.32
  -2  -7  13    8.70    0.61
  -2  -7  13    9.23    0.50
   3  -7  13    2.61    0.33
   3  -7  13    2.99    0.33
   3   7 -13    2.31    0.30
   3   7  13    2.07    0.20
  -3  -7  13    2.44    0.34
  -3  -7  13    1.65    0.26
  -3   7 -13    2.15    0.27
   3  -7 -13    2.63    0.34
   4  -7  13    0.52    0.21
   4   7 -13    0.12    0.24
   4  -7  13    0.48    0.19
  -4  -7  13    0.35    0.19
   4  -7 -13    0.52    0.19
   4   7  13    0.50    0.13
  -4  -7  13    0.45    0.27
   5  -7  13   15.33    0.77
   5  -7  13   16.45    0.74
   5   7 -13   16.96    0.80
   5   7  13   16.23    0.66
  -5  -7  13   17.28    0.76
   5  -7 -13   17.05    0.77
   6  -7  13    0.85    0.27
   6  -7  13    1.21    0.31
   6  -7 -13    0.90    0.30
  -6  -7  13    0.76    0.28
   6   7  13    0.71    0.22
   7  -7  13    0.37    0.33
   7  -7  13    0.13    0.35
  -7  -7  13    0.36    0.35
   7  -7 -13    0.16    0.36
   7   7  13    0.29    0.26
   0   8 -13    3.36    0.33
   0  -8 -13    2.91    0.31
   0  -8  13    3.35    0.37
   0  -8  13    3.29    0.29
   1  -8  13    1.82    0.27
  -1  -8 -13    1.69    0.21
   1  -8  13    1.42    0.20
   1   8 -13    2.10    0.27
  -1  -8  13    1.64    0.27
   1  -8 -13    1.45    0.22
  -1   8 -13    1.78    0.25
   2   8 -13    1.21    0.22
   2  -8  13    1.29    0.22
   2  -8  13    1.78    0.24
   2   8  13    1.35    0.15
  -2   8 -13    1.36    0.21
   2  -8 -13    1.52    0.25
  -2  -8  13    1.28    0.26
   2   8  13    1.62    0.15
   3  -8  13   -0.14    0.20
   3   8 -13    0.22    0.22
   3  -8  13    0.18    0.19
  -3  -8  13    0.17    0.20
   3  -8 -13    0.32    0.23
  -3   8 -13    0.10    0.18
   3   8  13    0.15    0.10
   4  -8  13    1.39    0.25
   4  -8  13    1.07    0.27
   4   8 -13    0.91    0.25
   4  -8 -13    1.33    0.27
  -4  -8  13    1.48    0.29
   4   8  13    0.96    0.16
  -4   8 -13    1.11    0.22
   5   8 -13    8.39    0.65
   5  -8  13    8.28    0.59
   5  -8  13    8.55    0.62
   5  -8 -13    7.61    0.59
  -5  -8  13    7.32    0.56
  -5   8 -13    7.46    0.52
   5   8  13    7.15    0.43
   6  -8  13    0.71    0.36
   6  -8  13   -0.53    0.33
   6   8  13    0.32    0.22
  -6  -8  13   -0.11    0.33
   6  -8 -13    0.40    0.32
   7  -8  13    0.79    0.46
   7  -8  13    0.09    0.42
   7   8  13    0.15    0.36
  -7  -8  13   -0.22    0.41
   7  -8 -13    0.34    0.37
   0   9 -13    0.39    0.17
   0  -9  13    0.23    0.23
   0  -9 -13    0.29    0.20
   1  -9  13    0.53    0.23
   1   9 -13    0.56    0.21
   1  -9  13    0.52    0.21
  -1   9 -13    0.37    0.17
   1  -9 -13    0.51    0.21
  -1  -9  13    0.51    0.25
   2  -9  13    4.56    0.42
   2  -9  13    5.40    0.50
   2   9 -13    4.32    0.47
   2   9  13    4.20    0.20
   2   9  13    4.25    0.20
  -2  -9  13    4.41    0.45
   2  -9 -13    3.62    0.43
  -2   9 -13    3.74    0.38
   3  -9  13    0.40    0.26
   3  -9  13    0.48    0.25
   3   9 -13    0.31    0.24
   3  -9 -13    0.16    0.27
  -3  -9  13    0.45    0.26
   3   9  13    0.32    0.12
  -3   9 -13    0.02    0.19
   4  -9  13    0.32    0.27
   4   9 -13    0.59    0.33
   4  -9  13    0.04    0.28
   4  -9 -13    0.26    0.28
  -4   9 -13    0.32    0.21
   4   9  13    0.41    0.14
  -4  -9  13    0.12    0.26
   5   9 -13    0.70    0.38
   5  -9  13    0.02    0.33
   5  -9  13    0.67    0.32
   5  -9 -13   -0.56    0.32
  -5   9 -13    0.45    0.25
  -5  -9  13    0.44    0.33
   5   9  13    0.37    0.19
   6  -9  13    0.61    0.42
   6  -9  13    0.21    0.40
   6   9  13    0.01    0.22
  -6   9 -13    0.22    0.29
   6  -9 -13    0.01    0.40
  -6  -9  13    0.30    0.39
   0 -10 -13    0.41    0.25
   0  10 -13    0.33    0.25
   0 -10  13    0.26    0.28
   1 -10  13    1.46    0.30
   1  10 -13    2.18    0.31
  -1 -10  13    1.44    0.30
  -1  10 -13    2.17    0.31
   1 -10 -13    1.70    0.30
   2  10 -13    2.79    0.33
   2 -10  13    4.12    0.48
  -2  10 -13    4.05    0.43
  -2 -10  13    3.56    0.48
   2 -10 -13    3.66    0.49
   3  10 -13    3.25    0.40
   3 -10  13    2.27    0.38
  -3  10 -13    3.25    0.43
   3  10  13    2.53    0.23
   3 -10 -13    2.82    0.39
  -3 -10  13    3.29    0.43
   4 -10  13    0.80    0.38
   4  10 -13    0.67    0.35
   4 -10  13    0.78    0.36
   4  10  13    0.34    0.16
  -4  10 -13    0.19    0.26
  -4 -10  13    0.00    0.35
   4 -10 -13    0.01    0.34
   5 -10  13    0.07    0.43
   5 -10  13    0.51    0.37
  -5  10 -13    0.26    0.30
   5 -10 -13    0.80    0.44
  -5 -10  13   -0.25    0.40
   5  10  13    0.05    0.24
   0 -11  13    0.41    0.33
   0  11 -13    0.46    0.32
   1  11 -13    2.42    0.38
   1 -11  13    2.04    0.41
  -1  11 -13    3.47    0.38
   1 -11 -13    2.90    0.50
  -1 -11  13    3.10    0.43
   2 -11  13    1.13    0.36
   2  11 -13    1.13    0.36
  -2  11 -13    0.49    0.26
  -2 -11  13    0.52    0.37
   2 -11 -13    0.58    0.33
   3  11 -13    0.71    0.40
   3 -11  13    2.01    0.41
   3 -11 -13    1.33    0.41
  -3  11 -13    1.10    0.27
  -3 -11  13    0.65    0.39
   0   0  14   36.36    1.03
   0   0 -14   37.53    1.02
   0   0  14   36.79    1.04
   1   0 -14    7.44    0.29
   1   0  14    7.86    0.29
  -1   0  14    7.60    0.32
  -1   0  14    7.48    0.29
   1   0  14    7.51    0.30
   1   0  14    7.29    0.33
  -1   0  14    7.88    0.35
  -2   0  14   37.30    1.06
   2   0 -14   37.95    1.06
  -2   0  14   38.43    1.05
   2   0  14   38.43    1.03
  -2   0 -14   36.48    1.03
   3   0 -14   29.17    0.86
  -3   0  14   27.21    0.86
   3   0  14   29.46    0.89
  -3   0  14   29.66    0.86
   3   0  14   28.12    0.91
   3   0  14   29.33    0.80
  -3   0  14   29.67    0.92
   4   0  14   10.44    0.44
  -4   0  14   10.40    0.43
   4   0  14    9.97    0.40
   4   0  14   10.50    0.46
  -4   0  14   10.74    0.47
  -4   0  14   10.31    0.42
   4   0  14   10.44    0.34
   4   0 -14   10.78    0.45
  -5   0  14    3.44    0.31
   5   0  14    3.73    0.28
   5   0  14    3.23    0.29
   5   0  14    3.24    0.19
  -6   0  14    1.35    0.22
   6   0  14    1.46    0.20
   6   0  14    1.96    0.26
   7   0  14    0.32    0.19
  -7   0  14    0.08    0.19
   7   0  14    0.04    0.20
   8   0  14   -0.32    0.29
  -8   0  14    0.07    0.25
   8   0  14    0.13    0.24
   9   0  14   -0.18    0.34
  -9   0  14   -0.41    0.35
   0  -1  14   63.82    1.77
   0  -1  14   65.45    1.73
   0  -1 -14   63.92    1.68
   0   1  14   63.18    1.71
   0   1  14   65.56    1.77
   0  -1  14   60.11    1.73
   0   1 -14   62.24    1.71
   0   1  14   65.09    1.69
   1   1 -14    4.06    0.23
   1  -1  14    4.03    0.25
  -1   1  14    4.40    0.23
   1  -1  14    4.11    0.22
  -1  -1 -14    4.06    0.21
  -1   1  14    3.65    0.24
   1  -1  14    3.94    0.22
   1  -1 -14    4.23    0.20
   1   1  14    4.02    0.19
  -1  -1  14    3.89    0.22
  -1  -1  14    4.12    0.25
  -1  -1  14    4.08    0.24
   2  -1  14   28.69    0.84
  -2   1  14   28.29    0.82
  -2  -1 -14   29.04    0.78
   2   1 -14   28.85    0.85
   2  -1  14   29.22    0.88
  -2  -1  14   27.06    0.84
   2   1  14   29.34    0.76
   2   1  14   28.56    0.87
   2  -1 -14   28.38    0.79
   2   1  14   27.87    0.82
  -2  -1  14   25.51    0.90
  -3   1  14   21.32    0.65
  -3   1  14   21.30    0.73
   3  -1  14   21.41    0.73
  -3   1  14   21.37    0.65
   3  -1  14   21.64    0.65
   3   1 -14   22.24    0.70
   3   1  14   20.28    0.70
  -3  -1  14   21.73    0.69
  -3  -1  14   21.04    0.72
   3   1  14   20.90    0.68
   3  -1 -14   20.56    0.64
   4  -1  14   10.13    0.44
  -4   1  14   10.67    0.40
   4   1 -14    8.61    0.44
  -4   1  14   10.54    0.46
   4  -1  14   10.43    0.46
   4  -1  14   10.18    0.38
  -4  -1  14   10.33    0.43
  -4  -1  14   10.41    0.46
   4  -1 -14   10.07    0.45
   4   1  14   10.17    0.44
   4   1  14   10.25    0.43
   5  -1  14    0.73    0.16
  -5   1  14    1.03    0.20
   5  -1  14    1.04    0.15
  -5   1  14    0.77    0.16
   5  -1  14    0.99    0.16
   5   1  14    1.04    0.17
  -5  -1  14    1.45    0.21
   5   1  14    0.82    0.17
   6  -1  14    0.49    0.19
   6  -1  14    0.64    0.18
  -6   1  14    0.45    0.16
   6   1  14    0.44    0.16
   6   1  14    0.79    0.18
  -6  -1  14    0.49    0.20
   7  -1  14    8.18    0.56
   7  -1  14    8.73    0.53
  -7   1  14    8.98    0.56
   7   1  14    7.84    0.53
  -7  -1  14    8.49    0.53
   7   1  14    7.78    0.48
   8  -1  14    3.08    0.41
  -8   1  14    2.66    0.35
   8   1  14    2.34    0.30
  -8  -1  14    2.96    0.39
   8   1  14    2.78    0.34
   9  -1  14   -0.01    0.32
  -9   1  14   -0.08    0.35
  -9  -1  14   -0.70    0.33
   9   1  14   -0.03    0.36
   0   2 -14   22.46    0.70
   0  -2  14   22.65    0.72
   0  -2  14   23.56    0.72
   0  -2 -14   21.97    0.63
   0  -2  14   22.22    0.73
   0   2  14   22.65    0.73
   0   2  14   22.44    0.67
   1  -2  14   13.17    0.47
   1   2 -14   13.29    0.47
  -1  -2 -14   13.17    0.42
  -1   2  14   13.32    0.47
   1  -2  14   12.85    0.48
   1   2  14   12.94    0.40
   1   2  14   13.10    0.48
  -1  -2  14   12.84    0.47
  -1  -2  14   13.24    0.49
   1   2  14   12.66    0.40
   2  -2  14    8.94    0.37
   2  -2  14    8.82    0.39
  -2   2  14    9.24    0.29
   2  -2  14    9.37    0.39
   2   2 -14    8.89    0.39
  -2  -2 -14    9.75    0.27
  -2  -2  14    8.78    0.39
  -2  -2  14    9.30    0.39
  -2  -2  14    8.87    0.47
   2   2  14    9.01    0.34
   2   2  14    9.38    0.39
   2   2  14    9.46    0.26
  -3   2  14    3.17    0.17
   3   2 -14    2.95    0.27
   3  -2  14    3.06    0.26
  -3   2  14    3.99    0.27
   3  -2  14    3.32    0.25
   3  -2  14    3.46    0.24
   3   2  14    2.83    0.20
  -3  -2  14    3.35    0.25
  -3  -2  14    3.16    0.28
  -3  -2  14    3.36    0.24
   4  -2  14    6.54    0.32
   4  -2  14    5.90    0.35
   4   2 -14    6.67    0.41
  -4   2  14    6.69    0.29
   4  -2  14    6.88    0.36
  -4   2  14    6.61    0.37
  -4  -2  14    6.89    0.36
  -4  -2  14    6.81    0.38
   4   2  14    6.33    0.33
   4   2  14    6.79    0.34
  -5   2  14    0.44    0.14
   5  -2  14    0.56    0.15
  -5   2  14    0.41    0.15
   5  -2  14    0.61    0.15
  -5  -2  14    0.47    0.15
  -5  -2  14    0.28    0.15
   5   2  14    0.78    0.15
   5   2  14    0.48    0.14
   6  -2  14    2.28    0.29
   6  -2  14    1.95    0.25
   6  -2  14    2.57    0.31
  -6   2  14    2.75    0.32
   6   2  14    2.32    0.30
   6   2  14    2.60    0.30
  -6  -2  14    2.06    0.26
   7  -2  14   -0.01    0.19
  -7   2  14    0.48    0.20
   7  -2  14    0.25    0.25
   7   2  14    0.45    0.20
   7   2  14    0.09    0.20
  -7  -2  14    0.11    0.19
   8  -2  14    1.09    0.27
  -8   2  14    0.94    0.29
   8   2  14    1.41    0.31
   8   2  14    1.09    0.33
  -8  -2  14    1.35    0.32
  -9   2  14    0.40    0.37
   9  -2  14    0.42    0.39
  -9  -2  14    0.36    0.38
   0  -3  14   21.00    0.77
   0   3 -14   21.95    0.71
   0   3  14   22.39    0.67
   0  -3  14   18.77    0.76
   0  -3  14   23.34    0.73
   0   3  14   22.51    0.59
   0   3  14   23.39    0.73
  -1   3  14   14.29    0.51
   1  -3  14   14.19    0.52
  -1  -3 -14   14.52    0.46
   1  -3  14   14.42    0.54
   1   3 -14   14.65    0.53
   1   3  14   15.09    0.45
   1   3  14   14.20    0.52
   1   3  14   14.40    0.43
  -1  -3  14   13.53    0.52
  -1  -3  14   14.34    0.53
  -1  -3  14   14.41    0.53
   2  -3  14    0.19    0.18
  -2   3  14    0.31    0.09
   2  -3  14    0.33    0.11
   2   3 -14    0.05    0.12
  -2  -3  14    0.08    0.12
   2   3  14    0.45    0.12
   2   3  14    0.26    0.07
  -2  -3  14    0.53    0.12
   3  -3  14   24.05    0.84
   3  -3  14   24.80    0.80
  -3   3  14   26.22    0.69
   3  -3  14   25.60    0.85
  -3   3  14   24.91    0.84
   3   3 -14   25.21    0.84
  -3  -3  14   25.21    0.85
   3   3  14   24.93    0.78
  -3  -3  14   25.74    0.84
   3   3  14   24.76    0.80
   4  -3  14    6.76    0.34
   4  -3  14    6.17    0.60
  -4   3  14    6.74    0.38
   4  -3  14    6.92    0.39
  -4   3  14    6.90    0.27
   4   3 -14    7.49    0.43
   4   3  14    6.94    0.49
   4   3  14    6.77    0.34
   4   3  14    7.09    0.34
  -4  -3  14    7.04    0.39
  -4  -3  14    7.22    0.38
  -5   3  14    0.35    0.13
  -5   3  14    0.75    0.18
   5   3 -14    0.27    0.42
   5  -3  14    0.47    0.15
   5  -3  14    0.61    0.13
   5  -3  14    0.28    0.17
  -5  -3  14    0.57    0.15
  -5  -3  14    0.68    0.19
   5   3  14    0.53    0.14
   5   3  14    0.49    0.15
  -6   3  14    7.61    0.49
   6  -3  14    6.96    0.50
   6  -3  14    7.57    0.41
   6  -3  14    6.74    0.47
   6   3  14    7.08    0.42
  -6  -3  14    6.74    0.46
   6   3  14    7.47    0.44
   7  -3  14    0.16    0.20
  -7   3  14    0.28    0.23
   7   3  14   -0.17    0.20
   7   3  14   -0.13    0.21
  -7  -3  14   -0.13    0.20
   8  -3  14    0.90    0.29
  -8   3  14    1.29    0.33
   8   3  14    0.72    0.29
  -8  -3  14    0.56    0.29
  -9   3  14    4.05    0.49
   9  -3  14    3.45    0.49
  -9  -3  14    3.41    0.50
   9   3  14    3.68    0.48
   0  -4  14   24.37    0.82
   0   4 -14   26.20    0.82
   0  -4  14   22.88    0.80
   0  -4  14   25.74    0.83
   0   4  14   25.61    0.76
   1  -4  14    2.49    0.22
  -1   4  14    2.23    0.23
  -1  -4 -14    2.65    0.17
   1  -4  14    2.59    0.22
   1   4 -14    2.81    0.27
   1  -4  14    2.45    0.26
  -1  -4  14    2.61    0.24
  -1  -4  14    2.24    0.25
   1   4  14    2.57    0.15
   1   4  14    2.40    0.23
  -1   4 -14    2.48    0.25
   1   4  14    2.57    0.13
  -2   4  14    1.53    0.18
  -2  -4 -14    1.59    0.09
   2  -4  14    1.80    0.20
   2   4 -14    1.72    0.22
   2  -4  14    1.83    0.22
  -2  -4 -14    1.25    0.08
   2  -4  14    1.52    0.20
   2   4  14    1.60    0.13
   2   4  14    1.57    0.17
  -2  -4  14    1.65    0.21
   2   4  14    1.45    0.17
   3  -4  14   13.42    0.53
   3  -4  14   14.08    0.59
   3  -4  14   13.89    0.56
  -3   4  14   13.14    0.55
   3   4 -14   13.30    0.57
  -3  -4  14   13.42    0.56
   3   4  14   14.09    0.53
   3   4  14   14.02    0.51
  -3  -4  14   14.96    0.58
   3   4  14   12.96    0.48
   4  -4  14    3.91    0.33
  -4   4  14    4.32    0.32
   4  -4  14    3.99    0.30
   4  -4  14    4.23    0.40
   4   4 -14    3.93    0.41
  -4   4  14    4.12    0.16
   4   4  14    4.08    0.26
  -4  -4  14    3.88    0.34
  -4  -4  14    4.25    0.32
  -5   4  14    0.98    0.21
   5  -4  14    1.30    0.20
   5  -4  14    1.43    0.20
   5  -4  14    1.28    0.24
   5   4 -14    0.79    0.25
  -5   4  14    1.38    0.15
   5   4  14    1.34    0.19
   5   4  14    1.33    0.19
  -5  -4  14    1.25    0.22
  -5  -4  14    1.45    0.23
  -6   4  14    0.25    0.19
   6  -4  14    0.17    0.19
   6  -4  14    0.04    0.19
  -6  -4  14    0.52    0.22
   6   4  14    0.38    0.17
  -6  -4  14    0.32    0.20
   6   4  14    0.35    0.16
   7  -4  14    0.45    0.25
  -7   4  14    0.78    0.27
   7  -4  14    0.95    0.27
  -7  -4  14    0.92    0.26
   7   4  14    1.12    0.26
   8  -4  14    1.22    0.31
  -8   4  14    0.90    0.33
   8   4  14    1.04    0.35
  -8  -4  14    1.04    0.32
   0  -5  14    1.23    0.16
   0   5 -14    1.52    0.20
   0  -5  14    1.07    0.19
   0  -5  14    1.16    0.17
   0  -5 -14    1.26    0.16
  -1   5  14    6.14    0.31
   1  -5  14    6.02    0.32
   1  -5  14    6.06    0.39
  -1  -5 -14    6.48    0.28
   1  -5  14    6.46    0.34
   1   5 -14    6.12    0.38
  -1   5 -14    6.95    0.41
   1   5  14    5.88    0.21
  -1  -5  14    6.20    0.39
  -1  -5  14    5.35    0.34
   1   5  14    6.51    0.21
  -1  -5  14    6.13    0.35
   2   5 -14    3.04    0.33
  -2  -5 -14    3.36    0.16
   2  -5  14    3.32    0.26
   2  -5  14    2.75    0.33
  -2   5  14    3.43    0.27
   2  -5  14    3.30    0.26
   2   5  14    3.71    0.23
  -2  -5  14    3.68    0.29
   2   5  14    3.20    0.27
   2   5  14    3.11    0.18
  -3   5  14    9.88    0.47
   3   5 -14    9.86    0.52
   3  -5  14    9.13    0.46
   3  -5  14    9.26    0.51
   3  -5  14    9.74    0.46
   3   5  14    9.18    0.42
   3   5  14    9.47    0.38
  -3  -5  14    9.70    0.47
  -3  -5  14    9.53    0.47
   3   5  14    9.65    0.41
   4  -5  14    6.88    0.40
   4  -5  14    6.07    0.40
   4  -5  14    6.55    0.51
  -4   5  14    5.84    0.40
   4   5  14    6.37    0.33
  -4  -5  14    6.47    0.41
  -4  -5  14    5.97    0.43
   4   5  14    6.71    0.36
  -5   5  14    1.51    0.27
  -5   5  14    1.42    0.11
   5  -5  14    1.36    0.24
   5  -5  14    1.39    0.21
   5   5 -14    0.88    0.23
  -5  -5  14    1.66    0.25
  -5  -5  14    1.52    0.28
   5   5  14    1.06    0.19
   6  -5  14    0.34    0.22
  -6   5  14    0.37    0.21
  -6   5  14    0.28    0.10
   6  -5  14    0.61    0.22
  -6  -5  14    0.02    0.20
   6   5  14    0.31    0.17
  -6  -5  14    0.29    0.24
  -7   5  14    3.44    0.42
   7  -5  14    3.76    0.48
   7  -5  14    3.85    0.50
   7   5  14    3.61    0.45
  -7  -5  14    2.44    0.38
   8  -5  14    1.28    0.34
  -8  -5  14    0.15    0.36
   8   5  14    0.23    0.29
   0  -6  14   -0.04    0.12
   0  -6  14   -0.37    0.15
   0  -6  14    0.08    0.11
   0   6 -14   -0.24    0.12
   1  -6  14    4.37    0.34
  -1  -6 -14    4.78    0.28
   1   6 -14    4.96    0.32
   1  -6  14    4.95    0.30
   1  -6  14    4.30    0.40
  -1  -6  14    5.03    0.42
  -1   6 -14    4.00    0.33
   1  -6 -14    4.78    0.29
   1   6  14    4.65    0.14
  -1  -6  14    5.18    0.36
  -1  -6  14    4.47    0.28
   1   6  14    4.81    0.14
   2  -6  14    0.88    0.17
   2  -6  14    0.65    0.19
   2  -6  14    0.82    0.17
   2   6 -14    1.08    0.18
  -2  -6 -14    0.86    0.12
  -2  -6  14    0.68    0.17
   2   6  14    0.63    0.11
  -2   6 -14    0.95    0.18
   2   6  14    1.08    0.13
   3  -6  14    5.83    0.51
   3  -6  14    6.34    0.40
   3   6 -14    5.34    0.41
   3  -6  14    6.55    0.41
   3   6  14    6.05    0.29
   3   6  14    6.19    0.36
  -3  -6  14    5.78    0.40
  -3  -6  14    6.10    0.42
  -4   6  14    0.67    0.20
   4  -6  14    0.61    0.19
   4  -6  14    0.59    0.18
   4   6 -14    0.50    0.19
   4   6  14    0.70    0.12
  -4  -6  14    0.91    0.22
  -4  -6  14    0.06    0.21
   5   6 -14    8.52    0.60
   5  -6  14    9.56    0.58
  -5   6  14    8.90    0.57
   5  -6  14    9.10    0.55
  -5  -6  14    9.28    0.54
   5   6  14    8.58    0.43
  -5  -6  14    8.88    0.63
   6  -6  14    7.45    0.53
   6  -6  14    7.56    0.56
  -6  -6  14    7.73    0.65
   6   6  14    8.15    0.49
  -6  -6  14    7.68    0.56
   7  -6  14    0.11    0.30
   7  -6  14    1.10    0.32
  -7  -6  14    0.81    0.31
   7   6  14    0.56    0.23
   8  -6  14    1.63    0.45
   8  -6 -14    2.12    0.48
   8   6  14    1.82    0.37
  -8  -6  14    2.15    0.47
   0   7 -14    1.04    0.18
   0  -7 -14    1.81    0.24
   0  -7  14    1.78    0.23
   0  -7  14    1.07    0.26
   0  -7  14    1.77    0.25
   1  -7  14    1.02    0.22
   1  -7  14    1.30    0.19
   1  -7  14    0.46    0.24
   1   7 -14    1.07    0.19
  -1  -7  14    1.29    0.21
  -1  -7  14    0.91    0.30
  -1   7 -14    1.25    0.19
  -1  -7  14    1.02    0.16
   1  -7 -14    1.14    0.19
   2   7 -14    0.17    0.18
   2  -7  14    0.06    0.16
   2  -7  14    0.30    0.15
   2  -7 -14    0.35    0.16
  -2  -7  14    0.16    0.15
   2   7  14    0.20    0.08
  -2   7 -14    0.41    0.15
  -2  -7  14   -0.18    0.20
   2   7  14    0.07    0.07
   3   7 -14    4.77    0.39
   3  -7  14    5.72    0.40
   3  -7  14    5.27    0.40
  -3  -7  14    5.88    0.46
  -3  -7  14    5.07    0.40
  -3   7 -14    5.66    0.39
   3   7  14    5.16    0.28
   3   7  14    5.09    0.31
   3  -7 -14    5.37    0.40
   4   7 -14    0.74    0.25
   4  -7  14    0.58    0.22
   4  -7  14    0.38    0.20
  -4  -7  14    0.55    0.31
   4   7  14    0.52    0.13
  -4  -7  14    0.69    0.21
   4  -7 -14    0.54    0.22
   5  -7  14    0.21    0.23
   5   7 -14    0.14    0.32
   5  -7  14    0.99    0.26
  -5  -7  14    0.43    0.23
   5  -7 -14    0.39    0.24
   5   7  14    0.45    0.15
   6  -7  14    3.64    0.44
   6  -7  14    4.16    0.55
   6   7  14    3.30    0.40
   6  -7 -14    4.23    0.50
  -6  -7  14    3.71    0.47
   7  -7  14    1.11    0.42
   7  -7  14    1.77    0.41
  -7  -7  14    1.50    0.37
   7  -7 -14    0.68    0.36
   7   7  14    1.04    0.27
   0   8 -14    1.89    0.25
   0  -8  14    1.20    0.24
   0  -8 -14    1.79    0.22
   0  -8  14    2.32    0.27
   1  -8  14    0.65    0.20
   1  -8  14    0.97    0.18
  -1  -8 -14    1.21    0.20
   1   8 -14    0.66    0.18
  -1  -8  14    0.89    0.19
   1  -8 -14    1.06    0.21
  -1  -8  14    1.29    0.24
  -1   8 -14    1.23    0.25
   2  -8  14    0.20    0.20
   2   8 -14    0.16    0.18
   2  -8  14   -0.18    0.15
  -2  -8  14    0.17    0.17
   2   8  14    0.08    0.07
   2   8  14    0.16    0.07
   2  -8 -14   -0.24    0.19
  -2   8 -14    0.03    0.18
   3  -8  14    1.40    0.23
   3   8 -14    1.71    0.29
   3  -8  14    1.54    0.29
  -3  -8  14    1.59    0.27
   3   8  14    1.60    0.19
   3  -8 -14    1.29    0.27
  -3   8 -14    1.95    0.26
   4   8 -14    3.24    0.38
   4  -8  14    3.77    0.44
   4  -8  14    3.17    0.38
   4  -8 -14    3.96    0.45
  -4  -8  14    3.01    0.38
   4   8  14    3.46    0.27
  -4   8 -14    2.94    0.32
   5  -8  14    1.65    0.32
   5  -8  14    1.59    0.35
  -5   8 -14    1.40    0.24
   5   8  14    1.48    0.20
   5  -8 -14    0.97    0.32
  -5  -8  14    2.19    0.34
   6  -8  14    0.22    0.35
   6  -8  14    1.25    0.39
   6  -8 -14    1.06    0.39
  -6  -8  14    0.50    0.35
   6   8  14    1.26    0.24
   0  -9 -14   12.23    0.57
   0   9 -14   12.00    0.61
   0  -9  14   12.97    0.69
   1  -9  14    5.10    0.46
   1  -9  14    4.67    0.42
   1   9 -14    4.84    0.45
  -1   9 -14    4.95    0.41
  -1  -9  14    5.64    0.49
   1  -9 -14    4.81    0.44
   2   9 -14    1.28    0.28
   2  -9  14    1.17    0.26
   2  -9  14    1.66    0.25
   2  -9 -14    1.79    0.31
  -2   9 -14    1.25    0.23
  -2  -9  14    1.40    0.28
   3  -9  14    0.19    0.24
   3  -9  14    0.10    0.25
   3   9 -14   -0.04    0.25
  -3   9 -14    0.08    0.20
  -3  -9  14    0.12    0.26
   3   9  14    0.32    0.11
   3  -9 -14    0.62    0.28
   4   9 -14    0.37    0.31
   4  -9  14    0.60    0.28
   4  -9  14    0.35    0.28
  -4   9 -14    0.39    0.25
   4  -9 -14    0.35    0.30
  -4  -9  14    0.17    0.28
   4   9  14    0.52    0.15
   5  -9  14    1.55    0.36
   5  -9  14    1.03    0.36
   5  -9 -14    2.45    0.44
  -5   9 -14    1.50    0.31
   5   9  14    1.64    0.23
  -5  -9  14    0.83    0.36
   6  -9  14   -0.06    0.42
   6  -9  14    0.14    0.41
  -6  -9  14    0.57    0.42
   6  -9 -14    0.97    0.44
  -6   9 -14    0.46    0.32
   0  10 -14    0.23    0.24
   0 -10  14    0.33    0.28
   1  10 -14    0.82    0.26
   1 -10  14    0.77    0.30
   1 -10 -14    0.70    0.31
  -1 -10  14    0.87    0.31
  -1  10 -14    0.73    0.22
   2 -10  14    2.28    0.36
   2  10 -14    2.34    0.33
  -2 -10  14    1.96    0.35
   2 -10 -14    2.54    0.35
  -2  10 -14    1.90    0.28
   3 -10  14    0.48    0.34
   3  10 -14    0.90    0.33
  -3  10 -14    0.20    0.25
   3  10  14    0.54    0.11
  -3 -10  14   -0.15    0.29
   3 -10 -14    0.43    0.34
   4 -10  14   -0.19    0.37
   4  10 -14   -0.26    0.37
   4 -10  14   -0.40    0.32
  -4  10 -14   -0.12    0.26
   4 -10 -14   -0.03    0.36
   4  10  14    0.07    0.16
  -4 -10  14    0.56    0.36
   0  11 -14    2.16    0.37
   0 -11  14    3.26    0.46
   1  11 -14    0.86    0.35
   1 -11  14    0.30    0.36
  -1  11 -14    0.66    0.28
  -1 -11  14    0.73    0.33
   2 -11  14    3.53    0.44
   2  11 -14    3.04    0.43
  -2  11 -14    2.10    0.34
   2 -11 -14    3.44    0.44
  -2 -11  14    2.43    0.43
   3 -11  14    0.76    0.39
   3  11 -14    0.73    0.41
  -3 -11  14   -0.39    0.37
   3 -11 -14   -0.36    0.40
  -3  11 -14    0.00    0.25
   0   0 -15    0.05    0.08
   0   0  15    0.00    0.08
   0   0  15    0.04    0.08
  -1   0  15    0.80    0.09
   1   0 -15    1.31    0.16
  -1   0  15    0.68    0.12
   1   0  15    0.75    0.10
  -2   0  15    3.86    0.24
   2   0  15    4.39    0.23
  -2   0  15    4.22    0.21
   2   0  15    4.48    0.21
   2   0  15    3.99    0.25
   2   0 -15    4.01    0.24
  -3   0  15    4.26    0.22
  -3   0  15    3.80    0.23
   3   0 -15    4.20    0.27
   3   0  15    3.61    0.25
  -3   0  15    3.87    0.27
   3   0  15    3.65    0.24
   3   0  15    3.69    0.18
  -4   0  15   34.39    1.08
   4   0 -15   32.34    1.04
   4   0  15   34.10    1.06
   4   0  15   32.81    1.03
  -4   0  15   31.90    0.99
  -4   0  15   32.57    1.00
   4   0  15   33.72    0.90
   5   0  15    1.77    0.22
  -5   0  15    1.62    0.23
   5   0  15    1.39    0.19
   6   0  15    0.45    0.17
   6   0  15    0.80    0.19
  -6   0  15    0.90    0.20
   7   0  15    0.90    0.22
   7   0  15    0.80    0.22
  -7   0  15    0.87    0.23
   8   0  15    4.26    0.48
   8   0  15    2.75    0.38
  -8   0  15    3.93    0.53
   9   0  15    1.00    0.37
  -9   0  15    1.33    0.40
   0  -1 -15   67.77    1.79
   0  -1  15   66.06    1.85
   0   1 -15   65.48    1.82
   0   1  15   68.08    1.80
   0   1  15   68.55    1.82
   0  -1  15   68.64    1.85
   0   1  15   69.28    1.88
   1  -1  15   10.08    0.50
   1  -1  15   11.68    0.42
  -1   1  15   11.57    0.38
   1  -1  15   12.10    0.43
   1   1 -15   12.15    0.43
  -1   1  15   12.46    0.44
   1   1  15   11.93    0.39
   1   1  15   11.88    0.40
   1   1  15   11.83    0.46
   1  -1 -15   12.00    0.39
  -1  -1  15   11.41    0.45
   2   1 -15   17.56    0.57
  -2   1  15   17.60    0.53
  -2  -1 -15   18.01    0.51
   2  -1  15   18.09    0.56
   2  -1  15   17.86    0.62
  -2   1  15   14.52    0.60
  -2  -1  15   16.82    0.57
   2   1  15   17.73    0.50
  -2  -1  15   17.41    0.62
   2  -1 -15   17.24    0.54
   2   1  15   18.11    0.57
  -2  -1  15   17.38    0.61
   2   1  15   15.61    0.65
   3  -1  15   14.77    0.54
   3   1 -15   14.42    0.53
  -3   1  15   15.49    0.48
  -3   1  15   15.20    0.49
   3  -1  15   14.02    0.49
  -3   1  15   14.47    0.56
   3   1  15   15.45    0.40
   3  -1 -15   14.43    0.50
   3   1  15   14.54    0.52
   3   1  15   14.48    0.39
  -3  -1  15   15.11    0.53
  -3  -1  15   14.70    0.57
   3   1  15   14.52    0.55
   4   1 -15    8.37    0.43
   4  -1  15    8.67    0.41
  -4   1  15    8.91    0.43
  -4   1  15    8.32    0.36
   4  -1  15    8.44    0.43
   4  -1  15    8.31    0.34
  -4  -1  15    8.12    0.41
  -4  -1  15    8.01    0.38
   4   1  15    8.27    0.38
   4   1  15    8.56    0.40
   5  -1  15    2.26    0.28
  -5   1  15    2.49    0.29
  -5   1  15    2.65    0.27
   5  -1  15    2.85    0.25
   5  -1  15    2.22    0.26
  -5  -1  15    2.65    0.30
   5   1  15    2.24    0.27
   5   1  15    3.05    0.27
  -5  -1  15    2.29    0.24
   6  -1  15    2.43    0.30
  -6   1  15    2.24    0.31
   6  -1  15    1.49    0.22
   6   1  15    2.15    0.30
   6   1  15    2.71    0.32
  -6  -1  15    2.52    0.33
   7  -1  15    0.11    0.20
   7  -1  15    0.28    0.23
  -7   1  15   -0.23    0.21
  -7  -1  15   -0.01    0.21
   7   1  15   -0.15    0.19
   7   1  15    0.22    0.21
   8  -1  15    0.71    0.27
  -8   1  15    1.03    0.30
   8   1  15    0.93    0.28
   8   1  15    0.90    0.33
[truncated: 223,845 more chars]
