# Supplementary material for: 1,2-O-Iso­propyl­idene-β-d-lyxo-furan­ose
Source: IUCrdata. 2020 Dec 22;5(Pt 12):x201630. doi: 10.1107/S2414314620016302 (PMC9462171; doi:10.1107/S2414314620016302)
Supplement: Supplementary file 2 [file x-05-x201630-Isup2.hkl]

data_I                                                                          
_shelx_title ' mo_AN525_0m in P2(1)2(1)2(1)'                                    
_shelx_refln_list_code          4                                               
_shelx_F_calc_maximum       95.95                                               
_exptl_crystal_F_000       408.00                                               
_reflns_d_resolution_high  0.5802                                               
                                                                                
loop_                                                                           
 _space_group_symop_operation_xyz                                               
 'x, y, z'                                                                      
 '-x+1/2, -y, z+1/2'                                                            
 '-x, y+1/2, -z+1/2'                                                            
 'x+1/2, -y+1/2, -z'                                                            
                                                                                
_cell_length_a     5.9196                                                       
_cell_length_b     7.3562                                                       
_cell_length_c    21.1126                                                       
_cell_angle_alpha  90.000                                                       
_cell_angle_beta   90.000                                                       
_cell_angle_gamma  90.000                                                       
                                                                                
_shelx_F_squared_multiplier     1.000                                           
                                                                                
loop_                                                                           
 _refln_index_h                                                                 
 _refln_index_k                                                                 
 _refln_index_l                                                                 
 _refln_F_squared_calc                                                          
 _refln_F_squared_meas                                                          
 _refln_F_squared_sigma                                                         
 _refln_observed_status                                                         
   2   0   0        104.14        112.97         1.67 o                         
   4   0   0         37.13         39.31         1.23 o                         
   6   0   0         71.07         71.02         2.08 o                         
   8   0   0          9.39          9.27         1.48 o                         
  10   0   0         14.15         13.46         3.74 o                         
   1   1   0         97.67         84.67         0.85 o                         
   2   1   0        849.00        910.86         8.63 o                         
   3   1   0        794.69        880.48         8.14 o                         
   4   1   0        224.41        236.00         2.91 o                         
   5   1   0          0.00          0.59         0.51 o                         
   6   1   0          3.44          3.57         0.49 o                         
   7   1   0          0.43          0.24         0.81 o                         
   8   1   0          2.05          2.57         1.04 o                         
   9   1   0         15.04         19.79         1.86 o                         
  10   1   0          0.36          1.52         3.97 o                         
   0   2   0       4494.26       4393.68        45.83 o                         
   1   2   0         18.02         17.23         0.32 o                         
   2   2   0       1179.47       1336.95        12.98 o                         
   3   2   0        180.63        185.24         2.28 o                         
   4   2   0         75.44         68.74         1.24 o                         
   5   2   0         23.59         26.69         0.93 o                         
   6   2   0          0.28          0.07         0.56 o                         
   7   2   0          1.05          2.17         0.70 o                         
   8   2   0          0.42         -0.88         0.88 o                         
   9   2   0         17.99         17.74         1.86 o                         
  10   2   0         12.07         12.39         3.74 o                         
   1   3   0       1492.10       1700.74        15.37 o                         
   2   3   0         72.45         68.41         0.75 o                         
   3   3   0        237.69        243.64         2.69 o                         
   4   3   0         94.91         83.27         1.50 o                         
   5   3   0         64.31         59.08         1.37 o                         
   6   3   0        278.72        265.26         5.03 o                         
   7   3   0         15.19         14.07         1.03 o                         
   8   3   0          4.39          5.23         1.27 o                         
   9   3   0         14.67         17.32         4.15 o                         
   0   4   0        991.21       1169.45        15.69 o                         
   1   4   0          4.49          4.26         0.25 o                         
   2   4   0        299.77        325.40         3.47 o                         
   3   4   0        220.85        220.03         2.29 o                         
   4   4   0        181.15        172.58         2.31 o                         
   5   4   0          7.27          6.44         0.51 o                         
   6   4   0        184.74        187.95         5.96 o                         
   7   4   0          0.07         -0.19         0.66 o                         
   8   4   0          0.00          1.89         1.68 o                         
   9   4   0          7.27          1.31         1.99 o                         
   1   5   0         26.96         32.31         0.66 o                         
   2   5   0         24.43         19.33         0.62 o                         
   3   5   0          8.35          7.81         0.43 o                         
   4   5   0        184.75        173.66         2.30 o                         
   5   5   0          0.00         -0.37         0.51 o                         
   6   5   0         23.00         21.86         1.34 o                         
   7   5   0         14.13         11.68         1.35 o                         
   8   5   0         30.35         30.09         2.11 o                         
   9   5   0          5.29          7.18         2.40 o                         
   0   6   0          0.52         -0.08         0.40 o                         
   1   6   0         24.69         19.19         0.57 o                         
   2   6   0          3.05          1.93         0.35 o                         
   3   6   0        319.33        307.78         3.35 o                         
   4   6   0          2.54          2.88         0.60 o                         
   5   6   0         42.25         38.45         1.85 o                         
   6   6   0         21.26         18.38         1.20 o                         
   7   6   0          0.37          2.17         1.18 o                         
   8   6   0          0.29         -1.72         1.75 o                         
   1   7   0        248.37        244.42         2.70 o                         
   2   7   0        390.17        375.93         5.38 o                         
   3   7   0          0.53          0.19         0.37 o                         
   4   7   0         44.93         47.70         1.56 o                         
   5   7   0          6.73          5.73         0.83 o                         
   6   7   0          9.40          5.70         1.20 o                         
   7   7   0          6.87          4.59         1.42 o                         
   8   7   0         14.61         14.04         2.26 o                         
   0   8   0          9.62          8.79         0.62 o                         
   1   8   0         44.38         44.15         1.09 o                         
   2   8   0          1.90          1.13         0.41 o                         
   3   8   0         25.16         24.79         1.07 o                         
   4   8   0          6.96          9.05         0.72 o                         
   5   8   0         18.31         21.12         1.55 o                         
   6   8   0          0.96          1.50         1.33 o                         
   7   8   0          5.60          3.95         2.05 o                         
   1   9   0          4.43          3.94         0.58 o                         
   2   9   0          0.23          0.23         0.50 o                         
   3   9   0         55.63         62.72         1.68 o                         
   4   9   0         44.31         45.08         1.54 o                         
   5   9   0         45.48         47.24         1.98 o                         
   6   9   0          7.06          7.97         1.39 o                         
   7   9   0          0.11          0.47         1.33 o                         
   0  10   0         49.07         45.83         2.33 o                         
   1  10   0          1.72          1.39         0.65 o                         
   2  10   0          1.37          2.09         0.70 o                         
   3  10   0          0.94          0.54         0.72 o                         
   4  10   0         10.55         11.56         2.63 o                         
   5  10   0          1.44          1.65         1.40 o                         
   6  10   0          5.24          7.69         2.12 o                         
   1  11   0         44.18         42.61         1.81 o                         
   2  11   0         15.61         17.92         1.30 o                         
   3  11   0          7.26          7.47         1.03 o                         
   4  11   0         15.96         18.42         1.50 o                         
   5  11   0          0.01          0.49         1.43 o                         
   0  12   0          7.89          7.76         1.52 o                         
   1  12   0          0.52          0.10         0.99 o                         
   2  12   0         65.17         69.00         2.71 o                         
   3  12   0          5.56          7.33         1.47 o                         
   1   0   1       4239.83       3366.85       232.72 o                         
   2   0   1        819.71        845.97         8.06 o                         
   3   0   1       1330.45       1465.84        13.35 o                         
   4   0   1         20.35         17.69         0.67 o                         
   5   0   1        223.74        226.17         2.75 o                         
   6   0   1         10.58         10.13         0.70 o                         
   7   0   1          2.27          2.32         0.64 o                         
   8   0   1         11.43         11.54         1.10 o                         
   9   0   1         47.49         43.64         3.58 o                         
  10   0   1          5.65          4.09         2.61 o                         
 -10   1   1          9.20         13.74         2.62 o                         
  -9   1   1          9.38          8.65         1.76 o                         
  -8   1   1          2.53          4.09         0.88 o                         
  -7   1   1         37.01         38.41         1.43 o                         
  -6   1   1         26.12         22.66         1.53 o                         
  -5   1   1         29.48         26.58         1.01 o                         
  -4   1   1        267.22        286.81         3.43 o                         
  -3   1   1          8.83          9.54         0.37 o                         
  -2   1   1        802.74        839.18         7.68 o                         
  -1   1   1       1017.65       1060.34         8.85 o                         
   0   1   1       6752.53       5395.71       187.14 o                         
   1   1   1       1017.77       1043.54        10.06 o                         
   2   1   1        803.11        833.64         8.16 o                         
   3   1   1          8.78          9.99         0.38 o                         
   4   1   1        267.09        285.30         3.74 o                         
   5   1   1         29.25         27.42         1.06 o                         
   6   1   1         26.08         24.39         1.33 o                         
   7   1   1         36.91         36.35         1.48 o                         
   8   1   1          2.52          2.86         1.12 o                         
   9   1   1          9.37          9.78         2.14 o                         
  10   1   1          9.15         11.91         2.71 o                         
 -10   2   1          0.27          5.62         3.48 o                         
  -9   2   1          6.94          7.50         1.63 o                         
  -8   2   1          9.62          8.71         1.24 o                         
  -7   2   1         73.50         74.26         1.80 o                         
  -6   2   1        231.53        218.14         3.04 o                         
  -5   2   1        231.68        234.89         3.07 o                         
  -4   2   1         79.45         91.20         1.57 o                         
  -3   2   1       1006.43       1155.97        25.72 o                         
  -2   2   1        309.88        354.04         4.89 o                         
  -1   2   1        719.32        781.99         6.37 o                         
   0   2   1       1523.37       1630.20        12.50 o                         
   1   2   1        718.72        788.26         8.83 o                         
   2   2   1        309.49        362.98         3.46 o                         
   3   2   1       1006.98       1103.85         9.56 o                         
   4   2   1         79.36         90.41         1.34 o                         
   5   2   1        231.93        233.72         3.04 o                         
   6   2   1        231.13        217.90         4.20 o                         
   7   2   1         73.37         72.27         2.39 o                         
   8   2   1          9.64          9.40         1.25 o                         
   9   2   1          6.94          6.53         1.55 o                         
  10   2   1          0.28         -2.32         3.74 o                         
  -9   3   1          5.45          3.75         1.94 o                         
  -8   3   1         73.14         78.96         2.84 o                         
  -7   3   1         13.88         13.26         0.87 o                         
  -6   3   1         36.40         37.17         1.27 o                         
  -5   3   1        302.59        292.51         3.67 o                         
  -4   3   1         48.31         46.90         1.04 o                         
  -3   3   1        224.94        228.95         2.78 o                         
  -2   3   1        656.55        723.01         8.75 o                         
  -1   3   1         74.33         68.29         1.48 o                         
   0   3   1        212.06        224.84         1.88 o                         
   1   3   1         74.17         64.78         0.78 o                         
   2   3   1        656.74        728.79         6.37 o                         
   3   3   1        224.48        229.66         2.55 o                         
   4   3   1         48.30         45.96         1.07 o                         
   5   3   1        302.82        291.26         4.39 o                         
   6   3   1         36.49         36.00         1.45 o                         
   7   3   1         13.93         15.19         1.06 o                         
   8   3   1         72.90         76.97         2.54 o                         
   9   3   1          5.47          3.74         1.89 o                         
  -9   4   1          9.59          6.46         3.48 o                         
  -8   4   1         43.14         48.14         3.30 o                         
  -7   4   1         31.66         30.60         1.66 o                         
  -6   4   1         23.06         23.79         1.48 o                         
  -5   4   1         35.83         34.49         0.97 o                         
  -4   4   1         15.35         12.35         0.54 o                         
  -3   4   1         52.82         52.36         0.75 o                         
  -2   4   1         51.25         56.91         0.86 o                         
  -1   4   1        279.43        318.29         3.12 o                         
   0   4   1         56.00         44.62         0.57 o                         
   1   4   1        279.53        319.07         4.74 o                         
   2   4   1         51.42         55.12         1.14 o                         
   3   4   1         52.81         52.69         0.77 o                         
   4   4   1         15.28         14.34         0.61 o                         
   5   4   1         35.93         35.81         1.24 o                         
   6   4   1         23.16         21.66         1.12 o                         
   7   4   1         31.71         32.53         1.42 o                         
   8   4   1         43.01         43.68         2.77 o                         
   9   4   1          9.69          6.67         2.50 o                         
  -9   5   1          7.70          6.77         2.41 o                         
  -8   5   1         20.14         25.74         2.68 o                         
  -7   5   1         50.99         49.28         2.40 o                         
  -6   5   1         26.55         24.52         1.73 o                         
  -5   5   1         41.06         37.59         1.15 o                         
  -4   5   1        108.19        107.17         1.39 o                         
  -3   5   1        205.85        211.64         2.39 o                         
  -2   5   1         57.47         53.08         0.96 o                         
  -1   5   1        228.31        223.71         2.52 o                         
   0   5   1         11.64         15.21         0.40 o                         
   1   5   1        228.23        221.42         2.50 o                         
   2   5   1         57.42         53.80         1.14 o                         
   3   5   1        205.87        212.68         2.58 o                         
   4   5   1        108.26        109.64         1.72 o                         
   5   5   1         41.05         36.41         1.19 o                         
   6   5   1         26.37         25.17         1.41 o                         
   7   5   1         50.99         45.34         2.34 o                         
   8   5   1         20.17         19.57         1.83 o                         
   9   5   1          7.69          7.58         2.51 o                         
  -8   6   1         11.25         11.44         1.87 o                         
  -7   6   1          0.75          1.12         1.35 o                         
  -6   6   1         29.67         34.25         2.04 o                         
  -5   6   1          0.34          0.17         0.91 o                         
  -4   6   1         18.74         18.81         1.34 o                         
  -3   6   1        146.28        147.00         1.91 o                         
  -2   6   1        141.88        143.34         1.75 o                         
  -1   6   1         76.66         73.25         1.02 o                         
   0   6   1          3.74          6.16         0.31 o                         
   1   6   1         76.75         74.84         1.09 o                         
   2   6   1        141.78        142.04         1.76 o                         
   3   6   1        146.66        148.80         2.26 o                         
   4   6   1         18.86         18.35         0.87 o                         
   5   6   1          0.36         -0.62         0.62 o                         
   6   6   1         29.66         30.65         1.59 o                         
   7   6   1          0.75         -0.55         1.17 o                         
   8   6   1         11.26         13.32         1.87 o                         
  -8   7   1         13.22         14.57         3.35 o                         
  -7   7   1         10.01          9.75         1.62 o                         
  -6   7   1          3.00          1.14         1.15 o                         
  -5   7   1         22.08         24.38         1.37 o                         
  -4   7   1         21.36         21.93         1.11 o                         
  -3   7   1          9.31          9.88         0.58 o                         
  -2   7   1         62.63         60.33         1.54 o                         
  -1   7   1        300.58        287.78         2.94 o                         
   0   7   1          6.52          6.44         0.35 o                         
   1   7   1        300.90        289.78         3.10 o                         
   2   7   1         62.41         60.24         1.15 o                         
   3   7   1          9.21          9.22         0.58 o                         
   4   7   1         21.35         22.14         1.26 o                         
   5   7   1         22.06         26.48         1.45 o                         
   6   7   1          3.01          1.83         1.13 o                         
   7   7   1         10.04          8.96         1.55 o                         
   8   7   1         13.19         15.29         2.04 o                         
  -7   8   1          1.60          2.41         1.73 o                         
  -6   8   1          1.03          2.05         1.28 o                         
  -5   8   1         10.55         11.40         1.35 o                         
  -4   8   1         31.92         32.60         1.25 o                         
  -3   8   1         53.07         51.81         1.34 o                         
  -2   8   1         35.24         34.73         0.99 o                         
  -1   8   1         46.83         46.09         1.11 o                         
   0   8   1          4.30          4.24         0.38 o                         
   1   8   1         46.94         45.70         1.07 o                         
   2   8   1         35.10         33.80         1.12 o                         
   3   8   1         53.05         52.71         1.44 o                         
   4   8   1         31.79         32.12         1.28 o                         
   5   8   1         10.54         12.56         1.12 o                         
   6   8   1          1.05          2.34         1.30 o                         
   7   8   1          1.58          2.22         1.65 o                         
  -7   9   1          7.71          6.86         1.28 o                         
  -6   9   1         27.83         25.41         1.72 o                         
  -5   9   1         16.41         17.55         1.80 o                         
  -4   9   1         22.79         25.29         1.27 o                         
  -3   9   1          7.85          9.00         0.75 o                         
  -2   9   1          5.44          4.97         0.61 o                         
  -1   9   1          2.07          2.21         0.57 o                         
   0   9   1         11.37         10.19         0.75 o                         
   1   9   1          2.04          2.02         0.58 o                         
   2   9   1          5.46          6.04         0.63 o                         
   3   9   1          7.84          8.65         0.70 o                         
   4   9   1         22.77         23.02         1.21 o                         
   5   9   1         16.37         16.37         1.18 o                         
   6   9   1         27.82         26.62         2.03 o                         
   7   9   1          7.70          6.38         1.38 o                         
  -6  10   1          2.97          3.31         1.22 o                         
  -5  10   1         18.43         19.17         1.47 o                         
  -4  10   1         37.90         40.17         1.83 o                         
  -3  10   1         16.68         17.67         1.21 o                         
  -2  10   1          2.53          2.60         0.71 o                         
  -1  10   1         29.48         30.10         1.60 o                         
   0  10   1          0.54          0.56         0.64 o                         
   1  10   1         29.51         27.87         1.68 o                         
   2  10   1          2.54          2.05         0.71 o                         
   3  10   1         16.74         19.07         1.30 o                         
   4  10   1         37.99         43.28         2.33 o                         
   5  10   1         18.35         16.94         1.32 o                         
   6  10   1          2.98          3.78         1.26 o                         
  -5  11   1          4.02          3.16         1.44 o                         
  -4  11   1          6.62          5.18         1.79 o                         
  -3  11   1          3.71          4.15         0.96 o                         
  -2  11   1         18.92         20.70         1.67 o                         
  -1  11   1          2.75          3.83         1.21 o                         
   0  11   1         12.91         12.00         1.25 o                         
   1  11   1          2.76          3.17         0.79 o                         
   2  11   1         18.91         20.77         1.65 o                         
   3  11   1          3.70          3.46         1.21 o                         
   4  11   1          6.65          8.28         2.79 o                         
   5  11   1          4.04          2.59         1.65 o                         
  -3  12   1          0.78          1.02         1.84 o                         
  -2  12   1          3.92          1.89         1.11 o                         
  -1  12   1         23.18         25.24         2.66 o                         
   0  12   1          2.82          0.91         1.00 o                         
   1  12   1         23.25         22.73         1.47 o                         
   2  12   1          3.93          2.99         1.09 o                         
   3  12   1          0.78         -0.14         2.89 o                         
   1   0   2        816.14        876.62         7.08 o                         
   2   0   2        535.32        565.87         4.68 o                         
   3   0   2         25.67         23.43         0.53 o                         
   4   0   2        140.40        128.53         1.67 o                         
   5   0   2         47.40         44.89         1.03 o                         
   6   0   2        104.75        104.77         2.87 o                         
   7   0   2         27.08         27.19         1.41 o                         
   8   0   2          0.04         -0.97         0.97 o                         
   9   0   2         25.97         32.63         2.48 o                         
  10   0   2          3.09          3.00         2.65 o                         
 -10   1   2          7.79         11.20         4.15 o                         
  -9   1   2          4.33          2.48         1.85 o                         
  -8   1   2         42.90         42.70         1.68 o                         
  -7   1   2         15.08         17.15         1.02 o                         
  -6   1   2         56.48         52.69         1.47 o                         
  -5   1   2         71.76         66.38         1.31 o                         
  -4   1   2         15.36         14.90         0.82 o                         
  -3   1   2         50.01         54.84         0.86 o                         
  -2   1   2        473.90        500.33         4.41 o                         
  -1   1   2       2396.24       2397.47        18.44 o                         
   0   1   2        204.97        208.40         1.72 o                         
   1   1   2       2396.64       2362.61        20.09 o                         
   2   1   2        473.19        481.62         4.27 o                         
   3   1   2         50.15         53.16         0.73 o                         
   4   1   2         15.57         13.73         0.54 o                         
   5   1   2         71.82         63.93         1.44 o                         
   6   1   2         56.33         51.27         1.39 o                         
   7   1   2         14.98         14.94         1.01 o                         
   8   1   2         42.78         40.91         2.29 o                         
   9   1   2          4.35          2.79         2.10 o                         
  10   1   2          7.78          8.64         2.72 o                         
 -10   2   2          7.25          7.58         3.92 o                         
  -9   2   2         26.62         25.83         1.92 o                         
  -8   2   2         34.56         31.94         2.14 o                         
  -7   2   2          0.29          0.14         0.55 o                         
  -6   2   2         12.07         12.16         0.80 o                         
  -5   2   2        601.18        569.35         6.50 o                         
  -4   2   2        537.98        565.72         7.72 o                         
  -3   2   2        410.97        434.32         4.85 o                         
  -2   2   2        571.50        564.85         4.72 o                         
  -1   2   2       1928.36       2053.04        14.49 o                         
   0   2   2        724.90        792.23         5.87 o                         
   1   2   2       1928.61       2037.43        16.38 o                         
   2   2   2        571.62        580.95         5.44 o                         
   3   2   2        411.70        440.56         4.00 o                         
   4   2   2        537.65        554.16         6.17 o                         
   5   2   2        600.85        580.16         8.05 o                         
   6   2   2         12.11         12.56         0.87 o                         
   7   2   2          0.30          0.43         0.70 o                         
   8   2   2         34.65         34.79         2.06 o                         
   9   2   2         26.64         25.51         2.52 o                         
  10   2   2          7.26          5.44         3.66 o                         
  -9   3   2          0.04         -1.83         1.83 o                         
  -8   3   2         16.90         16.89         1.53 o                         
  -7   3   2         48.01         47.02         2.12 o                         
  -6   3   2         17.73         17.24         0.92 o                         
  -5   3   2         47.66         43.01         1.02 o                         
  -4   3   2         34.42         34.93         0.87 o                         
  -3   3   2          4.66          4.49         0.28 o                         
  -2   3   2        109.13        113.48         1.21 o                         
  -1   3   2       1099.97       1233.99        10.03 o                         
   0   3   2         59.34         59.54         0.71 o                         
   1   3   2       1099.84       1236.31        10.58 o                         
   2   3   2        109.24        116.48         2.04 o                         
   3   3   2          4.64          4.73         0.28 o                         
   4   3   2         34.40         34.97         0.92 o                         
   5   3   2         47.57         42.63         1.23 o                         
   6   3   2         17.67         12.92         1.20 o                         
   7   3   2         47.87         51.90         1.73 o                         
   8   3   2         16.92         18.00         1.19 o                         
   9   3   2          0.03         -2.01         2.01 o                         
  -9   4   2          4.91          0.80         2.08 o                         
  -8   4   2         27.77         28.05         2.54 o                         
  -7   4   2         60.24         61.06         2.04 o                         
  -6   4   2         54.81         59.33         1.58 o                         
  -5   4   2         42.45         45.21         1.67 o                         
  -4   4   2        112.01        115.89         1.54 o                         
  -3   4   2         98.08         90.40         1.26 o                         
  -2   4   2         50.10         47.29         0.78 o                         
  -1   4   2        600.66        680.65         5.99 o                         
   0   4   2          2.28          2.37         0.19 o                         
   1   4   2        600.23        682.41         5.99 o                         
   2   4   2         50.14         47.99         1.18 o                         
   3   4   2         98.48         91.48         1.28 o                         
   4   4   2        112.25        117.23         1.77 o                         
   5   4   2         42.51         44.40         1.78 o                         
   6   4   2         54.97         60.86         1.69 o                         
   7   4   2         60.08         62.44         1.77 o                         
   8   4   2         27.76         26.96         1.89 o                         
   9   4   2          4.96          5.11         2.11 o                         
  -9   5   2          4.18          4.46         2.40 o                         
  -8   5   2         18.17         14.76         2.11 o                         
  -7   5   2         19.10         17.38         1.66 o                         
  -6   5   2         25.51         26.16         1.50 o                         
  -5   5   2          6.47          6.82         0.54 o                         
  -4   5   2         51.83         47.78         0.82 o                         
  -3   5   2        562.10        564.65         5.53 o                         
  -2   5   2        639.05        681.08         6.94 o                         
  -1   5   2        143.47        158.90         1.91 o                         
   0   5   2        423.22        427.44         3.69 o                         
   1   5   2        143.76        158.35         1.74 o                         
   2   5   2        639.36        675.56         6.88 o                         
   3   5   2        562.59        562.07         5.89 o                         
   4   5   2         51.62         48.42         1.31 o                         
   5   5   2          6.50          5.47         0.60 o                         
   6   5   2         25.54         29.62         1.66 o                         
   7   5   2         19.13         20.31         1.38 o                         
   8   5   2         18.16         17.49         1.74 o                         
   9   5   2          4.19          3.40         3.25 o                         
  -8   6   2          6.86          3.31         1.69 o                         
  -7   6   2          3.01          4.08         1.30 o                         
  -6   6   2         47.30         46.53         2.25 o                         
  -5   6   2          7.46          7.82         0.83 o                         
  -4   6   2          5.69          5.73         0.69 o                         
  -3   6   2         75.68         71.07         1.24 o                         
  -2   6   2         47.73         47.61         0.86 o                         
  -1   6   2         88.66         89.58         1.22 o                         
   0   6   2         41.75         43.19         0.71 o                         
   1   6   2         88.53         88.09         1.15 o                         
   2   6   2         47.52         45.92         0.97 o                         
   3   6   2         75.71         73.53         1.58 o                         
   4   6   2          5.66          5.10         0.55 o                         
   5   6   2          7.44          7.66         1.00 o                         
   6   6   2         47.18         48.86         1.84 o                         
   7   6   2          2.99          2.07         1.28 o                         
   8   6   2          6.80          6.47         1.88 o                         
  -8   7   2          0.66          2.56         1.95 o                         
  -7   7   2          8.18          7.45         1.60 o                         
  -6   7   2          9.02          8.66         1.40 o                         
  -5   7   2         61.03         63.45         1.99 o                         
  -4   7   2         49.87         50.68         1.43 o                         
  -3   7   2         33.81         30.20         0.93 o                         
  -2   7   2         30.92         28.97         0.85 o                         
  -1   7   2         18.18         18.16         0.63 o                         
   0   7   2        711.55        721.49         6.49 o                         
   1   7   2         18.06         18.26         0.66 o                         
   2   7   2         30.80         28.65         0.96 o                         
   3   7   2         33.69         31.12         1.06 o                         
   4   7   2         49.95         50.77         1.64 o                         
   5   7   2         61.00         64.19         1.97 o                         
   6   7   2          8.96          9.70         1.22 o                         
   7   7   2          8.21          6.61         1.45 o                         
   8   7   2          0.68         -1.30         2.53 o                         
  -7   8   2          6.66          5.08         1.72 o                         
  -6   8   2          2.90          2.84         2.38 o                         
  -5   8   2          2.10          1.99         0.71 o                         
  -4   8   2         32.00         30.19         1.22 o                         
  -3   8   2         13.31         14.27         0.73 o                         
  -2   8   2         29.35         28.39         0.93 o                         
  -1   8   2         47.03         41.91         1.06 o                         
   0   8   2          9.45          8.55         0.47 o                         
   1   8   2         47.03         43.77         1.26 o                         
   2   8   2         29.29         28.36         1.04 o                         
   3   8   2         13.30         14.02         0.83 o                         
   4   8   2         31.83         29.64         1.26 o                         
   5   8   2          2.12          2.42         0.91 o                         
   6   8   2          2.91          1.09         1.35 o                         
   7   8   2          6.64          4.05         1.61 o                         
  -7   9   2         20.64         19.25         1.94 o                         
  -6   9   2          2.34          4.31         1.09 o                         
  -5   9   2          1.10          0.76         0.84 o                         
  -4   9   2         10.98         11.50         1.22 o                         
  -3   9   2         45.84         46.80         1.44 o                         
  -2   9   2         30.12         28.62         1.34 o                         
  -1   9   2         18.21         20.71         1.08 o                         
   0   9   2         66.19         68.99         1.76 o                         
   1   9   2         18.33         21.23         1.19 o                         
   2   9   2         30.04         28.03         1.17 o                         
   3   9   2         45.89         47.44         1.49 o                         
   4   9   2         11.08         11.16         0.86 o                         
   5   9   2          1.11         -0.03         0.93 o                         
   6   9   2          2.33          1.92         1.06 o                         
   7   9   2         20.64         15.96         1.67 o                         
  -6  10   2         16.62         15.24         1.39 o                         
  -5  10   2         17.11         15.55         1.21 o                         
  -4  10   2          5.86          5.31         1.21 o                         
  -3  10   2          2.97          1.58         0.77 o                         
  -2  10   2          9.60         11.05         1.12 o                         
  -1  10   2         15.57         16.59         1.16 o                         
   0  10   2         51.13         50.99         2.21 o                         
   1  10   2         15.53         16.12         1.07 o                         
   2  10   2          9.58          8.71         1.03 o                         
   3  10   2          3.00          1.86         0.77 o                         
   4  10   2          5.86          4.41         0.94 o                         
   5  10   2         17.08         18.00         1.90 o                         
   6  10   2         16.63         14.73         1.48 o                         
  -5  11   2          0.55         -0.94         1.21 o                         
  -4  11   2          7.11          4.62         1.13 o                         
  -3  11   2          0.56          0.78         0.91 o                         
  -2  11   2          6.69          4.65         1.14 o                         
  -1  11   2          1.01          2.34         0.81 o                         
   0  11   2         44.71         48.48         1.81 o                         
   1  11   2          1.02          2.21         1.36 o                         
   2  11   2          6.72          5.70         0.90 o                         
   3  11   2          0.56          1.64         0.97 o                         
   4  11   2          7.10          4.42         2.41 o                         
   5  11   2          0.55          2.49         2.32 o                         
  -3  12   2          3.15          1.75         1.61 o                         
  -2  12   2          5.03          7.04         1.11 o                         
  -1  12   2          6.76          8.00         1.03 o                         
   0  12   2          0.68          0.10         0.97 o                         
   1  12   2          6.78          5.61         1.05 o                         
   2  12   2          5.02          4.39         1.51 o                         
   3  12   2          3.13          2.94         1.62 o                         
   1   0   3       9205.91       8638.22        69.49 o                         
   2   0   3        217.84        222.83         3.05 o                         
   3   0   3        757.65        889.86         8.22 o                         
   4   0   3         38.46         38.55         0.87 o                         
   5   0   3         78.86         76.49         1.56 o                         
   6   0   3        475.44        453.31         6.71 o                         
   7   0   3          1.88          2.57         1.61 o                         
   8   0   3          1.54          1.62         1.26 o                         
   9   0   3         25.94         23.12         1.86 o                         
  10   0   3          2.49          1.62         2.64 o                         
 -10   1   3         25.34         28.67         3.11 o                         
  -9   1   3         27.94         24.58         1.98 o                         
  -8   1   3          3.71          4.44         0.96 o                         
  -7   1   3          2.09          1.43         0.59 o                         
  -6   1   3         95.30         94.44         1.92 o                         
  -5   1   3         12.38          9.23         0.66 o                         
  -4   1   3         52.34         54.89         1.04 o                         
  -3   1   3        166.77        179.53         2.06 o                         
  -2   1   3        382.62        442.26         3.92 o                         
  -1   1   3        887.86        930.43         7.71 o                         
   0   1   3       2167.60       2200.15        16.21 o                         
   1   1   3        890.53        945.46         7.30 o                         
   2   1   3        382.87        444.63         4.10 o                         
   3   1   3        166.77        174.91         2.13 o                         
   4   1   3         52.49         53.18         0.86 o                         
   5   1   3         12.45         11.30         0.68 o                         
   6   1   3         95.50         91.99         2.13 o                         
   7   1   3          2.08          2.47         0.82 o                         
   8   1   3          3.68          2.37         1.10 o                         
   9   1   3         27.94         30.81         2.44 o                         
  10   1   3         25.38         28.36         3.29 o                         
 -10   2   3          2.11         -3.57         3.57 o                         
  -9   2   3          4.48          0.93         2.03 o                         
  -8   2   3         32.52         32.28         1.86 o                         
  -7   2   3          0.04         -0.68         0.68 o                         
  -6   2   3         68.34         63.17         1.42 o                         
  -5   2   3         99.24         97.19         1.64 o                         
  -4   2   3        113.79        108.90         1.60 o                         
  -3   2   3        118.18        123.83         1.53 o                         
  -2   2   3        241.33        266.60         2.43 o                         
  -1   2   3        268.49        283.35         2.21 o                         
   0   2   3        212.62        245.26         1.76 o                         
   1   2   3        267.95        287.59         2.15 o                         
   2   2   3        241.26        268.82         2.47 o                         
   3   2   3        118.08        124.94         1.35 o                         
   4   2   3        114.06        108.38         1.40 o                         
   5   2   3         99.73         93.98         2.55 o                         
   6   2   3         68.36         66.97         1.95 o                         
   7   2   3          0.04          0.47         0.78 o                         
   8   2   3         32.70         36.04         1.92 o                         
   9   2   3          4.52          6.16         2.01 o                         
  10   2   3          2.09          0.09         4.10 o                         
  -9   3   3          8.98          9.27         2.11 o                         
  -8   3   3         15.14         15.62         1.49 o                         
  -7   3   3         17.03         17.85         1.05 o                         
  -6   3   3        106.92        113.80         3.85 o                         
  -5   3   3        194.47        185.77         2.39 o                         
  -4   3   3        452.94        449.54         5.16 o                         
  -3   3   3         26.04         33.39         0.69 o                         
  -2   3   3        777.45        861.50         7.95 o                         
  -1   3   3       1089.12       1245.64        10.11 o                         
   0   3   3        765.15        867.87         6.46 o                         
   1   3   3       1088.05       1221.43        14.26 o                         
   2   3   3        777.25        868.42         7.99 o                         
   3   3   3         26.09         33.86         0.63 o                         
   4   3   3        452.88        455.08         4.50 o                         
   5   3   3        194.15        183.01         4.74 o                         
   6   3   3        107.00        108.76         2.57 o                         
   7   3   3         16.97         17.54         1.79 o                         
   8   3   3         15.19         16.67         1.27 o                         
   9   3   3          9.01          4.90         1.97 o                         
  -9   4   3          1.61          2.65         2.11 o                         
  -8   4   3         14.04         12.98         2.14 o                         
  -7   4   3         28.71         33.75         1.68 o                         
  -6   4   3         17.52         18.30         1.55 o                         
  -5   4   3         30.73         28.53         1.01 o                         
  -4   4   3         79.08         75.82         1.23 o                         
  -3   4   3        790.40        821.47        13.52 o                         
  -2   4   3        680.54        721.62         6.37 o                         
  -1   4   3        227.65        255.55         2.15 o                         
   0   4   3        105.91         96.04         1.05 o                         
   1   4   3        227.60        248.24         2.49 o                         
   2   4   3        680.31        718.32         8.24 o                         
   3   4   3        790.80        810.35        16.19 o                         
   4   4   3         79.31         74.73         1.25 o                         
   5   4   3         30.62         29.06         1.23 o                         
   6   4   3         17.47         18.07         1.32 o                         
   7   4   3         28.57         30.80         1.45 o                         
   8   4   3         14.02         14.93         1.56 o                         
   9   4   3          1.60          2.30         2.14 o                         
  -9   5   3          0.40          2.46         2.39 o                         
  -8   5   3          2.96          1.92         1.70 o                         
  -7   5   3         44.63         53.57         2.55 o                         
  -6   5   3         27.27         31.43         1.83 o                         
  -5   5   3          7.57          7.69         0.58 o                         
  -4   5   3         19.80         19.34         0.67 o                         
  -3   5   3        297.44        303.41         3.42 o                         
  -2   5   3        257.65        254.74         2.70 o                         
  -1   5   3         51.69         52.78         0.86 o                         
   0   5   3         26.97         33.14         0.68 o                         
   1   5   3         51.90         53.27         0.81 o                         
   2   5   3        257.67        249.13         2.83 o                         
   3   5   3        297.58        293.64         3.60 o                         
   4   5   3         19.80         18.43         1.06 o                         
   5   5   3          7.52          7.25         0.60 o                         
   6   5   3         27.29         29.32         1.65 o                         
   7   5   3         44.40         45.33         2.29 o                         
   8   5   3          2.96          2.84         2.43 o                         
   9   5   3          0.39          0.18         3.21 o                         
  -8   6   3          7.48          9.11         2.16 o                         
  -7   6   3         11.45          9.70         1.44 o                         
  -6   6   3          4.97          3.38         1.04 o                         
  -5   6   3         15.79         18.07         1.12 o                         
  -4   6   3          1.91          2.41         0.53 o                         
  -3   6   3        101.83        102.05         1.67 o                         
  -2   6   3        112.27        111.44         1.40 o                         
  -1   6   3         64.30         67.08         0.97 o                         
   0   6   3        145.16        134.37         1.40 o                         
   1   6   3         64.47         67.11         0.93 o                         
   2   6   3        112.27        110.19         1.60 o                         
   3   6   3        102.28        103.31         1.78 o                         
   4   6   3          1.90          0.34         0.55 o                         
   5   6   3         15.81         17.29         1.22 o                         
   6   6   3          4.99          6.42         0.89 o                         
   7   6   3         11.40         10.40         1.43 o                         
   8   6   3          7.46          4.69         1.66 o                         
  -8   7   3          3.16          1.77         2.46 o                         
  -7   7   3          9.07          7.60         2.82 o                         
  -6   7   3          8.78          8.59         1.34 o                         
  -5   7   3          9.58          7.85         1.11 o                         
  -4   7   3         10.95          9.25         0.85 o                         
  -3   7   3         86.09         84.43         1.78 o                         
  -2   7   3        222.82        215.07         2.79 o                         
  -1   7   3        201.57        190.50         2.34 o                         
   0   7   3         79.43         73.00         1.04 o                         
   1   7   3        201.27        192.23         2.24 o                         
   2   7   3        222.26        211.99         2.50 o                         
   3   7   3         86.16         83.55         1.71 o                         
   4   7   3         10.81          8.91         0.82 o                         
   5   7   3          9.52          9.35         1.09 o                         
   6   7   3          8.77          7.43         1.09 o                         
   7   7   3          9.11         10.34         1.53 o                         
   8   7   3          3.16          2.88         3.62 o                         
  -7   8   3          1.34          3.68         1.78 o                         
  -6   8   3          0.44          2.16         1.34 o                         
  -5   8   3          9.29          8.64         0.92 o                         
  -4   8   3         11.33         12.48         0.81 o                         
  -3   8   3         37.58         36.34         1.30 o                         
  -2   8   3          3.67          4.32         0.45 o                         
  -1   8   3         12.25         11.37         0.60 o                         
   0   8   3        224.60        223.16         2.66 o                         
   1   8   3         12.29         11.63         0.65 o                         
   2   8   3          3.64          2.55         0.48 o                         
   3   8   3         37.58         36.28         1.58 o                         
   4   8   3         11.36         12.11         1.03 o                         
   5   8   3          9.35          9.75         1.04 o                         
   6   8   3          0.44         -1.17         1.35 o                         
   7   8   3          1.34          1.21         2.28 o                         
  -7   9   3          1.26          1.49         1.30 o                         
  -6   9   3         20.63         20.62         1.60 o                         
  -5   9   3          9.54         11.98         1.92 o                         
  -4   9   3          9.71         10.87         0.89 o                         
  -3   9   3         62.71         63.43         1.63 o                         
  -2   9   3         16.93         17.58         0.84 o                         
  -1   9   3          3.93          3.41         0.51 o                         
   0   9   3         33.31         37.33         1.22 o                         
   1   9   3          3.91          2.18         0.56 o                         
   2   9   3         16.96         17.69         1.09 o                         
   3   9   3         62.84         65.65         1.73 o                         
   4   9   3          9.68         10.85         0.93 o                         
   5   9   3          9.56         10.09         1.64 o                         
   6   9   3         20.69         22.72         1.56 o                         
   7   9   3          1.25          0.62         1.34 o                         
  -6  10   3          9.11          8.68         1.28 o                         
  -5  10   3          9.12          9.06         1.40 o                         
  -4  10   3         11.24          9.83         0.94 o                         
  -3  10   3          1.78          2.99         0.74 o                         
  -2  10   3          5.38          5.34         0.76 o                         
  -1  10   3          1.64          1.89         0.63 o                         
   0  10   3          0.80          0.19         0.73 o                         
   1  10   3          1.58          1.02         0.68 o                         
   2  10   3          5.34          4.76         0.80 o                         
   3  10   3          1.75          0.83         0.80 o                         
   4  10   3         11.21          8.94         1.57 o                         
   5  10   3          9.14         10.05         1.21 o                         
   6  10   3          9.14          8.43         1.41 o                         
  -5  11   3         13.53         12.06         1.98 o                         
  -4  11   3          4.11          7.25         1.25 o                         
  -3  11   3          3.67          3.87         0.95 o                         
  -2  11   3          7.42          5.98         0.86 o                         
  -1  11   3         24.56         26.23         1.56 o                         
   0  11   3          7.75          6.48         1.46 o                         
   1  11   3         24.68         26.26         1.67 o                         
   2  11   3          7.45          7.33         1.10 o                         
   3  11   3          3.65          4.10         1.00 o                         
   4  11   3          4.06          4.57         1.75 o                         
   5  11   3         13.49         18.46         3.74 o                         
  -3  12   3         10.59         12.20         1.99 o                         
  -2  12   3          5.06          3.98         1.03 o                         
  -1  12   3         10.50         10.87         1.07 o                         
   0  12   3          0.98          2.62         1.27 o                         
   1  12   3         10.48         10.64         1.15 o                         
   2  12   3          5.06          4.61         1.15 o                         
   3  12   3         10.60          7.75         1.64 o                         
   0   0   4       4330.08       4315.14        45.04 o                         
   1   0   4       2567.80       2632.28        19.42 o                         
   2   0   4         18.78         18.90         0.33 o                         
   3   0   4         76.55         81.19         1.02 o                         
   4   0   4          9.77          9.35         0.50 o                         
   5   0   4        232.70        208.87         2.76 o                         
   6   0   4         18.07         18.17         1.60 o                         
   7   0   4         13.03         10.80         1.92 o                         
   8   0   4          6.08          6.25         0.98 o                         
   9   0   4         18.07         22.32         2.17 o                         
  10   0   4         12.32         17.69         2.91 o                         
 -10   1   4          0.04         -0.47         2.62 o                         
  -9   1   4          8.71          7.22         1.62 o                         
  -8   1   4         11.03         12.70         1.17 o                         
  -7   1   4          4.30          4.31         0.78 o                         
  -6   1   4         32.26         33.52         1.09 o                         
  -5   1   4        202.76        207.60         2.76 o                         
  -4   1   4          1.48          1.34         0.33 o                         
  -3   1   4       1148.29       1216.68        15.76 o                         
  -2   1   4        522.13        564.69         4.47 o                         
  -1   1   4       2340.14       2373.19        18.21 o                         
   0   1   4       4854.87       4650.60        35.83 o                         
   1   1   4       2341.97       2404.39        17.74 o                         
   2   1   4        521.37        562.00         4.91 o                         
   3   1   4       1148.48       1237.96        13.07 o                         
   4   1   4          1.47          1.71         0.34 o                         
   5   1   4        202.68        196.73         5.71 o                         
   6   1   4         32.15         33.18         2.44 o                         
   7   1   4          4.26          4.58         1.07 o                         
   8   1   4         10.94         10.62         1.47 o                         
   9   1   4          8.66          8.29         1.67 o                         
  10   1   4          0.04          0.25         2.68 o                         
 -10   2   4          0.68          0.18         3.83 o                         
  -9   2   4         16.81         14.28         3.43 o                         
  -8   2   4          2.25          2.17         1.20 o                         
  -7   2   4          7.99          9.27         0.94 o                         
  -6   2   4         57.43         55.21         1.34 o                         
  -5   2   4          9.81          9.63         0.60 o                         
  -4   2   4        187.58        181.65         2.35 o                         
  -3   2   4        455.59        504.14         5.16 o                         
  -2   2   4        497.10        539.88         4.80 o                         
  -1   2   4       2026.25       2203.44        15.55 o                         
   0   2   4        492.28        575.81         4.14 o                         
   1   2   4       2023.05       2182.29        17.57 o                         
   2   2   4        497.50        546.57         5.10 o                         
   3   2   4        455.11        500.98         4.52 o                         
   4   2   4        187.78        185.04         2.08 o                         
   5   2   4          9.76          9.48         0.66 o                         
   6   2   4         57.73         58.03         1.85 o                         
   7   2   4          7.97          8.42         0.97 o                         
   8   2   4          2.23          2.29         1.70 o                         
   9   2   4         16.85         17.92         2.29 o                         
  10   2   4          0.69          2.76         3.74 o                         
  -9   3   4          1.21          4.05         2.48 o                         
  -8   3   4         14.04         15.52         1.51 o                         
  -7   3   4        114.48        118.82         2.44 o                         
  -6   3   4         34.83         33.87         1.25 o                         
  -5   3   4         84.61         84.19         1.40 o                         
  -4   3   4        225.06        221.06         2.81 o                         
  -3   3   4        209.31        209.82         2.11 o                         
  -2   3   4        650.57        766.39         6.72 o                         
  -1   3   4        450.61        509.45         3.88 o                         
   0   3   4         51.72         48.57         0.51 o                         
   1   3   4        450.45        510.24         4.77 o                         
   2   3   4        649.91        761.55         7.62 o                         
   3   3   4        209.74        211.88         2.22 o                         
   4   3   4        225.03        218.93         2.44 o                         
   5   3   4         84.76         83.74         1.68 o                         
   6   3   4         34.70         33.24         1.45 o                         
   7   3   4        114.50        122.47         3.75 o                         
   8   3   4         14.08         14.44         1.38 o                         
   9   3   4          1.21          1.41         2.11 o                         
  -9   4   4          8.33          9.63         2.49 o                         
  -8   4   4         16.40         15.47         1.99 o                         
  -7   4   4         19.06         21.23         1.29 o                         
  -6   4   4         42.26         40.63         1.91 o                         
  -5   4   4          3.66          4.98         0.50 o                         
  -4   4   4        251.58        247.74         2.91 o                         
  -3   4   4         39.64         40.93         0.87 o                         
  -2   4   4         69.96         71.70         0.96 o                         
  -1   4   4        726.95        774.70         6.10 o                         
   0   4   4         77.29         82.19         0.84 o                         
   1   4   4        727.84        757.10         7.02 o                         
   2   4   4         70.29         71.17         1.04 o                         
   3   4   4         39.59         38.43         0.72 o                         
   4   4   4        251.90        247.64         2.86 o                         
   5   4   4          3.70          4.22         0.67 o                         
   6   4   4         42.47         40.13         1.66 o                         
   7   4   4         19.04         21.95         1.51 o                         
   8   4   4         16.43         15.85         1.70 o                         
   9   4   4          8.32          5.05         2.23 o                         
  -9   5   4          3.39          3.48         2.52 o                         
  -8   5   4          5.71          4.16         1.82 o                         
  -7   5   4         93.11         94.32         3.13 o                         
  -6   5   4         90.55         88.01         2.75 o                         
  -5   5   4         28.57         28.14         0.98 o                         
  -4   5   4         31.76         31.88         0.95 o                         
  -3   5   4        144.90        130.23         2.83 o                         
  -2   5   4        157.28        169.39         1.75 o                         
  -1   5   4         50.65         52.83         0.78 o                         
   0   5   4        235.87        254.76         2.46 o                         
   1   5   4         50.69         51.38         0.78 o                         
   2   5   4        157.50        166.95         2.22 o                         
   3   5   4        144.85        134.37         4.46 o                         
   4   5   4         31.77         30.28         1.06 o                         
   5   5   4         28.61         29.31         1.19 o                         
   6   5   4         90.36         93.24         2.62 o                         
   7   5   4         92.91         99.33         2.64 o                         
   8   5   4          5.68          4.21         1.73 o                         
   9   5   4          3.39          1.65         4.32 o                         
  -8   6   4         18.71         20.23         2.50 o                         
  -7   6   4          2.87          0.82         1.35 o                         
  -6   6   4         22.90         21.42         1.53 o                         
  -5   6   4         13.84         11.41         0.98 o                         
  -4   6   4         94.37         87.40         1.75 o                         
  -3   6   4        131.99        124.27         1.90 o                         
  -2   6   4        232.04        221.69         2.33 o                         
  -1   6   4         25.33         24.68         0.75 o                         
   0   6   4         13.96         13.61         0.49 o                         
   1   6   4         25.45         22.85         0.68 o                         
   2   6   4        231.65        221.54         2.68 o                         
   3   6   4        131.78        126.44         2.03 o                         
   4   6   4         94.50         88.83         2.11 o                         
   5   6   4         13.83         11.38         1.08 o                         
   6   6   4         22.97         23.79         1.84 o                         
   7   6   4          2.89          3.91         1.28 o                         
   8   6   4         18.71         22.08         3.12 o                         
  -8   7   4          0.60         -2.01         2.27 o                         
  -7   7   4         26.52         31.07         2.21 o                         
  -6   7   4          7.70          6.91         1.36 o                         
  -5   7   4         24.39         21.83         1.60 o                         
  -4   7   4         16.71         13.95         1.36 o                         
  -3   7   4         13.01         13.18         0.81 o                         
  -2   7   4        167.10        160.51         2.43 o                         
  -1   7   4         32.80         30.34         0.75 o                         
   0   7   4        313.31        300.14         3.13 o                         
   1   7   4         32.74         30.16         0.67 o                         
   2   7   4        166.75        161.24         2.20 o                         
   3   7   4         13.00         12.42         0.79 o                         
   4   7   4         16.86         14.53         1.16 o                         
   5   7   4         24.40         22.46         1.37 o                         
   6   7   4          7.73          8.81         1.08 o                         
   7   7   4         26.57         27.40         2.56 o                         
   8   7   4          0.60          1.22         1.80 o                         
  -7   8   4          8.85          7.30         1.82 o                         
  -6   8   4         13.95         13.59         1.57 o                         
  -5   8   4         40.58         45.42         1.66 o                         
  -4   8   4          1.14          1.92         0.53 o                         
  -3   8   4         34.61         35.50         1.54 o                         
  -2   8   4         20.72         18.83         0.74 o                         
  -1   8   4         71.69         70.40         1.35 o                         
   0   8   4         77.71         80.13         1.31 o                         
   1   8   4         71.71         70.72         1.39 o                         
   2   8   4         20.76         18.88         0.94 o                         
   3   8   4         34.49         36.30         1.23 o                         
   4   8   4          1.16          2.24         0.58 o                         
   5   8   4         40.57         39.24         1.84 o                         
   6   8   4         13.97         13.64         1.57 o                         
   7   8   4          8.86          9.61         1.72 o                         
  -7   9   4          0.76         -0.18         1.53 o                         
  -6   9   4          0.58          1.74         0.98 o                         
  -5   9   4         29.40         32.39         1.55 o                         
  -4   9   4         51.53         55.80         1.79 o                         
  -3   9   4         20.68         24.38         0.95 o                         
  -2   9   4         23.04         23.50         0.88 o                         
  -1   9   4         15.59         16.05         0.89 o                         
   0   9   4         50.34         49.06         1.30 o                         
   1   9   4         15.63         14.63         1.04 o                         
   2   9   4         23.13         21.96         1.08 o                         
   3   9   4         20.56         22.09         1.17 o                         
   4   9   4         51.63         56.44         1.74 o                         
   5   9   4         29.26         30.11         2.62 o                         
   6   9   4          0.59          1.30         1.05 o                         
   7   9   4          0.75          1.58         1.47 o                         
  -6  10   4         22.82         26.82         2.07 o                         
  -5  10   4          0.35          2.71         0.95 o                         
  -4  10   4         17.90         17.03         1.39 o                         
  -3  10   4         11.57         12.30         1.14 o                         
  -2  10   4         37.21         36.66         1.34 o                         
  -1  10   4         28.92         31.51         1.38 o                         
   0  10   4          0.27         -0.37         0.59 o                         
   1  10   4         28.84         28.53         2.29 o                         
   2  10   4         37.23         38.58         1.65 o                         
   3  10   4         11.55         10.25         1.00 o                         
   4  10   4         17.95         19.28         1.59 o                         
   5  10   4          0.35         -0.73         1.05 o                         
   6  10   4         22.83         19.64         2.08 o                         
  -4  11   4          2.15          2.60         1.01 o                         
  -3  11   4         13.44         13.81         1.29 o                         
  -2  11   4          5.95          6.35         0.83 o                         
  -1  11   4         12.95         13.23         0.98 o                         
   0  11   4          0.13          0.79         0.76 o                         
   1  11   4         12.89         13.12         1.02 o                         
   2  11   4          5.95          5.54         1.11 o                         
   3  11   4         13.39         11.96         1.17 o                         
   4  11   4          2.15          0.08         1.16 o                         
  -3  12   4          8.77         10.30         2.29 o                         
  -2  12   4         14.72         13.76         3.34 o                         
  -1  12   4         18.08         19.26         1.51 o                         
   0  12   4          0.26         -1.20         1.20 o                         
   1  12   4         18.12         16.20         1.27 o                         
   2  12   4         14.72         15.11         1.33 o                         
   3  12   4          8.77         10.85         3.57 o                         
   1   0   5        112.40         95.38         0.82 o                         
   2   0   5        183.63        187.15         1.70 o                         
   3   0   5         67.79         54.53         0.78 o                         
   4   0   5         18.88         14.13         1.10 o                         
   5   0   5         17.68         21.19         0.95 o                         
   6   0   5          0.09          0.81         0.56 o                         
   7   0   5          2.20          1.63         0.72 o                         
   8   0   5         28.42         27.45         2.48 o                         
   9   0   5          1.82          1.70         1.49 o                         
  10   0   5          8.29          8.58         2.63 o                         
 -10   1   5         18.44         22.17         4.64 o                         
  -9   1   5         13.17         14.32         1.73 o                         
  -8   1   5          2.20          3.23         0.96 o                         
  -7   1   5         15.03         15.15         1.06 o                         
  -6   1   5         21.59         22.42         1.07 o                         
  -5   1   5        143.22        133.95         1.85 o                         
  -4   1   5        166.58        165.60         2.18 o                         
  -3   1   5        324.66        320.06         3.15 o                         
  -2   1   5        757.03        848.94         7.45 o                         
  -1   1   5       1676.21       1822.26        12.87 o                         
   0   1   5        342.24        356.55         2.60 o                         
   1   1   5       1675.43       1826.92        12.43 o                         
   2   1   5        756.80        871.66         7.98 o                         
   3   1   5        324.45        319.74         3.16 o                         
   4   1   5        166.95        164.90         2.19 o                         
   5   1   5        143.47        127.64         2.18 o                         
   6   1   5         21.59         20.54         1.15 o                         
   7   1   5         15.02         16.54         1.79 o                         
   8   1   5          2.19          0.46         1.19 o                         
   9   1   5         13.17         10.56         1.58 o                         
  10   1   5         18.49         18.60         3.48 o                         
  -9   2   5          1.03          3.10         3.17 o                         
  -8   2   5         55.35         54.62         2.11 o                         
  -7   2   5         80.70         82.81         2.81 o                         
  -6   2   5         94.20         93.69         1.74 o                         
  -5   2   5        135.42        131.21         2.16 o                         
  -4   2   5        190.85        193.19         2.31 o                         
  -3   2   5          5.27          4.87         0.29 o                         
  -2   2   5       4223.26       4533.09        45.38 o                         
  -1   2   5        394.73        444.38         3.25 o                         
   0   2   5        184.40        202.22         1.61 o                         
   1   2   5        395.15        444.54         3.25 o                         
   2   2   5       4226.19       4646.17        44.75 o                         
   3   2   5          5.40          5.10         0.27 o                         
   4   2   5        191.00        194.49         2.05 o                         
   5   2   5        135.21        127.99         2.12 o                         
   6   2   5         94.15         91.21         2.35 o                         
   7   2   5         80.86         83.37         2.53 o                         
   8   2   5         55.37         54.65         2.42 o                         
   9   2   5          1.03          1.70         2.72 o                         
  -9   3   5          4.52          4.55         2.94 o                         
  -8   3   5          6.91          5.95         1.12 o                         
  -7   3   5         33.42         32.26         1.66 o                         
  -6   3   5          0.31          0.85         0.55 o                         
  -5   3   5          7.98          9.40         0.53 o                         
  -4   3   5         24.21         21.98         0.70 o                         
  -3   3   5         64.35         61.98         0.86 o                         
  -2   3   5        426.68        463.65         3.95 o                         
  -1   3   5         91.36         97.17         0.88 o                         
   0   3   5         71.56         69.33         0.67 o                         
   1   3   5         91.00         95.92         1.00 o                         
   2   3   5        426.43        460.98         4.12 o                         
   3   3   5         64.20         62.44         0.89 o                         
   4   3   5         24.11         20.49         1.01 o                         
   5   3   5          7.96          9.93         0.70 o                         
   6   3   5          0.32         -0.25         0.82 o                         
   7   3   5         33.29         33.30         1.76 o                         
   8   3   5          6.90          5.86         1.13 o                         
   9   3   5          4.49         10.16         3.03 o                         
  -9   4   5          9.60         11.23         2.60 o                         
  -8   4   5         14.12         16.93         2.81 o                         
  -7   4   5         26.36         27.55         1.59 o                         
  -6   4   5         28.03         28.47         1.49 o                         
  -5   4   5         62.45         61.07         1.35 o                         
  -4   4   5         47.67         47.52         0.96 o                         
  -3   4   5        121.96        122.13         1.62 o                         
  -2   4   5        286.65        290.60         2.93 o                         
  -1   4   5        123.36        113.52         1.04 o                         
   0   4   5         93.87        103.09         1.01 o                         
   1   4   5        123.32        111.02         1.26 o                         
   2   4   5        286.93        297.43         3.16 o                         
   3   4   5        121.65        126.53         1.58 o                         
   4   4   5         47.54         47.65         1.10 o                         
   5   4   5         62.46         58.72         1.69 o                         
   6   4   5         27.96         26.84         1.49 o                         
   7   4   5         26.27         30.61         2.23 o                         
   8   4   5         14.08         17.61         1.39 o                         
   9   4   5          9.59          5.73         3.88 o                         
  -9   5   5          9.26          7.36         2.99 o                         
  -8   5   5         35.77         35.35         3.21 o                         
  -7   5   5          0.16          0.20         1.49 o                         
  -6   5   5         18.49         21.70         1.55 o                         
  -5   5   5         55.44         57.79         1.41 o                         
  -4   5   5        349.01        330.07         4.04 o                         
  -3   5   5        128.76        126.49         1.67 o                         
  -2   5   5         47.97         51.40         0.76 o                         
  -1   5   5        373.72        393.87         4.87 o                         
   0   5   5        221.94        218.50         2.16 o                         
   1   5   5        373.67        393.50         3.88 o                         
   2   5   5         47.96         52.95         1.18 o                         
   3   5   5        128.71        123.25         1.92 o                         
   4   5   5        349.48        330.15         4.04 o                         
   5   5   5         55.30         57.16         1.64 o                         
   6   5   5         18.52         18.65         1.41 o                         
   7   5   5          0.16          1.13         1.06 o                         
   8   5   5         35.70         36.26         2.36 o                         
   9   5   5          9.21          9.10         2.58 o                         
  -8   6   5          5.88          7.55         2.27 o                         
  -7   6   5         19.72         21.57         1.83 o                         
  -6   6   5         11.66         12.76         1.31 o                         
  -5   6   5         39.64         44.19         2.01 o                         
  -4   6   5         42.36         42.34         1.20 o                         
  -3   6   5         35.39         33.78         0.96 o                         
  -2   6   5        423.81        402.95         4.92 o                         
  -1   6   5         36.20         32.78         0.50 o                         
   0   6   5        205.10        199.91         2.07 o                         
   1   6   5         36.37         32.56         0.71 o                         
   2   6   5        423.31        410.25         4.86 o                         
   3   6   5         35.20         34.26         1.17 o                         
   4   6   5         42.53         41.26         1.46 o                         
   5   6   5         39.63         45.19         1.72 o                         
   6   6   5         11.63         12.40         1.26 o                         
   7   6   5         19.74         21.50         1.57 o                         
   8   6   5          5.86          5.74         1.75 o                         
  -8   7   5         10.44          7.66         2.58 o                         
  -7   7   5         11.44          9.79         1.70 o                         
  -6   7   5         83.07         90.84         3.16 o                         
  -5   7   5         36.13         36.18         2.04 o                         
  -4   7   5         32.00         30.37         0.95 o                         
  -3   7   5          9.05          8.77         0.64 o                         
  -2   7   5         32.94         32.36         0.97 o                         
  -1   7   5         53.69         54.75         0.98 o                         
   0   7   5         13.64         14.49         0.52 o                         
   1   7   5         53.67         54.53         1.01 o                         
   2   7   5         32.86         31.38         0.97 o                         
   3   7   5          9.09          7.39         0.61 o                         
   4   7   5         32.00         32.89         1.60 o                         
   5   7   5         36.16         37.25         2.26 o                         
   6   7   5         83.13         83.12         2.49 o                         
   7   7   5         11.55         13.25         1.58 o                         
   8   7   5         10.49         12.09         2.02 o                         
  -7   8   5          1.37          1.20         1.80 o                         
  -6   8   5          7.79          9.21         1.49 o                         
  -5   8   5         20.51         18.81         1.38 o                         
  -4   8   5         22.73         23.74         1.14 o                         
  -3   8   5          6.74          7.17         0.51 o                         
  -2   8   5         81.43         82.55         1.42 o                         
  -1   8   5         81.95         82.22         1.69 o                         
   0   8   5          7.31          7.05         0.47 o                         
   1   8   5         82.04         78.83         1.49 o                         
   2   8   5         81.32         86.99         1.66 o                         
   3   8   5          6.74          5.75         0.64 o                         
   4   8   5         22.66         24.86         1.53 o                         
   5   8   5         20.44         19.00         1.26 o                         
   6   8   5          7.81          6.73         1.26 o                         
   7   8   5          1.39          2.63         1.65 o                         
  -7   9   5          2.87          1.15         1.23 o                         
  -6   9   5         15.03         17.53         1.54 o                         
  -5   9   5         19.54         21.11         1.36 o                         
  -4   9   5         67.71         71.19         1.65 o                         
  -3   9   5         12.41          9.83         0.61 o                         
  -2   9   5         19.89         21.13         1.08 o                         
  -1   9   5          1.33          0.63         0.69 o                         
   0   9   5         70.06         73.08         1.56 o                         
   1   9   5          1.36          0.28         0.48 o                         
   2   9   5         19.76         18.90         0.97 o                         
   3   9   5         12.44         10.17         0.83 o                         
   4   9   5         67.85         68.92         2.35 o                         
   5   9   5         19.63         19.70         1.53 o                         
   6   9   5         15.08         13.60         1.35 o                         
   7   9   5          2.85          2.40         1.61 o                         
  -6  10   5          1.37          1.70         1.22 o                         
  -5  10   5          7.75          6.63         1.00 o                         
  -4  10   5         12.73         12.03         0.95 o                         
  -3  10   5          6.40          6.94         0.60 o                         
  -2  10   5          0.19          0.29         0.48 o                         
  -1  10   5         51.68         55.74         1.88 o                         
   0  10   5        113.60        120.95         2.62 o                         
   1  10   5         51.66         55.19         1.75 o                         
   2  10   5          0.19          0.77         0.66 o                         
   3  10   5          6.40          6.07         0.88 o                         
   4  10   5         12.70         11.40         1.03 o                         
   5  10   5          7.69          5.56         1.11 o                         
   6  10   5          1.36          0.19         1.54 o                         
  -4  11   5          5.86          3.92         2.01 o                         
  -3  11   5         19.92         20.87         2.18 o                         
  -2  11   5          5.11          5.87         1.09 o                         
  -1  11   5          9.86          9.57         0.76 o                         
   0  11   5          2.77          3.70         0.91 o                         
   1  11   5          9.84          8.13         0.91 o                         
   2  11   5          5.07          3.65         0.92 o                         
   3  11   5         19.89         20.66         1.60 o                         
   4  11   5          5.85          2.18         1.18 o                         
  -2  12   5          3.27          4.44         2.99 o                         
  -1  12   5          6.40          8.42         1.88 o                         
   0  12   5          1.30          1.93         0.86 o                         
   1  12   5          6.41          7.73         1.52 o                         
   2  12   5          3.26          6.19         1.11 o                         
   0   0   6       2975.93       2934.06        30.60 o                         
   1   0   6        662.04        715.99         4.96 o                         
   2   0   6        343.36        359.49         4.63 o                         
   3   0   6         73.94         86.22         1.29 o                         
   4   0   6        344.00        362.16         3.89 o                         
   5   0   6        440.22        434.52         5.10 o                         
   6   0   6          0.96          0.96         0.53 o                         
   7   0   6          3.72          1.82         0.69 o                         
   8   0   6          1.37          2.10         1.26 o                         
   9   0   6          5.78          6.26         2.04 o                         
  10   0   6          0.03          6.59         2.77 o                         
 -10   1   6          9.09          8.60         2.78 o                         
  -9   1   6         28.15         27.15         2.09 o                         
  -8   1   6         56.79         58.95         2.64 o                         
  -7   1   6         23.00         25.21         1.55 o                         
  -6   1   6        145.94        129.06         3.20 o                         
  -5   1   6         54.53         49.59         1.27 o                         
  -4   1   6         44.09         35.78         1.06 o                         
  -3   1   6        113.84        111.99         1.42 o                         
  -2   1   6         33.67         29.61         0.49 o                         
  -1   1   6       1435.21       1594.61        11.29 o                         
   0   1   6       1518.70       1516.15        11.60 o                         
   1   1   6       1435.75       1625.21        11.50 o                         
   2   1   6         33.66         29.56         0.55 o                         
   3   1   6        113.99        112.48         1.21 o                         
   4   1   6         44.11         35.41         0.84 o                         
   5   1   6         54.51         47.09         1.37 o                         
   6   1   6        146.00        137.43         3.42 o                         
   7   1   6         23.08         23.59         1.76 o                         
   8   1   6         56.88         61.73         2.59 o                         
   9   1   6         28.09         31.28         2.18 o                         
  10   1   6          9.03          7.31         3.92 o                         
  -9   2   6          7.41          5.62         1.65 o                         
  -8   2   6          0.38          0.69         1.14 o                         
  -7   2   6         20.52         18.74         2.85 o                         
  -6   2   6          2.88          2.47         0.60 o                         
  -5   2   6          8.03          6.33         0.63 o                         
  -4   2   6        479.97        485.78         5.09 o                         
  -3   2   6         72.01         84.77         1.29 o                         
  -2   2   6        452.40        451.94         4.07 o                         
  -1   2   6         40.37         36.64         0.46 o                         
   0   2   6         43.15         48.21         0.46 o                         
   1   2   6         40.25         36.69         0.63 o                         
   2   2   6        452.14        461.57         5.07 o                         
   3   2   6         71.96         87.67         1.15 o                         
   4   2   6        480.67        480.65         4.46 o                         
   5   2   6          7.93          6.97         0.48 o                         
   6   2   6          2.95          1.64         0.69 o                         
   7   2   6         20.49         18.55         1.38 o                         
   8   2   6          0.38          1.91         1.18 o                         
   9   2   6          7.41          6.59         1.99 o                         
  -9   3   6          7.66         12.66         3.39 o                         
  -8   3   6         14.87         16.24         1.31 o                         
  -7   3   6         92.21         91.80         2.67 o                         
  -6   3   6         22.22         23.52         1.17 o                         
  -5   3   6         43.30         41.09         0.95 o                         
  -4   3   6         81.77         88.92         1.39 o                         
  -3   3   6        153.55        150.91         1.94 o                         
  -2   3   6        967.36       1099.22         8.60 o                         
  -1   3   6        289.34        303.97         2.66 o                         
   0   3   6        137.13        122.40         1.18 o                         
   1   3   6        288.66        308.01         3.01 o                         
   2   3   6        966.64       1085.43         9.98 o                         
   3   3   6        153.51        150.96         1.60 o                         
   4   3   6         81.64         88.19         1.30 o                         
   5   3   6         43.23         39.72         1.41 o                         
   6   3   6         22.22         21.48         1.31 o                         
   7   3   6         92.12         90.30         3.40 o                         
   8   3   6         14.84         15.40         1.38 o                         
   9   3   6          7.64          7.22         3.30 o                         
  -9   4   6          6.02         12.57         3.66 o                         
  -8   4   6         28.40         31.03         2.76 o                         
  -7   4   6         20.60         21.05         1.25 o                         
  -6   4   6          4.10          3.87         1.02 o                         
  -5   4   6         61.46         61.77         1.26 o                         
  -4   4   6         81.35         70.84         1.27 o                         
  -3   4   6        216.61        207.34         2.61 o                         
  -2   4   6        530.01        555.06         4.50 o                         
  -1   4   6        149.86        172.81         1.54 o                         
   0   4   6        627.57        735.68         5.83 o                         
   1   4   6        149.84        173.98         2.14 o                         
   2   4   6        530.95        564.22         6.81 o                         
   3   4   6        216.59        208.49         3.24 o                         
   4   4   6         81.48         69.09         1.08 o                         
   5   4   6         61.39         61.40         1.74 o                         
   6   4   6          4.10          5.01         1.56 o                         
   7   4   6         20.56         23.13         2.05 o                         
   8   4   6         28.32         33.67         2.34 o                         
   9   4   6          6.02          6.23         2.17 o                         
  -9   5   6          8.51         13.04         3.28 o                         
  -8   5   6          5.55          4.20         1.89 o                         
  -7   5   6         32.72         38.81         3.70 o                         
  -6   5   6         66.96         71.25         2.57 o                         
  -5   5   6         14.02         13.69         0.90 o                         
  -4   5   6          0.80          0.56         0.38 o                         
  -3   5   6        135.46        128.59         1.70 o                         
  -2   5   6        172.96        178.05         1.84 o                         
  -1   5   6        120.31        120.54         1.34 o                         
   0   5   6         40.66         42.79         0.78 o                         
   1   5   6        120.08        119.65         1.54 o                         
   2   5   6        172.93        177.36         2.38 o                         
   3   5   6        135.61        128.65         2.16 o                         
   4   5   6          0.82          0.36         0.40 o                         
   5   5   6         14.14         19.85         2.42 o                         
   6   5   6         66.72         73.14         2.79 o                         
   7   5   6         32.74         38.88         2.17 o                         
   8   5   6          5.55          5.83         1.58 o                         
   9   5   6          8.49          5.89         3.25 o                         
  -8   6   6         26.32         26.60         2.84 o                         
  -7   6   6          4.53          4.65         1.41 o                         
  -6   6   6         18.18         18.81         1.57 o                         
  -5   6   6          1.52          2.91         0.75 o                         
  -4   6   6          8.28          8.83         0.63 o                         
  -3   6   6        145.11        141.88         1.87 o                         
  -2   6   6         55.16         57.26         0.94 o                         
  -1   6   6        176.10        171.91         1.81 o                         
   0   6   6          6.02          6.22         0.46 o                         
   1   6   6        175.84        168.16         1.95 o                         
   2   6   6         55.12         57.54         1.12 o                         
   3   6   6        145.15        142.27         2.26 o                         
   4   6   6          8.22          8.09         1.12 o                         
   5   6   6          1.55          2.24         0.88 o                         
   6   6   6         18.19         21.50         1.54 o                         
   7   6   6          4.58          5.51         1.17 o                         
   8   6   6         26.26         28.85         2.26 o                         
  -8   7   6         12.90         12.22         2.49 o                         
  -7   7   6          9.46         12.40         2.40 o                         
  -6   7   6          7.58          8.48         1.41 o                         
  -5   7   6         23.89         24.64         1.41 o                         
  -4   7   6         47.01         44.64         1.19 o                         
  -3   7   6         46.13         47.17         1.01 o                         
  -2   7   6         51.42         47.94         0.97 o                         
  -1   7   6        101.83         94.09         1.55 o                         
   0   7   6         42.61         37.86         0.81 o                         
   1   7   6        101.81         95.18         1.38 o                         
   2   7   6         51.09         47.52         1.17 o                         
   3   7   6         46.06         47.87         1.39 o                         
   4   7   6         47.04         45.31         1.79 o                         
   5   7   6         23.89         30.77         1.81 o                         
   6   7   6          7.57          5.45         0.99 o                         
   7   7   6          9.50         11.16         1.63 o                         
   8   7   6         12.88         12.13         2.08 o                         
  -7   8   6         26.08         25.00         2.98 o                         
  -6   8   6         46.74         49.41         1.93 o                         
  -5   8   6         24.86         26.49         1.49 o                         
  -4   8   6         44.42         45.83         1.24 o                         
  -3   8   6         42.33         43.32         1.01 o                         
  -2   8   6          5.61          6.23         0.53 o                         
  -1   8   6         39.85         39.49         0.99 o                         
   0   8   6          0.11         -0.28         0.31 o                         
   1   8   6         39.88         39.08         1.07 o                         
   2   8   6          5.57          6.24         0.61 o                         
   3   8   6         42.44         41.19         1.49 o                         
   4   8   6         44.32         49.16         1.56 o                         
   5   8   6         24.90         26.95         1.62 o                         
   6   8   6         46.78         50.33         4.36 o                         
   7   8   6         26.14         26.19         2.12 o                         
  -6   9   6          1.65          0.98         1.30 o                         
  -5   9   6         10.32          8.66         0.87 o                         
  -4   9   6          5.61          5.47         0.63 o                         
  -3   9   6         24.33         23.09         1.41 o                         
  -2   9   6         20.49         18.71         0.97 o                         
  -1   9   6         31.54         31.05         0.96 o                         
   0   9   6         39.76         42.13         1.16 o                         
   1   9   6         31.40         28.41         1.08 o                         
   2   9   6         20.46         20.24         1.04 o                         
   3   9   6         24.46         24.11         1.29 o                         
   4   9   6          5.62          6.57         0.84 o                         
   5   9   6         10.32          9.81         0.99 o                         
   6   9   6          1.66          2.20         1.16 o                         
  -6  10   6          8.73         10.33         2.06 o                         
  -5  10   6         12.94         12.06         1.81 o                         
  -4  10   6          0.18          1.88         1.35 o                         
  -3  10   6          3.81          3.60         1.39 o                         
  -2  10   6         14.00         12.22         0.64 o                         
  -1  10   6         12.29         11.60         0.67 o                         
   0  10   6         28.43         32.63         1.16 o                         
   1  10   6         12.29         10.63         0.88 o                         
   2  10   6         13.98         13.07         2.05 o                         
   3  10   6          3.81          3.01         0.99 o                         
   4  10   6          0.17         -0.07         0.84 o                         
   5  10   6         12.97         11.56         1.73 o                         
   6  10   6          8.72          8.06         1.98 o                         
  -4  11   6          9.62          6.06         2.18 o                         
  -3  11   6          4.34          4.81         1.78 o                         
  -2  11   6          3.62          3.21         1.52 o                         
  -1  11   6         17.38         14.34         0.82 o                         
   0  11   6          2.53          1.21         0.72 o                         
   1  11   6         17.39         16.41         1.42 o                         
   2  11   6          3.62          1.72         0.92 o                         
   3  11   6          4.32          5.21         1.30 o                         
   4  11   6          9.58          9.51         1.25 o                         
  -2  12   6          0.74         -1.73         3.39 o                         
  -1  12   6          2.87          4.68         3.88 o                         
   0  12   6          0.11         -0.23         2.35 o                         
   1  12   6          2.88          3.43         0.98 o                         
   2  12   6          0.75          1.66         1.23 o                         
   1   0   7         63.19         57.45         0.56 o                         
   2   0   7       2604.61       2949.28        28.35 o                         
   3   0   7        318.87        331.21         3.48 o                         
   4   0   7         50.36         43.99         0.92 o                         
   5   0   7        341.54        337.21         4.11 o                         
   6   0   7         91.75         82.42         1.95 o                         
   7   0   7         45.60         44.06         1.95 o                         
   8   0   7          0.69          0.58         1.32 o                         
   9   0   7          3.27          3.22         1.49 o                         
  10   0   7         24.51         26.65         3.12 o                         
  -9   1   7          0.45          1.44         1.57 o                         
  -8   1   7          2.35          1.78         2.94 o                         
  -7   1   7         12.40         15.83         1.21 o                         
  -6   1   7         73.15         65.12         1.91 o                         
  -5   1   7        264.96        271.33         3.81 o                         
  -4   1   7        366.87        379.93         8.58 o                         
  -3   1   7        694.76        747.28         7.49 o                         
  -2   1   7        737.81        825.02         7.62 o                         
  -1   1   7         62.90         62.32         0.58 o                         
   0   1   7       3019.16       3103.83        21.94 o                         
   1   1   7         62.79         61.30         0.57 o                         
   2   1   7        738.49        821.90         7.59 o                         
   3   1   7        694.74        762.41         7.54 o                         
   4   1   7        366.39        386.50         6.29 o                         
   5   1   7        264.40        258.61         3.01 o                         
   6   1   7         72.98         67.23         1.66 o                         
   7   1   7         12.43         13.87         2.26 o                         
   8   1   7          2.38          3.24         1.15 o                         
   9   1   7          0.46         -0.58         1.48 o                         
  -9   2   7         23.50         22.34         1.97 o                         
  -8   2   7          1.58          3.21         1.35 o                         
  -7   2   7         72.36         74.88         4.19 o                         
  -6   2   7         39.72         40.36         1.40 o                         
  -5   2   7        218.03        219.15         3.28 o                         
  -4   2   7        274.16        288.21         3.53 o                         
  -3   2   7         45.53         42.18         0.86 o                         
  -2   2   7        187.52        206.62         2.39 o                         
  -1   2   7        152.47        165.23         1.63 o                         
   0   2   7        660.30        670.38         5.05 o                         
   1   2   7        153.14        169.15         1.61 o                         
   2   2   7        186.86        208.02         2.29 o                         
   3   2   7         45.47         41.81         0.81 o                         
   4   2   7        274.37        291.65         2.93 o                         
   5   2   7        218.44        220.67         2.68 o                         
   6   2   7         39.75         38.31         1.23 o                         
   7   2   7         72.31         73.74         2.90 o                         
   8   2   7          1.60         -0.27         1.07 o                         
   9   2   7         23.44         25.03         1.96 o                         
  -9   3   7          9.53         11.32         3.21 o                         
  -8   3   7          6.94          7.09         1.15 o                         
  -7   3   7         10.84         11.76         1.53 o                         
  -6   3   7          0.71          0.93         0.65 o                         
  -5   3   7         17.00         13.73         0.72 o                         
  -4   3   7        240.68        236.12         3.35 o                         
  -3   3   7         29.77         31.22         0.94 o                         
  -2   3   7        249.47        258.12         2.89 o                         
  -1   3   7        261.51        296.22         2.61 o                         
   0   3   7        581.78        737.83         5.81 o                         
   1   3   7        261.51        305.06         3.00 o                         
   2   3   7        249.73        256.63         2.60 o                         
   3   3   7         29.60         31.79         0.94 o                         
   4   3   7        240.45        234.67         2.79 o                         
   5   3   7         16.96         14.45         1.06 o                         
   6   3   7          0.68          0.86         0.68 o                         
   7   3   7         10.80         10.73         1.07 o                         
   8   3   7          6.91          4.91         1.23 o                         
   9   3   7          9.57         12.30         3.48 o                         
  -9   4   7          0.11          6.15         3.21 o                         
  -8   4   7          0.55          0.98         1.70 o                         
  -7   4   7         35.34         35.18         2.15 o                         
  -6   4   7         28.67         30.48         1.81 o                         
  -5   4   7         88.08         83.51         1.70 o                         
  -4   4   7         27.74         27.26         0.93 o                         
  -3   4   7        199.25        187.59         2.04 o                         
  -2   4   7        154.75        168.12         1.56 o                         
  -1   4   7         77.26         82.58         1.02 o                         
   0   4   7         15.37         16.75         0.45 o                         
   1   4   7         77.45         83.75         1.15 o                         
   2   4   7        154.75        163.16         3.57 o                         
   3   4   7        199.58        181.89         4.10 o                         
   4   4   7         27.77         26.75         0.94 o                         
   5   4   7         88.13         81.04         1.85 o                         
   6   4   7         28.66         30.32         3.25 o                         
   7   4   7         35.41         41.65         2.56 o                         
   8   4   7          0.54         -1.61         1.61 o                         
   9   4   7          0.11         -1.44         2.33 o                         
  -9   5   7          5.01          3.83         3.74 o                         
  -8   5   7         20.65         20.65         2.33 o                         
  -7   5   7          6.97          8.17         1.47 o                         
  -6   5   7          9.46          8.15         1.13 o                         
  -5   5   7         32.65         29.60         1.40 o                         
  -4   5   7         20.52         18.20         0.71 o                         
  -3   5   7        143.59        142.79         2.60 o                         
  -2   5   7        178.41        173.59         1.76 o                         
  -1   5   7        397.22        417.85         3.86 o                         
   0   5   7         60.68         55.30         1.18 o                         
   1   5   7        397.53        411.71         4.07 o                         
   2   5   7        178.43        172.21         2.33 o                         
   3   5   7        143.92        141.75         2.33 o                         
   4   5   7         20.43         18.42         0.93 o                         
   5   5   7         32.39         27.07         1.21 o                         
   6   5   7          9.44          6.98         1.20 o                         
   7   5   7          6.92          6.20         1.39 o                         
   8   5   7         20.54         19.21         2.59 o                         
   9   5   7          5.04          2.81         2.03 o                         
  -8   6   7         17.02         13.49         2.27 o                         
  -7   6   7          8.32          9.47         1.61 o                         
  -6   6   7          3.98          3.07         1.14 o                         
  -5   6   7         30.17         28.70         1.33 o                         
  -4   6   7         21.64         21.01         0.97 o                         
  -3   6   7         61.42         59.72         1.16 o                         
  -2   6   7         28.96         30.78         0.70 o                         
  -1   6   7        511.50        511.24         4.68 o                         
   0   6   7          0.09          0.07         0.22 o                         
   1   6   7        511.82        512.43         5.04 o                         
   2   6   7         28.86         31.76         1.29 o                         
   3   6   7         61.48         58.45         1.44 o                         
   4   6   7         21.70         19.25         1.12 o                         
   5   6   7         30.12         31.73         1.53 o                         
   6   6   7          3.91          4.43         0.95 o                         
   7   6   7          8.36          8.65         1.68 o                         
   8   6   7         17.00         18.50         2.07 o                         
  -8   7   7          1.00          1.70         2.30 o                         
  -7   7   7          3.77          2.07         1.64 o                         
  -6   7   7         30.21         31.34         2.41 o                         
  -5   7   7         24.31         22.75         1.46 o                         
  -4   7   7         10.87         12.72         0.85 o                         
  -3   7   7         53.25         49.79         1.00 o                         
  -2   7   7          1.79          1.42         0.28 o                         
  -1   7   7         34.10         33.39         0.66 o                         
   0   7   7        170.42        163.16         2.07 o                         
   1   7   7         34.12         35.22         0.85 o                         
   2   7   7          1.76          1.36         0.42 o                         
   3   7   7         53.19         50.93         1.42 o                         
   4   7   7         10.92         12.42         1.06 o                         
   5   7   7         24.26         24.37         1.66 o                         
   6   7   7         30.26         32.63         2.17 o                         
   7   7   7          3.78          3.98         2.35 o                         
   8   7   7          1.00          0.43         1.84 o                         
  -7   8   7         13.44         11.88         2.19 o                         
  -6   8   7          3.68          2.81         0.87 o                         
  -5   8   7         69.06         76.61         1.71 o                         
  -4   8   7         43.53         45.58         1.16 o                         
  -3   8   7          9.38          9.16         0.57 o                         
  -2   8   7         51.91         50.10         0.96 o                         
  -1   8   7          7.10          8.60         0.72 o                         
   0   8   7         16.43         15.71         0.60 o                         
   1   8   7          7.21          7.94         0.62 o                         
   2   8   7         51.78         53.37         1.40 o                         
   3   8   7          9.36          8.47         0.77 o                         
   4   8   7         43.46         44.76         1.68 o                         
   5   8   7         69.18         77.94         2.42 o                         
   6   8   7          3.68          2.26         1.19 o                         
   7   8   7         13.47         13.37         1.88 o                         
  -6   9   7          0.90         -0.04         1.22 o                         
  -5   9   7         22.19         23.65         0.97 o                         
  -4   9   7         12.70         13.38         1.79 o                         
  -3   9   7          3.87          3.50         1.06 o                         
  -2   9   7         42.82         44.72         1.72 o                         
  -1   9   7          6.39          5.74         0.40 o                         
   0   9   7          2.74          2.88         0.45 o                         
   1   9   7          6.41          6.17         0.59 o                         
   2   9   7         42.76         44.61         1.45 o                         
   3   9   7          3.92          3.69         0.88 o                         
   4   9   7         12.67         12.19         0.96 o                         
   5   9   7         22.21         22.83         1.29 o                         
   6   9   7          0.88          0.49         1.18 o                         
  -5  10   7          9.37         11.23         1.82 o                         
  -4  10   7          0.28          1.74         1.51 o                         
  -3  10   7          1.38          1.97         1.83 o                         
  -2  10   7          5.52          4.85         1.46 o                         
  -1  10   7          3.72          4.44         1.10 o                         
   0  10   7          6.38          5.19         0.81 o                         
   1  10   7          3.76          3.88         0.73 o                         
   2  10   7          5.49          4.19         0.78 o                         
   3  10   7          1.40         -0.83         0.83 o                         
   4  10   7          0.28          0.42         1.15 o                         
   5  10   7          9.41          9.18         1.22 o                         
  -4  11   7         22.45         24.25         5.62 o                         
  -3  11   7          5.15          7.63         1.99 o                         
  -2  11   7         12.83          8.75         1.79 o                         
  -1  11   7         15.86         14.63         1.65 o                         
   0  11   7         12.62         14.03         0.65 o                         
   1  11   7         15.88         15.90         1.40 o                         
   2  11   7         12.84         11.76         1.89 o                         
   3  11   7          5.19          4.28         1.47 o                         
   4  11   7         22.38         21.04         2.25 o                         
  -2  12   7          1.16          1.84         1.99 o                         
  -1  12   7          0.21          1.24         4.32 o                         
   0  12   7          0.31         -1.73         1.73 o                         
   1  12   7          0.20          0.62         1.56 o                         
   2  12   7          1.16          2.79         1.63 o                         
   0   0   8         50.34         51.43         1.40 o                         
   1   0   8        977.31       1120.83        12.29 o                         
   2   0   8         25.02         19.03         0.40 o                         
   3   0   8         70.68         79.18         1.16 o                         
   4   0   8         24.75         20.60         0.65 o                         
   5   0   8         23.52         24.24         0.91 o                         
   6   0   8          4.49          3.30         0.66 o                         
   7   0   8         56.76         62.43         1.97 o                         
   8   0   8         13.04         13.88         1.64 o                         
   9   0   8          3.35          2.75         1.86 o                         
  -9   1   8          1.34          0.63         1.56 o                         
  -8   1   8         43.92         53.01         2.99 o                         
  -7   1   8         10.51          8.66         0.88 o                         
  -6   1   8         63.05         62.90         2.54 o                         
  -5   1   8         37.66         35.69         1.04 o                         
  -4   1   8        234.45        234.35         2.96 o                         
  -3   1   8        266.64        281.53         3.06 o                         
  -2   1   8        818.53        950.40         9.34 o                         
  -1   1   8        345.74        381.54         3.60 o                         
   0   1   8       1118.58       1161.92         8.29 o                         
   1   1   8        346.95        382.92         3.09 o                         
   2   1   8        818.85        927.68         9.87 o                         
   3   1   8        266.21        281.38         3.32 o                         
   4   1   8        234.82        229.79         3.50 o                         
   5   1   8         37.62         35.46         0.85 o                         
   6   1   8         62.85         61.38         1.58 o                         
   7   1   8         10.60          9.48         1.37 o                         
   8   1   8         43.94         52.89         2.83 o                         
   9   1   8          1.33         -0.81         1.85 o                         
  -9   2   8         16.93         15.87         1.83 o                         
  -8   2   8         28.21         25.88         6.02 o                         
  -7   2   8         21.82         25.38         1.70 o                         
  -6   2   8          3.52          2.88         0.65 o                         
  -5   2   8        187.19        175.87         2.57 o                         
  -4   2   8         72.53         73.50         1.33 o                         
  -3   2   8        436.99        496.16         6.10 o                         
  -2   2   8        362.76        396.97         4.47 o                         
  -1   2   8       2270.00       2552.45        24.59 o                         
   0   2   8       3772.79       4046.47        32.61 o                         
   1   2   8       2270.02       2554.80        21.69 o                         
   2   2   8        362.73        394.65         4.08 o                         
   3   2   8        436.77        487.40         5.08 o                         
   4   2   8         72.43         69.36         1.79 o                         
   5   2   8        186.96        178.74         2.26 o                         
   6   2   8          3.53          4.55         0.78 o                         
   7   2   8         21.80         23.03         1.63 o                         
   8   2   8         28.13         29.05         2.03 o                         
   9   2   8         17.04         19.13         2.27 o                         
  -9   3   8          3.65          6.51         3.12 o                         
  -8   3   8          3.91          4.70         1.52 o                         
  -7   3   8          2.55          3.32         0.99 o                         
  -6   3   8         38.96         39.43         1.52 o                         
  -5   3   8         73.96         73.07         1.52 o                         
  -4   3   8        330.16        352.38         4.68 o                         
  -3   3   8        118.06        117.92         1.86 o                         
  -2   3   8        147.25        147.86         1.49 o                         
  -1   3   8        225.76        216.43         2.11 o                         
   0   3   8         44.06         29.85         0.69 o                         
   1   3   8        225.41        219.75         2.25 o                         
   2   3   8        147.24        146.99         1.80 o                         
   3   3   8        118.24        111.73         2.48 o                         
   4   3   8        330.33        348.18         3.89 o                         
   5   3   8         74.01         72.86         1.74 o                         
   6   3   8         38.86         40.40         1.64 o                         
   7   3   8          2.55          1.83         0.85 o                         
   8   3   8          3.88          4.21         1.49 o                         
   9   3   8          3.66          3.51         2.54 o                         
  -9   4   8          5.91          8.29         3.12 o                         
  -8   4   8         19.75         16.48         3.12 o                         
  -7   4   8         17.24         17.24         1.51 o                         
  -6   4   8         12.68         13.69         1.06 o                         
  -5   4   8         60.69         65.25         1.51 o                         
  -4   4   8         75.91         69.14         1.38 o                         
  -3   4   8        212.43        202.59         2.66 o                         
  -2   4   8         68.05         58.98         0.80 o                         
  -1   4   8         94.80        105.91         1.24 o                         
   0   4   8         25.46         26.56         0.51 o                         
   1   4   8         95.12        107.19         1.50 o                         
   2   4   8         67.97         58.40         1.07 o                         
   3   4   8        212.49        206.07         2.66 o                         
   4   4   8         75.80         69.40         1.40 o                         
   5   4   8         60.56         60.88         1.63 o                         
   6   4   8         12.68         12.53         0.98 o                         
   7   4   8         17.31         17.75         1.76 o                         
   8   4   8         19.83         19.77         2.72 o                         
   9   4   8          5.90          8.44         2.15 o                         
  -9   5   8          0.12         -3.48         3.48 o                         
  -8   5   8          9.97          9.49         2.05 o                         
  -7   5   8         14.62         14.71         1.97 o                         
  -6   5   8         11.67          9.99         1.21 o                         
  -5   5   8         54.48         50.90         1.49 o                         
  -4   5   8          7.83          7.59         0.54 o                         
  -3   5   8        280.42        254.95         2.72 o                         
  -2   5   8        237.70        229.85         2.65 o                         
  -1   5   8        483.77        486.11         5.12 o                         
   0   5   8         65.39         67.71         0.95 o                         
   1   5   8        484.67        476.15         4.66 o                         
   2   5   8        237.49        232.35         3.24 o                         
   3   5   8        280.83        251.84         3.18 o                         
   4   5   8          7.80          8.42         0.90 o                         
   5   5   8         54.65         48.39         1.53 o                         
   6   5   8         11.76         11.72         1.35 o                         
   7   5   8         14.60         14.20         1.70 o                         
   8   5   8          9.96         13.69         1.73 o                         
   9   5   8          0.12          2.86         2.16 o                         
  -8   6   8          9.65         13.28         2.35 o                         
  -7   6   8         26.71         24.84         2.50 o                         
  -6   6   8          2.23          3.34         1.08 o                         
  -5   6   8          0.77          1.01         0.62 o                         
  -4   6   8         33.22         35.72         1.19 o                         
  -3   6   8         50.17         42.81         0.80 o                         
  -2   6   8         85.06         74.33         1.55 o                         
  -1   6   8         72.72         66.26         1.20 o                         
   0   6   8        122.54        118.29         1.47 o                         
   1   6   8         72.79         64.08         1.03 o                         
   2   6   8         84.73         76.12         1.41 o                         
   3   6   8         49.94         41.91         1.25 o                         
   4   6   8         33.30         36.15         1.47 o                         
   5   6   8          0.78          1.07         0.67 o                         
   6   6   8          2.23          1.76         1.01 o                         
   7   6   8         26.65         29.16         2.07 o                         
   8   6   8          9.65          9.75         1.87 o                         
  -8   7   8          1.29         -1.25         2.52 o                         
  -7   7   8          5.59          6.06         1.89 o                         
  -6   7   8          5.41          4.25         1.57 o                         
  -5   7   8         32.43         31.57         1.33 o                         
  -4   7   8         19.57         20.60         0.75 o                         
  -3   7   8          0.09          0.14         0.29 o                         
  -2   7   8         30.14         29.65         1.23 o                         
  -1   7   8         27.79         26.89         2.02 o                         
   0   7   8         10.01          8.71         0.43 o                         
   1   7   8         27.84         27.73         0.77 o                         
   2   7   8         30.16         30.10         0.98 o                         
   3   7   8          0.09         -0.10         0.49 o                         
   4   7   8         19.76         21.79         1.35 o                         
   5   7   8         32.42         29.36         2.16 o                         
   6   7   8          5.39          3.85         1.21 o                         
   7   7   8          5.62          5.69         1.29 o                         
   8   7   8          1.29          0.71         1.87 o                         
  -7   8   8          3.56          3.22         0.97 o                         
  -6   8   8         15.61         17.01         1.79 o                         
  -5   8   8         65.43         66.93         2.26 o                         
  -4   8   8         14.73         14.57         0.57 o                         
  -3   8   8         15.45         13.24         1.15 o                         
  -2   8   8         22.24         19.53         1.25 o                         
  -1   8   8         25.31         25.58         1.23 o                         
   0   8   8         45.72         42.92         0.89 o                         
   1   8   8         25.46         25.88         0.93 o                         
   2   8   8         22.12         19.96         0.94 o                         
   3   8   8         15.38         13.20         0.94 o                         
   4   8   8         14.78         14.10         1.05 o                         
   5   8   8         65.16         63.19         2.48 o                         
   6   8   8         15.56         16.75         1.56 o                         
   7   8   8          3.55          4.82         2.54 o                         
  -6   9   8          2.30          2.27         1.76 o                         
  -5   9   8          6.30          7.84         1.59 o                         
  -4   9   8         57.02         62.10         4.87 o                         
  -3   9   8         57.49         62.52         2.51 o                         
  -2   9   8         14.89         14.07         1.02 o                         
  -1   9   8         54.34         53.40         1.93 o                         
   0   9   8          0.74         -0.09         0.47 o                         
   1   9   8         54.23         50.38         1.27 o                         
   2   9   8         14.94         15.83         0.93 o                         
   3   9   8         57.54         58.24         2.32 o                         
   4   9   8         57.06         61.81         1.90 o                         
   5   9   8          6.30          8.45         1.03 o                         
   6   9   8          2.29          1.08         1.20 o                         
  -5  10   8          3.44          2.70         1.79 o                         
  -4  10   8          0.40          1.02         1.41 o                         
  -3  10   8          1.53          3.17         2.63 o                         
  -2  10   8         36.32         36.70         2.86 o                         
  -1  10   8         20.37         18.09         1.43 o                         
   0  10   8          0.70          0.79         0.37 o                         
   1  10   8         20.40         18.18         1.12 o                         
   2  10   8         36.36         38.51         1.71 o                         
   3  10   8          1.53          1.12         0.83 o                         
   4  10   8          0.41          0.33         0.92 o                         
   5  10   8          3.45          2.75         1.07 o                         
  -4  11   8         30.79         27.61         2.82 o                         
  -3  11   8          7.30          9.11         2.03 o                         
  -2  11   8          2.46          3.22         1.78 o                         
  -1  11   8         16.93         13.63         1.86 o                         
   0  11   8         33.05         37.27         2.67 o                         
   1  11   8         16.88         15.53         1.30 o                         
   2  11   8          2.43          1.34         0.85 o                         
   3  11   8          7.31          7.05         1.08 o                         
   4  11   8         30.83         28.88         1.74 o                         
  -2  12   8          5.93          4.91         2.31 o                         
  -1  12   8          1.60         -1.90         1.90 o                         
   0  12   8          6.33          9.23         2.36 o                         
   1  12   8          1.61         -0.62         1.63 o                         
   2  12   8          5.93          5.19         1.01 o                         
   1   0   9         62.14         64.03         0.90 o                         
   2   0   9          5.16          4.83         0.25 o                         
   3   0   9        409.05        410.62         4.37 o                         
   4   0   9        133.81        120.92         1.77 o                         
   5   0   9          9.89          8.34         0.58 o                         
   6   0   9        231.06        223.67         3.74 o                         
   7   0   9         10.44          8.85         1.07 o                         
   8   0   9         11.14         14.08         1.82 o                         
   9   0   9          7.72          9.84         2.11 o                         
  -9   1   9         16.62         13.69         2.17 o                         
  -8   1   9          1.59          1.24         1.29 o                         
  -7   1   9         10.47         10.57         0.96 o                         
  -6   1   9         24.00         24.22         1.58 o                         
  -5   1   9        522.39        520.76         6.04 o                         
  -4   1   9        241.90        234.19         3.23 o                         
  -3   1   9         83.70         82.88         1.28 o                         
  -2   1   9        159.12        152.65         2.96 o                         
  -1   1   9        204.05        201.33         2.18 o                         
   0   1   9          1.43          2.06         0.16 o                         
   1   1   9        204.21        198.97         1.80 o                         
   2   1   9        158.94        150.18         1.60 o                         
   3   1   9         83.73         85.13         1.44 o                         
   4   1   9        241.33        233.54         2.45 o                         
   5   1   9        522.39        521.95         5.51 o                         
   6   1   9         24.14         25.11         1.13 o                         
   7   1   9         10.50          8.47         1.09 o                         
   8   1   9          1.60          1.33         1.25 o                         
   9   1   9         16.60         12.55         2.21 o                         
  -9   2   9          0.07         -0.21         1.66 o                         
  -8   2   9         13.00         12.40         1.83 o                         
  -7   2   9         37.80         42.34         1.98 o                         
  -6   2   9         24.57         23.12         1.58 o                         
  -5   2   9          5.48          4.35         0.53 o                         
  -4   2   9         94.82         84.96         1.58 o                         
  -3   2   9        403.03        411.10         8.25 o                         
  -2   2   9        455.69        518.25         5.93 o                         
  -1   2   9        234.30        240.29         2.89 o                         
   0   2   9         19.26         24.21         0.46 o                         
   1   2   9        234.62        243.66         2.42 o                         
   2   2   9        455.40        510.95         5.63 o                         
   3   2   9        403.38        416.86         4.84 o                         
   4   2   9         94.70         85.92         1.60 o                         
   5   2   9          5.54          3.52         0.62 o                         
   6   2   9         24.56         19.83         1.38 o                         
   7   2   9         37.68         37.33         1.89 o                         
   8   2   9         13.13         17.15         2.57 o                         
   9   2   9          0.07         -2.83         3.66 o                         
  -9   3   9          9.89         10.07         2.29 o                         
  -8   3   9         11.56         15.18         1.70 o                         
  -7   3   9         15.99         15.15         1.31 o                         
  -6   3   9         61.04         60.44         1.81 o                         
  -5   3   9         92.69        102.29         1.84 o                         
  -4   3   9         62.81         65.98         1.44 o                         
  -3   3   9        169.20        185.10         2.56 o                         
  -2   3   9        167.20        184.04         2.31 o                         
  -1   3   9        750.47        779.73        11.05 o                         
   0   3   9         82.66         84.92         0.95 o                         
   1   3   9        749.83        775.27         7.23 o                         
   2   3   9        167.15        185.17         2.19 o                         
   3   3   9        169.01        180.93         2.74 o                         
   4   3   9         62.97         69.05         1.53 o                         
   5   3   9         92.66         99.42         2.49 o                         
   6   3   9         61.11         61.03         1.98 o                         
   7   3   9         15.88         16.79         1.29 o                         
   8   3   9         11.61         13.47         1.52 o                         
   9   3   9          9.87          5.62         3.21 o                         
  -9   4   9          0.34          0.36         3.39 o                         
  -8   4   9          6.03          7.50         1.49 o                         
  -7   4   9          5.97          4.69         1.15 o                         
  -6   4   9         46.50         47.24         1.83 o                         
  -5   4   9          2.79          2.48         0.56 o                         
  -4   4   9        414.60        409.16         4.92 o                         
  -3   4   9        181.65        175.25         2.58 o                         
  -2   4   9         14.94         15.08         0.55 o                         
  -1   4   9        203.77        217.46         2.19 o                         
   0   4   9        394.19        428.48         5.44 o                         
   1   4   9        204.13        217.45         2.70 o                         
   2   4   9         15.05         14.83         0.54 o                         
   3   4   9        182.07        174.41         2.38 o                         
   4   4   9        414.39        412.71         6.02 o                         
   5   4   9          2.79          1.54         0.59 o                         
   6   4   9         46.74         48.08         1.78 o                         
   7   4   9          5.94          6.63         1.39 o                         
   8   4   9          6.02          2.56         1.79 o                         
   9   4   9          0.34          2.00         2.81 o                         
  -9   5   9          2.84          2.23         3.66 o                         
  -8   5   9         27.30         27.07         2.49 o                         
  -7   5   9         34.46         40.16         2.88 o                         
  -6   5   9          2.23          2.74         0.81 o                         
  -5   5   9         14.57         14.22         1.38 o                         
  -4   5   9         29.30         22.51         1.08 o                         
  -3   5   9         17.44         18.80         0.66 o                         
  -2   5   9        127.50        115.99         1.56 o                         
  -1   5   9         31.18         26.45         0.78 o                         
   0   5   9         28.34         27.07         0.61 o                         
   1   5   9         30.96         27.17         0.64 o                         
   2   5   9        127.28        119.08         1.98 o                         
   3   5   9         17.36         19.51         0.77 o                         
   4   5   9         29.32         23.00         1.58 o                         
   5   5   9         14.47         12.80         1.02 o                         
   6   5   9          2.24          1.95         1.03 o                         
   7   5   9         34.47         35.40         2.77 o                         
   8   5   9         27.27         28.96         4.28 o                         
   9   5   9          2.86          6.52         2.19 o                         
  -8   6   9          6.19          3.56         2.20 o                         
  -7   6   9         23.35         22.52         6.60 o                         
  -6   6   9          0.96          0.25         1.14 o                         
  -5   6   9          3.21          2.91         0.63 o                         
  -4   6   9          9.47          9.09         0.94 o                         
  -3   6   9         80.80         87.04         1.73 o                         
  -2   6   9         34.37         26.20         0.99 o                         
  -1   6   9         95.50         80.80         1.38 o                         
   0   6   9         59.18         57.19         0.88 o                         
   1   6   9         95.45         82.42         1.20 o                         
   2   6   9         34.28         25.93         0.85 o                         
   3   6   9         80.99         83.80         1.75 o                         
   4   6   9          9.62          9.88         0.86 o                         
   5   6   9          3.20          2.64         0.78 o                         
   6   6   9          0.94          1.55         1.36 o                         
   7   6   9         23.23         26.76         1.80 o                         
   8   6   9          6.17          6.20         2.62 o                         
  -8   7   9          6.12          6.96         4.32 o                         
  -7   7   9          1.08         -0.08         1.92 o                         
  -6   7   9         19.48         17.60         1.56 o                         
  -5   7   9         88.71         92.38         1.77 o                         
  -4   7   9          1.38          1.72         0.27 o                         
  -3   7   9         10.95         10.14         0.80 o                         
  -2   7   9         29.23         26.92         1.21 o                         
  -1   7   9         35.01         32.73         1.29 o                         
   0   7   9        105.48        102.02         1.43 o                         
   1   7   9         35.21         32.70         0.95 o                         
   2   7   9         29.28         26.32         0.94 o                         
   3   7   9         10.86         10.47         0.71 o                         
   4   7   9          1.36          0.79         0.69 o                         
   5   7   9         88.42         94.20         2.83 o                         
   6   7   9         19.56         21.04         1.61 o                         
   7   7   9          1.06         -1.38         1.38 o                         
   8   7   9          6.14          7.33         2.20 o                         
  -7   8   9          1.50          0.44         1.35 o                         
  -6   8   9         16.61         18.29         0.90 o                         
  -5   8   9         11.50         10.04         1.46 o                         
  -4   8   9         45.58         48.99         2.32 o                         
  -3   8   9          2.81          4.36         0.96 o                         
  -2   8   9          0.98          0.67         0.64 o                         
  -1   8   9         62.78         65.73         1.77 o                         
   0   8   9         16.01         17.12         0.59 o                         
   1   8   9         62.70         65.21         1.36 o                         
   2   8   9          0.98          1.70         0.50 o                         
   3   8   9          2.86          1.69         0.71 o                         
   4   8   9         45.69         48.12         2.60 o                         
   5   8   9         11.48          9.76         1.23 o                         
   6   8   9         16.67         17.82         1.64 o                         
   7   8   9          1.52          2.53         2.35 o                         
  -6   9   9          3.93          5.24         1.92 o                         
  -5   9   9         23.53         20.99         1.87 o                         
  -4   9   9         22.06         24.36         2.74 o                         
  -3   9   9          4.40          3.62         1.14 o                         
  -2   9   9         35.72         31.81         1.59 o                         
  -1   9   9          1.58          0.36         0.73 o                         
   0   9   9         19.98         21.29         1.61 o                         
   1   9   9          1.57          0.95         0.77 o                         
   2   9   9         35.70         33.09         1.40 o                         
   3   9   9          4.38          4.67         0.78 o                         
   4   9   9         22.06         19.21         1.31 o                         
   5   9   9         23.63         24.37         1.87 o                         
   6   9   9          3.95          2.77         1.21 o                         
  -5  10   9          3.25          0.57         1.76 o                         
  -4  10   9          1.42          1.09         1.56 o                         
  -3  10   9         11.44         11.59         2.85 o                         
  -2  10   9         27.75         34.31         2.48 o                         
  -1  10   9         44.58         49.21         2.84 o                         
   0  10   9         29.73         31.95         2.02 o                         
   1  10   9         44.65         47.32         1.25 o                         
   2  10   9         27.73         31.01         1.73 o                         
   3  10   9         11.48         10.19         1.06 o                         
   4  10   9          1.43          1.79         1.04 o                         
   5  10   9          3.24          4.82         1.16 o                         
  -4  11   9         10.78         10.98         4.01 o                         
  -3  11   9          8.98         10.37         2.02 o                         
  -2  11   9         20.44         22.34         2.20 o                         
  -1  11   9          2.07          2.92         1.52 o                         
   0  11   9          6.31          8.13         1.46 o                         
   1  11   9          2.08         -0.27         1.37 o                         
   2  11   9         20.48         24.11         1.71 o                         
   3  11   9          8.99          7.71         1.10 o                         
   4  11   9         10.79         10.35         2.82 o                         
  -2  12   9          0.25          4.31         2.16 o                         
  -1  12   9          1.38          4.56         2.01 o                         
   0  12   9          4.46          6.12         2.03 o                         
   1  12   9          1.37          2.84         1.65 o                         
   2  12   9          0.26          4.17         2.06 o                         
   0   0  10        133.32        149.35         3.19 o                         
   1   0  10         88.93         82.18         0.99 o                         
   2   0  10          5.60          5.35         0.26 o                         
   3   0  10          0.00          0.01         0.20 o                         
   4   0  10       1328.11       1321.36        14.08 o                         
   5   0  10        209.19        199.01         2.96 o                         
   6   0  10         62.88         54.40         1.78 o                         
   7   0  10          4.08          4.63         0.96 o                         
   8   0  10          2.81          4.51         1.47 o                         
   9   0  10          8.98          7.26         3.08 o                         
  -9   1  10          0.42          3.81         2.04 o                         
  -8   1  10         28.17         24.56         2.20 o                         
  -7   1  10         24.26         27.79         1.81 o                         
  -6   1  10          6.21          4.71         0.81 o                         
  -5   1  10         88.00         83.22         1.56 o                         
  -4   1  10        290.39        293.02         3.91 o                         
  -3   1  10         14.56         20.11         0.64 o                         
  -2   1  10        913.02       1038.27         9.53 o                         
  -1   1  10        130.30        141.09         1.62 o                         
   0   1  10         17.52         17.12         0.40 o                         
   1   1  10        130.50        137.28         2.15 o                         
   2   1  10        912.45       1033.69         9.49 o                         
   3   1  10         14.66         18.24         0.64 o                         
   4   1  10        290.62        296.39         3.42 o                         
   5   1  10         87.84         80.80         1.44 o                         
   6   1  10          6.27          4.46         0.77 o                         
   7   1  10         24.25         27.93         1.82 o                         
   8   1  10         28.38         30.43         2.44 o                         
   9   1  10          0.42          2.19         1.83 o                         
  -9   2  10          6.77          5.40         2.11 o                         
  -8   2  10          4.26          4.13         1.60 o                         
  -7   2  10         26.41         23.48         1.62 o                         
  -6   2  10        115.44        118.71         2.93 o                         
  -5   2  10         10.83         10.20         0.92 o                         
  -4   2  10         50.29         47.05         1.06 o                         
  -3   2  10         48.01         53.59         1.75 o                         
  -2   2  10        272.81        274.72         3.23 o                         
  -1   2  10        795.46        871.56         8.61 o                         
   0   2  10          1.31          1.65         0.21 o                         
   1   2  10        794.46        845.28         7.81 o                         
   2   2  10        272.81        286.64         6.25 o                         
   3   2  10         48.10         55.55         1.30 o                         
   4   2  10         50.34         45.16         1.05 o                         
   5   2  10         10.90         10.43         0.85 o                         
   6   2  10        115.92        123.44         2.95 o                         
   7   2  10         26.51         26.44         1.99 o                         
   8   2  10          4.24          2.98         1.25 o                         
   9   2  10          6.78          7.22         3.03 o                         
  -9   3  10          0.10          4.14         2.08 o                         
  -8   3  10          3.48          2.16         1.64 o                         
  -7   3  10         35.05         36.83         2.05 o                         
  -6   3  10          1.75          1.82         0.74 o                         
  -5   3  10         12.20         11.67         0.70 o                         
  -4   3  10         99.22         94.88         1.60 o                         
  -3   3  10        323.38        354.81         5.09 o                         
  -2   3  10        242.10        279.13         3.83 o                         
  -1   3  10        144.13        146.53         1.94 o                         
   0   3  10         52.95         52.67         0.73 o                         
   1   3  10        144.00        144.14         1.99 o                         
   2   3  10        242.03        278.31         3.10 o                         
   3   3  10        323.70        346.97         4.90 o                         
   4   3  10         99.16         96.08         1.78 o                         
   5   3  10         12.29         11.58         1.11 o                         
   6   3  10          1.76          2.32         1.56 o                         
   7   3  10         34.90         35.52         1.95 o                         
   8   3  10          3.50          3.79         1.66 o                         
   9   3  10          0.10          3.12         3.03 o                         
  -9   4  10          8.54         12.39         3.66 o                         
  -8   4  10         15.47         17.00         1.95 o                         
  -7   4  10         66.35         74.18         2.68 o                         
  -6   4  10          6.97          5.96         0.97 o                         
  -5   4  10          7.52          8.20         0.66 o                         
  -4   4  10        288.48        251.40         3.30 o                         
  -3   4  10         51.49         51.65         1.06 o                         
  -2   4  10        184.90        182.40         4.32 o                         
  -1   4  10         76.89         75.19         1.23 o                         
   0   4  10        480.73        503.46         8.49 o                         
   1   4  10         76.81         73.86         1.18 o                         
   2   4  10        185.32        187.30         2.25 o                         
   3   4  10         51.48         48.18         1.09 o                         
   4   4  10        288.16        250.16         3.63 o                         
   5   4  10          7.52          8.08         0.73 o                         
   6   4  10          7.00          5.43         0.86 o                         
   7   4  10         66.21         69.71         3.11 o                         
   8   4  10         15.45         15.75         1.99 o                         
   9   4  10          8.57          9.99         3.92 o                         
  -8   5  10         25.35         22.66         2.49 o                         
  -7   5  10          3.21          0.73         1.52 o                         
  -6   5  10          1.43          0.85         0.78 o                         
  -5   5  10         22.67         21.22         0.97 o                         
  -4   5  10         38.84         41.31         1.52 o                         
  -3   5  10         31.86         31.82         1.26 o                         
  -2   5  10         48.03         49.19         0.91 o                         
  -1   5  10         21.84         21.49         0.83 o                         
   0   5  10        287.60        295.39         3.65 o                         
   1   5  10         21.77         21.87         0.62 o                         
   2   5  10         48.03         49.90         1.09 o                         
   3   5  10         31.87         31.14         1.07 o                         
   4   5  10         38.74         42.74         1.37 o                         
   5   5  10         22.54         22.47         1.45 o                         
   6   5  10          1.43          0.40         0.96 o                         
   7   5  10          3.15          3.31         1.92 o                         
   8   5  10         25.34         28.47         2.49 o                         
  -8   6  10          0.73          0.85         3.39 o                         
  -7   6  10         35.10         39.97         3.37 o                         
  -6   6  10         21.93         19.42         1.63 o                         
  -5   6  10          8.47          9.56         0.84 o                         
  -4   6  10          0.45          0.98         0.26 o                         
  -3   6  10          6.71          7.33         0.57 o                         
  -2   6  10         19.92         18.47         1.23 o                         
  -1   6  10         12.08         10.33         0.80 o                         
   0   6  10          0.15          0.67         0.58 o                         
   1   6  10         11.96         12.44         0.51 o                         
   2   6  10         19.98         20.52         0.78 o                         
   3   6  10          6.73          6.60         0.62 o                         
   4   6  10          0.46          0.14         0.98 o                         
   5   6  10          8.52         11.22         1.14 o                         
   6   6  10         21.98         20.13         1.87 o                         
   7   6  10         35.02         38.40         2.55 o                         
   8   6  10          0.72          1.12         2.09 o                         
  -8   7  10         26.04         23.60         3.15 o                         
  -7   7  10          0.60          1.05         2.08 o                         
  -6   7  10         27.79         26.46         3.19 o                         
  -5   7  10         11.38         13.96         0.65 o                         
  -4   7  10         37.05         38.41         1.95 o                         
  -3   7  10         36.79         45.80         1.88 o                         
  -2   7  10         70.93         71.05         1.80 o                         
  -1   7  10         72.78         68.65         1.83 o                         
   0   7  10          0.00         -0.01         0.51 o                         
   1   7  10         72.83         69.54         1.18 o                         
   2   7  10         70.67         69.64         1.43 o                         
   3   7  10         36.95         42.39         1.26 o                         
   4   7  10         36.98         39.13         2.12 o                         
   5   7  10         11.43         11.68         2.08 o                         
   6   7  10         27.86         28.38         1.85 o                         
   7   7  10          0.59         -0.90         2.27 o                         
   8   7  10         26.07         24.27         3.34 o                         
  -7   8  10          0.43          0.30         2.33 o                         
  -6   8  10         31.89         29.42         2.03 o                         
  -5   8  10          3.06          3.63         1.35 o                         
  -4   8  10         33.90         41.06         2.66 o                         
  -3   8  10          5.70          5.09         0.97 o                         
  -2   8  10         29.86         25.51         1.52 o                         
  -1   8  10          5.85          6.06         0.72 o                         
   0   8  10          5.11          6.08         1.54 o                         
   1   8  10          5.78          6.40         0.46 o                         
   2   8  10         29.81         26.54         1.03 o                         
   3   8  10          5.71          5.81         0.71 o                         
   4   8  10         33.82         37.07         1.79 o                         
   5   8  10          3.04          2.96         1.09 o                         
   6   8  10         32.05         33.66         2.53 o                         
   7   8  10          0.42          3.04         2.10 o                         
  -6   9  10          0.22          0.68         1.82 o                         
  -5   9  10         14.53         12.17         1.78 o                         
  -4   9  10          1.32          0.04         1.94 o                         
  -3   9  10          9.27         10.62         1.32 o                         
  -2   9  10         33.29         36.63         2.04 o                         
  -1   9  10         65.84         74.24         2.12 o                         
   0   9  10         28.90         29.56         1.84 o                         
   1   9  10         65.82         74.61         1.49 o                         
   2   9  10         33.20         31.42         1.18 o                         
   3   9  10          9.26         10.18         0.92 o                         
   4   9  10          1.32          1.98         0.88 o                         
   5   9  10         14.55         16.73         1.24 o                         
   6   9  10          0.22         -0.32         1.14 o                         
  -5  10  10          4.81          6.96         2.99 o                         
  -4  10  10         11.67         11.24         1.81 o                         
  -3  10  10          8.88          8.04         2.81 o                         
  -2  10  10          3.91          0.12         1.43 o                         
  -1  10  10          0.37         -1.11         1.11 o                         
   0  10  10         10.85          8.35         1.26 o                         
   1  10  10          0.37          0.12         0.36 o                         
   2  10  10          3.90          3.37         0.79 o                         
   3  10  10          8.95          7.53         0.97 o                         
   4  10  10         11.70         12.94         2.18 o                         
   5  10  10          4.81          6.46         1.23 o                         
  -4  11  10          7.22          9.55         2.46 o                         
  -3  11  10         14.59          9.75         2.32 o                         
  -2  11  10         23.83         13.20         2.76 o                         
  -1  11  10          4.17          4.02         3.08 o                         
   0  11  10          6.23          7.30         1.49 o                         
   1  11  10          4.19          4.01         1.49 o                         
   2  11  10         23.83         23.20         1.29 o                         
   3  11  10         14.57         17.38         1.80 o                         
   4  11  10          7.20          5.69         2.71 o                         
  -1  12  10          4.18          2.46         2.16 o                         
   0  12  10          0.33          0.70         4.01 o                         
   1  12  10          4.18          7.40         2.05 o                         
   1   0  11          3.30          4.12         0.24 o                         
   2   0  11        333.04        355.60         3.47 o                         
   3   0  11         28.36         24.50         0.70 o                         
   4   0  11         29.49         30.12         1.02 o                         
   5   0  11        413.39        381.72         5.03 o                         
   6   0  11         18.33         18.76         1.43 o                         
   7   0  11          2.03          2.28         0.98 o                         
   8   0  11          0.05         -0.84         1.24 o                         
   9   0  11          0.42          2.94         1.83 o                         
  -9   1  11         14.24         11.56         2.20 o                         
  -8   1  11          0.92          2.16         1.57 o                         
  -7   1  11         84.03         85.03         2.75 o                         
  -6   1  11         48.76         49.63         1.62 o                         
  -5   1  11         12.99          9.24         0.71 o                         
  -4   1  11         82.84         77.41         1.37 o                         
  -3   1  11        133.07        148.56         2.72 o                         
  -2   1  11        641.57        777.13         7.22 o                         
  -1   1  11       1031.88       1152.48        11.29 o                         
   0   1  11          0.33          0.35         0.17 o                         
   1   1  11       1031.53       1166.96        11.43 o                         
   2   1  11        641.64        755.51         7.53 o                         
   3   1  11        132.89        143.19         2.17 o                         
   4   1  11         82.65         76.24         1.37 o                         
   5   1  11         12.99         10.55         0.87 o                         
   6   1  11         48.77         51.37         1.90 o                         
   7   1  11         84.15         82.05         2.66 o                         
   8   1  11          0.93         -0.14         1.13 o                         
   9   1  11         14.25         12.24         2.20 o                         
  -9   2  11          0.59          3.25         3.30 o                         
  -8   2  11          3.75          3.39         2.10 o                         
  -7   2  11         26.98         27.81         1.62 o                         
  -6   2  11         20.19         18.51         1.13 o                         
  -5   2  11         19.02         16.08         0.82 o                         
  -4   2  11        209.59        197.13         2.65 o                         
  -3   2  11        379.38        379.89         4.44 o                         
  -2   2  11        770.64        817.16         8.85 o                         
  -1   2  11        220.91        222.30         2.44 o                         
   0   2  11         74.16         81.56         1.03 o                         
   1   2  11        221.19        219.02         2.56 o                         
   2   2  11        770.19        815.85         9.96 o                         
   3   2  11        378.69        378.08         4.40 o                         
   4   2  11        209.59        189.40         2.58 o                         
   5   2  11         19.13         14.62         0.91 o                         
   6   2  11         20.09         20.84         1.41 o                         
   7   2  11         27.03         30.04         2.92 o                         
   8   2  11          3.78          4.50         1.50 o                         
   9   2  11          0.59         -1.43         2.76 o                         
  -9   3  11          3.86          5.89         2.26 o                         
  -8   3  11          7.09          4.77         1.64 o                         
  -7   3  11         24.50         27.64         1.84 o                         
  -6   3  11          7.16          7.74         0.97 o                         
  -5   3  11         32.02         35.10         1.15 o                         
  -4   3  11        162.27        163.13         2.35 o                         
  -3   3  11        146.03        137.70         1.97 o                         
  -2   3  11         24.72         23.93         0.96 o                         
  -1   3  11        191.41        200.21         2.51 o                         
   0   3  11        165.97        161.62         1.84 o                         
   1   3  11        191.57        196.86         2.42 o                         
   2   3  11         24.86         24.96         0.67 o                         
   3   3  11        146.35        138.03         2.02 o                         
   4   3  11        162.36        160.92         2.57 o                         
   5   3  11         32.05         32.84         2.07 o                         
   6   3  11          7.08          8.00         0.93 o                         
   7   3  11         24.46         24.55         1.75 o                         
   8   3  11          7.10          8.90         1.92 o                         
   9   3  11          3.84          5.56         2.66 o                         
  -9   4  11          0.16          1.87         3.48 o                         
  -8   4  11          2.50         -0.32         1.70 o                         
  -7   4  11          1.25          1.06         1.32 o                         
  -6   4  11         16.94         17.52         1.40 o                         
  -5   4  11         25.80         26.09         1.07 o                         
  -4   4  11         18.20         18.74         0.78 o                         
  -3   4  11         85.52         79.65         1.67 o                         
  -2   4  11        223.01        230.88         2.63 o                         
  -1   4  11         90.41         90.41         1.41 o                         
   0   4  11         33.35         34.13         1.17 o                         
   1   4  11         90.40         92.33         1.29 o                         
   2   4  11        222.88        235.03         2.73 o                         
   3   4  11         85.53         79.15         1.59 o                         
   4   4  11         18.07         19.95         0.93 o                         
   5   4  11         25.94         26.75         1.84 o                         
   6   4  11         16.96         18.22         1.84 o                         
   7   4  11          1.27          0.31         1.28 o                         
   8   4  11          2.48          3.37         1.86 o                         
   9   4  11          0.15         -2.14         3.57 o                         
  -8   5  11          4.43          5.71         2.20 o                         
  -7   5  11          1.97          2.35         1.40 o                         
  -6   5  11         18.70         19.38         2.12 o                         
  -5   5  11          6.72          5.44         0.55 o                         
  -4   5  11         49.94         40.64         1.58 o                         
  -3   5  11        110.42        112.63         2.14 o                         
  -2   5  11        127.79        116.89         1.63 o                         
  -1   5  11         82.01         73.31         1.67 o                         
   0   5  11        291.37        303.46         3.80 o                         
   1   5  11         82.02         75.00         1.17 o                         
   2   5  11        127.58        113.80         1.92 o                         
   3   5  11        110.28        111.09         2.11 o                         
   4   5  11         50.14         40.69         1.35 o                         
   5   5  11          6.78          4.73         0.77 o                         
   6   5  11         18.65         17.32         1.54 o                         
   7   5  11          1.96          3.49         1.41 o                         
   8   5  11          4.42         -0.59         1.88 o                         
  -8   6  11          0.05          1.95         3.88 o                         
  -7   6  11          4.23          4.24         1.92 o                         
  -6   6  11         21.34         21.89         1.31 o                         
  -5   6  11          8.56          9.23         1.20 o                         
  -4   6  11         15.28         17.14         2.01 o                         
  -3   6  11         46.13         45.36         1.64 o                         
  -2   6  11        163.48        165.96         2.65 o                         
  -1   6  11        221.96        224.02         3.30 o                         
   0   6  11        391.52        372.04         5.60 o                         
   1   6  11        221.70        225.01         2.94 o                         
   2   6  11        163.37        165.17         2.36 o                         
   3   6  11         46.14         46.69         2.37 o                         
   4   6  11         15.30         17.53         1.27 o                         
   5   6  11          8.56          8.27         1.11 o                         
   6   6  11         21.31         23.32         1.77 o                         
   7   6  11          4.21          5.50         1.38 o                         
   8   6  11          0.05          1.47         1.86 o                         
  -7   7  11          6.45          4.80         2.01 o                         
  -6   7  11          6.08          6.12         1.27 o                         
  -5   7  11          1.59          1.75         1.11 o                         
  -4   7  11         23.20         27.65         1.80 o                         
  -3   7  11         64.65         66.97         2.23 o                         
  -2   7  11         15.00         16.01         1.18 o                         
  -1   7  11         55.17         55.28         1.69 o                         
   0   7  11        151.06        150.22         2.93 o                         
   1   7  11         55.15         56.57         1.05 o                         
   2   7  11         15.07         15.78         1.04 o                         
   3   7  11         64.70         64.94         1.52 o                         
   4   7  11         23.20         25.88         1.45 o                         
   5   7  11          1.61          1.01         0.94 o                         
   6   7  11          6.13          5.93         1.86 o                         
   7   7  11          6.48          7.03         2.83 o                         
  -7   8  11          1.46          0.95         2.42 o                         
  -6   8  11          6.68         12.62         2.23 o                         
  -5   8  11          6.86          8.91         1.91 o                         
  -4   8  11         13.17         14.28         1.74 o                         
  -3   8  11        114.78        120.41         3.27 o                         
  -2   8  11          0.61         -0.12         0.78 o                         
  -1   8  11          0.77          0.56         0.61 o                         
   0   8  11         38.25         37.66         2.05 o                         
   1   8  11          0.80          0.77         0.32 o                         
   2   8  11          0.58          0.13         0.44 o                         
   3   8  11        114.72        115.19         2.57 o                         
   4   8  11         13.11         12.79         1.67 o                         
   5   8  11          6.85          8.05         1.38 o                         
   6   8  11          6.67          5.67         1.46 o                         
   7   8  11          1.47         -1.36         1.70 o                         
  -6   9  11         18.66         19.89         4.50 o                         
  -5   9  11          4.23          2.84         2.62 o                         
  -4   9  11         24.36         23.27         1.83 o                         
  -3   9  11          3.43          4.20         1.20 o                         
  -2   9  11         29.59         27.62         2.52 o                         
  -1   9  11         31.60         33.60         1.68 o                         
   0   9  11         73.49         79.25         2.64 o                         
   1   9  11         31.45         33.41         1.06 o                         
   2   9  11         29.53         26.63         1.92 o                         
   3   9  11          3.45          4.99         0.82 o                         
   4   9  11         24.35         24.27         1.48 o                         
   5   9  11          4.24          3.99         1.07 o                         
   6   9  11         18.70         18.24         1.37 o                         
  -5  10  11         16.57         16.64         2.28 o                         
  -4  10  11          2.04          3.50         1.84 o                         
  -3  10  11          1.77          2.01         1.76 o                         
  -2  10  11          1.42         -1.11         1.51 o                         
  -1  10  11         11.43         12.58         1.79 o                         
   0  10  11          0.56          0.30         1.29 o                         
   1  10  11         11.41         14.97         1.46 o                         
   2  10  11          1.42          1.37         0.71 o                         
   3  10  11          1.76          3.20         0.88 o                         
   4  10  11          2.05          2.53         1.00 o                         
   5  10  11         16.61         17.35         2.16 o                         
  -4  11  11          8.54          8.61         2.52 o                         
  -3  11  11          6.43          4.54         4.90 o                         
  -2  11  11          9.02         13.72         2.30 o                         
  -1  11  11         23.84         22.79         2.33 o                         
   0  11  11          3.01          0.06         1.69 o                         
   1  11  11         23.97         26.97         1.95 o                         
   2  11  11          9.07          6.90         1.60 o                         
   3  11  11          6.46          5.74         1.60 o                         
   4  11  11          8.55          7.43         1.55 o                         
  -1  12  11          3.74          5.46         2.76 o                         
   0  12  11          2.18          3.69         2.16 o                         
   1  12  11          3.72          1.77         2.24 o                         
   0   0  12        471.16        492.33         9.74 o                         
   1   0  12        409.01        387.28         3.77 o                         
   2   0  12          4.98          6.54         0.35 o                         
   3   0  12         62.13         52.62         0.88 o                         
   4   0  12         31.99         28.18         0.68 o                         
   5   0  12        120.45        127.36         2.15 o                         
   6   0  12          1.19          1.67         0.77 o                         
   7   0  12         62.26         64.71         2.49 o                         
   8   0  12         58.54         57.14         2.71 o                         
   9   0  12          1.74          0.36         2.76 o                         
  -9   1  12         20.82         21.52         2.45 o                         
  -8   1  12          2.88          3.65         1.61 o                         
  -7   1  12         42.88         43.36         2.14 o                         
  -6   1  12         19.91         20.28         1.29 o                         
  -5   1  12         28.50         26.96         1.00 o                         
  -4   1  12        244.74        227.12         2.94 o                         
  -3   1  12        140.68        144.27         1.82 o                         
  -2   1  12         89.71         99.87         1.86 o                         
  -1   1  12        181.28        178.26         2.50 o                         
   0   1  12        207.24        200.10         2.25 o                         
   1   1  12        181.25        183.61         2.08 o                         
   2   1  12         89.90        103.31         1.43 o                         
   3   1  12        140.28        142.58         2.17 o                         
   4   1  12        244.78        220.21         2.89 o                         
   5   1  12         28.38         26.08         1.44 o                         
   6   1  12         20.04         17.96         1.30 o                         
   7   1  12         42.99         42.13         2.11 o                         
   8   1  12          2.90          3.04         1.30 o                         
   9   1  12         20.82         22.56         2.49 o                         
  -9   2  12         26.45         28.11         2.81 o                         
  -8   2  12         16.05         13.27         1.89 o                         
  -7   2  12          9.57          8.68         1.27 o                         
  -6   2  12         21.62         22.76         1.25 o                         
  -5   2  12         48.74         42.66         1.35 o                         
  -4   2  12         82.39         90.27         1.56 o                         
  -3   2  12         85.03         89.83         1.44 o                         
  -2   2  12         23.59         19.00         0.65 o                         
  -1   2  12        506.33        543.37         8.37 o                         
   0   2  12          0.11          0.05         0.18 o                         
   1   2  12        505.70        549.29         6.07 o                         
   2   2  12         23.51         19.22         0.79 o                         
   3   2  12         84.98         84.33         1.41 o                         
   4   2  12         82.55         82.96         1.51 o                         
   5   2  12         48.84         42.38         1.38 o                         
   6   2  12         21.69         23.83         1.42 o                         
   7   2  12          9.68          9.81         1.32 o                         
   8   2  12         16.08         16.38         1.54 o                         
   9   2  12         26.50         28.89         3.92 o                         
  -9   3  12          7.35          6.56         2.43 o                         
  -8   3  12         28.17         26.47         2.43 o                         
  -7   3  12          6.10          5.71         1.11 o                         
  -6   3  12         60.69         66.30         2.20 o                         
  -5   3  12         22.38         21.43         1.02 o                         
  -4   3  12         89.43         94.15         1.63 o                         
  -3   3  12         19.64         18.53         0.68 o                         
  -2   3  12        232.92        246.22         3.82 o                         
  -1   3  12        127.98        119.54         1.71 o                         
   0   3  12         19.17         19.73         0.48 o                         
   1   3  12        127.70        117.95         2.08 o                         
   2   3  12        232.78        246.54         3.07 o                         
   3   3  12         19.80         18.11         1.31 o                         
   4   3  12         89.63         87.22         1.91 o                         
   5   3  12         22.37         22.23         1.08 o                         
   6   3  12         60.60         64.99         2.75 o                         
   7   3  12          6.11          8.12         1.13 o                         
   8   3  12         28.10         31.64         3.43 o                         
   9   3  12          7.32          4.82         2.43 o                         
  -9   4  12          0.04          2.23         3.74 o                         
  -8   4  12          3.27          4.29         2.45 o                         
  -7   4  12         24.24         27.77         2.11 o                         
  -6   4  12          7.84          7.12         1.07 o                         
  -5   4  12         20.85         21.63         1.21 o                         
  -4   4  12         76.79         76.60         1.78 o                         
  -3   4  12        376.00        355.59         4.85 o                         
  -2   4  12        163.78        176.54         2.11 o                         
  -1   4  12        222.11        215.64         2.73 o                         
   0   4  12        241.15        239.96         3.35 o                         
   1   4  12        222.30        217.04         2.67 o                         
   2   4  12        163.97        178.23         2.56 o                         
   3   4  12        375.47        357.36         5.22 o                         
   4   4  12         76.89         75.54         1.63 o                         
   5   4  12         20.92         21.35         2.06 o                         
   6   4  12          7.76          7.51         1.02 o                         
   7   4  12         24.34         27.56         2.59 o                         
   8   4  12          3.26          3.40         1.92 o                         
   9   4  12          0.04          5.13         2.71 o                         
  -8   5  12         14.09         18.37         3.39 o                         
  -7   5  12         11.18         10.86         1.56 o                         
  -6   5  12         45.00         53.23         2.38 o                         
  -5   5  12          2.63          2.83         0.68 o                         
  -4   5  12         31.85         36.33         0.97 o                         
  -3   5  12         22.92         20.28         1.19 o                         
  -2   5  12         69.34         67.16         1.14 o                         
  -1   5  12         66.71         67.32         1.42 o                         
   0   5  12        264.54        265.25         3.71 o                         
   1   5  12         66.55         66.89         1.22 o                         
   2   5  12         69.31         69.04         1.39 o                         
   3   5  12         23.04         18.75         0.94 o                         
   4   5  12         31.92         36.23         1.49 o                         
   5   5  12          2.66          2.87         0.75 o                         
   6   5  12         44.91         49.57         2.23 o                         
   7   5  12         11.07         12.52         1.71 o                         
   8   5  12         14.10         12.91         3.30 o                         
  -8   6  12          1.96         -0.09         3.48 o                         
  -7   6  12         22.21         21.14         2.24 o                         
  -6   6  12          7.89          7.77         0.89 o                         
  -5   6  12         45.94         44.90         2.01 o                         
  -4   6  12         16.26         19.49         1.94 o                         
  -3   6  12         16.22         12.61         0.94 o                         
  -2   6  12        215.78        221.42         3.31 o                         
  -1   6  12          6.90          4.68         0.79 o                         
   0   6  12        152.46        134.11         3.78 o                         
   1   6  12          6.91          6.22         0.39 o                         
   2   6  12        215.53        222.42         2.74 o                         
   3   6  12         16.25         11.55         0.93 o                         
   4   6  12         16.36         16.30         1.22 o                         
   5   6  12         46.00         44.59         2.07 o                         
   6   6  12          7.88          8.35         1.27 o                         
   7   6  12         22.27         20.17         2.08 o                         
   8   6  12          1.94          1.44         1.74 o                         
  -7   7  12         12.79         12.64         1.28 o                         
  -6   7  12         44.91         50.80         3.37 o                         
  -5   7  12          8.43          9.49         1.32 o                         
  -4   7  12         51.98         57.45         2.36 o                         
  -3   7  12          6.32          7.95         0.99 o                         
  -2   7  12         49.07         50.07         1.57 o                         
  -1   7  12          3.95          4.22         0.72 o                         
   0   7  12         44.91         42.36         1.34 o                         
   1   7  12          3.94          4.34         0.41 o                         
   2   7  12         48.90         49.45         1.17 o                         
   3   7  12          6.34          6.92         0.75 o                         
   4   7  12         51.97         56.53         1.93 o                         
   5   7  12          8.50          7.82         1.06 o                         
   6   7  12         44.80         48.58         2.52 o                         
   7   7  12         12.79         16.86         1.80 o                         
  -7   8  12         10.56          6.56         2.58 o                         
  -6   8  12         27.55         26.16         2.72 o                         
  -5   8  12         14.28         17.02         1.66 o                         
  -4   8  12          8.61          8.91         1.74 o                         
  -3   8  12          4.82          4.80         1.06 o                         
  -2   8  12          9.27         10.56         1.25 o                         
  -1   8  12          7.43          8.74         0.85 o                         
   0   8  12        115.57        117.94         2.54 o                         
   1   8  12          7.50          8.60         0.96 o                         
   2   8  12          9.30         10.22         1.16 o                         
   3   8  12          4.87          5.68         0.87 o                         
   4   8  12          8.55          8.48         0.98 o                         
   5   8  12         14.31         14.42         1.21 o                         
   6   8  12         27.55         24.78         1.90 o                         
   7   8  12         10.58          8.17         2.37 o                         
  -6   9  12         16.44         20.43         2.83 o                         
  -5   9  12         14.13         15.78         1.99 o                         
  -4   9  12          8.17          6.57         1.56 o                         
  -3   9  12         26.36         23.30         3.08 o                         
  -2   9  12         16.24         13.60         1.31 o                         
  -1   9  12         19.78         20.02         1.24 o                         
   0   9  12         19.18         19.48         1.45 o                         
   1   9  12         19.77         17.56         1.76 o                         
   2   9  12         16.21         17.22         1.16 o                         
   3   9  12         26.33         24.08         1.35 o                         
   4   9  12          8.20          6.63         0.96 o                         
   5   9  12         14.11         14.41         1.92 o                         
   6   9  12         16.37         16.27         1.37 o                         
  -5  10  12          6.24          6.72         2.09 o                         
  -4  10  12         18.37         18.96         1.90 o                         
  -3  10  12         13.06         17.82         5.35 o                         
  -2  10  12          5.31          3.86         2.50 o                         
  -1  10  12          0.02         -1.16         1.47 o                         
   0  10  12         14.43         17.92         1.64 o                         
   1  10  12          0.02         -1.24         1.37 o                         
   2  10  12          5.31          5.29         0.60 o                         
   3  10  12         13.12         14.93         1.48 o                         
   4  10  12         18.39         20.21         1.52 o                         
   5  10  12          6.25          6.65         1.32 o                         
  -3  11  12         17.37         17.43         2.64 o                         
  -2  11  12          2.88          5.92         2.08 o                         
  -1  11  12          0.92          1.55         1.92 o                         
   0  11  12          0.14          3.04         1.95 o                         
   1  11  12          0.91          2.45         1.49 o                         
   2  11  12          2.88          4.22         1.55 o                         
   3  11  12         17.43         16.12         1.18 o                         
   1   0  13        108.44        116.19         1.48 o                         
   2   0  13         64.55         71.72         1.19 o                         
   3   0  13        277.45        242.72         2.71 o                         
   4   0  13         44.51         39.22         0.80 o                         
   5   0  13          3.24          2.26         0.54 o                         
   6   0  13          0.83          2.04         0.78 o                         
   7   0  13         81.87         79.51         2.69 o                         
   8   0  13          4.45          4.45         1.34 o                         
   9   0  13         10.03         16.58         3.48 o                         
  -9   1  13          0.85          1.11         2.14 o                         
  -8   1  13         28.06         32.24         2.87 o                         
  -7   1  13          8.52          9.90         1.43 o                         
  -6   1  13         52.73         57.94         1.77 o                         
  -5   1  13          0.29          0.72         0.50 o                         
  -4   1  13        105.41         97.23         1.60 o                         
  -3   1  13        382.85        360.10         6.00 o                         
  -2   1  13        184.32        175.74         2.94 o                         
  -1   1  13         90.52         90.06         1.16 o                         
   0   1  13         62.58         59.04         0.89 o                         
   1   1  13         90.57         89.37         1.21 o                         
   2   1  13        184.07        178.13         2.28 o                         
   3   1  13        382.07        364.30         5.24 o                         
   4   1  13        105.39         98.77         1.65 o                         
   5   1  13          0.29         -0.29         0.64 o                         
   6   1  13         52.80         57.47         3.25 o                         
   7   1  13          8.60         10.54         1.16 o                         
   8   1  13         28.08         35.35         2.36 o                         
   9   1  13          0.86         -1.24         1.98 o                         
  -9   2  13         12.46          9.77         2.54 o                         
  -8   2  13          8.52          8.84         1.92 o                         
  -7   2  13         14.15         15.84         1.56 o                         
  -6   2  13         36.00         36.62         1.49 o                         
  -5   2  13         68.94         63.09         1.61 o                         
  -4   2  13         33.45         32.58         1.01 o                         
  -3   2  13         12.91         12.54         0.60 o                         
  -2   2  13         85.57         94.55         1.25 o                         
  -1   2  13        213.95        217.40         2.63 o                         
   0   2  13         55.81         46.86         0.74 o                         
   1   2  13        213.96        217.37         2.95 o                         
   2   2  13         85.65         94.23         1.62 o                         
   3   2  13         12.98         11.58         0.63 o                         
   4   2  13         33.27         32.92         1.06 o                         
   5   2  13         68.77         60.50         1.68 o                         
   6   2  13         36.11         37.47         1.77 o                         
   7   2  13         14.17         15.23         1.34 o                         
   8   2  13          8.59         10.09         1.58 o                         
   9   2  13         12.49         11.68         3.66 o                         
  -9   3  13          6.07          3.85         2.24 o                         
  -8   3  13          3.76          6.02         1.84 o                         
  -7   3  13         15.20         14.71         1.43 o                         
  -6   3  13          4.19          3.47         0.79 o                         
  -5   3  13          0.07          0.81         0.64 o                         
  -4   3  13         54.24         62.27         1.30 o                         
  -3   3  13        276.15        261.21         3.58 o                         
  -2   3  13         51.26         47.58         1.59 o                         
  -1   3  13        497.85        514.65         8.57 o                         
   0   3  13        188.62        177.21         2.10 o                         
   1   3  13        497.50        532.57         5.95 o                         
   2   3  13         51.18         50.77         1.06 o                         
   3   3  13        275.84        261.14         4.05 o                         
   4   3  13         54.34         61.43         2.61 o                         
   5   3  13          0.07          0.62         0.53 o                         
   6   3  13          4.17          2.90         0.83 o                         
   7   3  13         15.13         14.83         1.37 o                         
   8   3  13          3.77          7.70         1.85 o                         
   9   3  13          6.10          2.99         2.64 o                         
  -8   4  13         24.00         26.29         2.59 o                         
  -7   4  13         36.67         38.74         2.89 o                         
  -6   4  13          5.34          5.38         1.04 o                         
  -5   4  13          1.57          2.99         0.76 o                         
  -4   4  13         29.75         29.96         0.91 o                         
  -3   4  13         82.61         78.33         1.70 o                         
  -2   4  13        278.97        280.18         3.13 o                         
  -1   4  13        623.88        646.11         6.66 o                         
   0   4  13         21.46         17.83         1.10 o                         
   1   4  13        624.03        650.28         6.66 o                         
   2   4  13        279.47        280.13         3.45 o                         
   3   4  13         82.80         77.08         1.55 o                         
   4   4  13         29.83         29.33         1.58 o                         
   5   4  13          1.55          1.08         0.55 o                         
   6   4  13          5.32          4.43         0.85 o                         
   7   4  13         36.57         33.50         4.81 o                         
   8   4  13         24.01         26.87         2.99 o                         
  -8   5  13         11.45         13.29         3.48 o                         
  -7   5  13         29.66         32.62         2.33 o                         
  -6   5  13          2.12          0.69         1.02 o                         
  -5   5  13          2.99          2.88         0.52 o                         
  -4   5  13         33.71         33.21         1.52 o                         
  -3   5  13         27.97         25.79         1.45 o                         
  -2   5  13         77.30         79.93         1.44 o                         
  -1   5  13         44.35         42.26         1.04 o                         
   0   5  13          6.37          6.60         0.76 o                         
   1   5  13         44.37         42.47         0.88 o                         
   2   5  13         77.32         80.70         1.53 o                         
   3   5  13         27.91         27.66         1.01 o                         
   4   5  13         33.57         32.68         1.31 o                         
   5   5  13          3.00          2.97         0.88 o                         
   6   5  13          2.16          3.05         1.02 o                         
   7   5  13         29.71         31.02         2.96 o                         
   8   5  13         11.45         10.90         2.36 o                         
  -8   6  13          1.63         -1.07         3.21 o                         
  -7   6  13          2.31          4.26         1.92 o                         
  -6   6  13         14.07         14.07         1.08 o                         
  -5   6  13          4.76          3.27         1.21 o                         
  -4   6  13         59.86         64.60         2.35 o                         
  -3   6  13         11.05         11.45         0.99 o                         
  -2   6  13         86.78         82.36         1.72 o                         
  -1   6  13         54.64         53.93         1.39 o                         
   0   6  13          3.90          2.39         0.60 o                         
   1   6  13         54.76         53.70         0.98 o                         
   2   6  13         87.00         84.14         1.51 o                         
   3   6  13         11.07         11.89         0.84 o                         
   4   6  13         59.84         63.15         2.17 o                         
   5   6  13          4.80          3.54         0.94 o                         
   6   6  13         14.02         13.31         1.40 o                         
   7   6  13          2.28          4.85         1.69 o                         
   8   6  13          1.63          5.03         1.86 o                         
  -7   7  13          0.73          2.26         2.14 o                         
  -6   7  13         10.81          9.25         1.82 o                         
  -5   7  13        145.32        145.00         3.96 o                         
  -4   7  13          5.98          3.46         1.08 o                         
  -3   7  13         22.81         23.59         1.64 o                         
  -2   7  13         72.61         77.49         2.10 o                         
  -1   7  13         79.62         82.79         2.12 o                         
   0   7  13          0.02          0.16         0.53 o                         
   1   7  13         79.33         83.84         2.19 o                         
   2   7  13         72.63         78.50         1.50 o                         
   3   7  13         22.88         19.21         1.21 o                         
   4   7  13          5.92          4.14         0.79 o                         
   5   7  13        145.38        149.83         3.73 o                         
   6   7  13         10.74          6.94         1.34 o                         
   7   7  13          0.73          2.43         1.61 o                         
  -7   8  13          1.60          3.78         3.12 o                         
  -6   8  13          2.43          0.56         5.53 o                         
  -5   8  13         64.11         74.94         3.18 o                         
  -4   8  13         11.24         10.37         1.32 o                         
  -3   8  13          3.73          0.75         1.04 o                         
  -2   8  13         13.91         12.92         1.53 o                         
  -1   8  13         13.86         15.45         1.04 o                         
   0   8  13         31.73         28.77         1.43 o                         
   1   8  13         13.87         14.44         1.26 o                         
   2   8  13         13.93         13.01         0.75 o                         
   3   8  13          3.73          1.54         0.67 o                         
   4   8  13         11.20         10.35         0.97 o                         
   5   8  13         64.17         65.56         2.29 o                         
   6   8  13          2.41          1.98         1.42 o                         
   7   8  13          1.61          0.90         1.95 o                         
  -6   9  13          1.63          3.61         2.58 o                         
  -5   9  13          2.19          4.06         1.88 o                         
  -4   9  13          3.10          2.70         1.49 o                         
  -3   9  13          3.20          3.53         1.28 o                         
  -2   9  13         34.60         42.45         2.69 o                         
  -1   9  13          4.89          4.79         1.11 o                         
   0   9  13          4.70          2.78         1.01 o                         
   1   9  13          4.87          4.05         1.04 o                         
   2   9  13         34.54         37.02         1.20 o                         
   3   9  13          3.15          2.15         0.80 o                         
   4   9  13          3.09          2.70         0.89 o                         
   5   9  13          2.21          1.93         1.79 o                         
   6   9  13          1.63          1.09         1.32 o                         
  -5  10  13          0.65          2.73         2.50 o                         
  -4  10  13          5.00          6.67         1.87 o                         
  -3  10  13         25.11         25.17         4.37 o                         
  -2  10  13         28.98         29.75         5.93 o                         
  -1  10  13         14.60         16.76         3.21 o                         
   0  10  13          4.68          3.00         1.33 o                         
   1  10  13         14.61         16.16         1.77 o                         
   2  10  13         29.12         33.82         2.39 o                         
   3  10  13         25.18         25.32         1.53 o                         
   4  10  13          5.00          1.62         1.06 o                         
   5  10  13          0.65          1.65         1.62 o                         
  -3  11  13          7.19         13.45         5.80 o                         
  -2  11  13          5.00         10.08         2.27 o                         
  -1  11  13         21.93         20.15         2.49 o                         
   0  11  13          1.40          3.88         2.05 o                         
   1  11  13         21.93         28.76         2.21 o                         
   2  11  13          5.02          4.70         1.59 o                         
   3  11  13          7.21          9.33         1.74 o                         
   0   0  14        364.33        329.06         5.30 o                         
   1   0  14         70.23         67.59         1.04 o                         
   2   0  14        327.02        336.42         4.17 o                         
   3   0  14        283.94        258.35         2.93 o                         
   4   0  14        100.53         93.02         1.32 o                         
   5   0  14         28.61         30.16         1.13 o                         
   6   0  14         13.92         14.11         1.54 o                         
   7   0  14          0.11          1.32         0.99 o                         
   8   0  14          0.03         -0.22         1.33 o                         
   9   0  14          0.17         -2.17         2.17 o                         
  -9   1  14          0.96         -0.39         2.11 o                         
  -8   1  14         25.78         25.43         2.37 o                         
  -7   1  14         77.68         77.09         2.83 o                         
  -6   1  14          5.63          4.73         0.90 o                         
  -5   1  14          8.35          8.26         0.65 o                         
  -4   1  14        103.81         90.52         1.85 o                         
  -3   1  14        206.73        192.14         2.48 o                         
  -2   1  14        254.76        256.94         3.32 o                         
  -1   1  14         38.94         36.12         0.77 o                         
   0   1  14        533.18        568.08         5.43 o                         
   1   1  14         39.00         36.31         0.86 o                         
   2   1  14        254.58        249.17         3.88 o                         
   3   1  14        206.15        186.39         2.73 o                         
   4   1  14        103.47         91.37         1.76 o                         
   5   1  14          8.35          9.94         1.48 o                         
   6   1  14          5.67          5.35         0.97 o                         
   7   1  14         77.68         71.61         2.63 o                         
   8   1  14         25.91         23.77         1.74 o                         
   9   1  14          0.96         -2.99         2.99 o                         
  -9   2  14          2.85          3.65         2.39 o                         
  -8   2  14         12.87          9.15         1.76 o                         
  -7   2  14          2.02          2.09         1.08 o                         
  -6   2  14         21.60         21.13         1.40 o                         
  -5   2  14          4.83          4.58         0.66 o                         
  -4   2  14         55.61         58.52         1.25 o                         
  -3   2  14         33.25         29.65         1.06 o                         
  -2   2  14         81.43         82.60         1.23 o                         
  -1   2  14        135.11        117.38         1.84 o                         
   0   2  14        179.46        201.04         2.35 o                         
   1   2  14        135.29        115.32         1.76 o                         
   2   2  14         81.18         82.06         1.29 o                         
   3   2  14         33.21         28.12         1.06 o                         
   4   2  14         55.41         59.70         1.56 o                         
   5   2  14          4.74          4.83         0.82 o                         
   6   2  14         21.61         20.70         1.47 o                         
   7   2  14          2.02          1.92         1.01 o                         
   8   2  14         12.91         11.63         1.65 o                         
   9   2  14          2.81          3.21         3.39 o                         
  -9   3  14         31.60         33.65         3.09 o                         
  -8   3  14         10.63          9.85         1.94 o                         
  -7   3  14          0.28          1.92         1.35 o                         
  -6   3  14         61.51         64.79         2.07 o                         
  -5   3  14          4.81          4.47         0.66 o                         
  -4   3  14         70.67         61.42         1.34 o                         
  -3   3  14        222.22        224.91         2.92 o                         
  -2   3  14          4.98          2.10         0.51 o                         
  -1   3  14        132.53        128.56         2.03 o                         
   0   3  14        189.18        197.00         4.06 o                         
   1   3  14        132.48        128.27         1.79 o                         
   2   3  14          4.97          3.01         0.82 o                         
   3   3  14        222.41        224.22         3.64 o                         
   4   3  14         70.94         62.53         1.51 o                         
   5   3  14          4.81          5.01         0.69 o                         
   6   3  14         61.49         63.47         2.26 o                         
   7   3  14          0.28         -1.05         1.05 o                         
   8   3  14         10.60          5.71         1.83 o                         
   9   3  14         31.62         31.70         3.09 o                         
  -8   4  14         10.94          9.69         2.01 o                         
  -7   4  14          5.49          6.52         1.35 o                         
  -6   4  14          2.88          1.37         0.98 o                         
  -5   4  14         12.52         11.38         0.73 o                         
  -4   4  14         39.06         36.56         0.99 o                         
  -3   4  14        124.58        120.91         2.23 o                         
  -2   4  14         15.19         13.45         0.62 o                         
  -1   4  14         27.32         22.77         0.80 o                         
   0   4  14        235.39        223.04         4.71 o                         
   1   4  14         27.24         22.48         0.68 o                         
   2   4  14         15.16         13.99         0.73 o                         
   3   4  14        124.54        123.57         2.52 o                         
   4   4  14         39.02         36.40         1.55 o                         
   5   4  14         12.54         11.97         0.91 o                         
   6   4  14          2.94          3.45         0.82 o                         
   7   4  14          5.45          9.18         1.64 o                         
   8   4  14         10.98          9.27         2.11 o                         
  -8   5  14          0.97         11.41         3.03 o                         
  -7   5  14         24.27         32.68         2.38 o                         
  -6   5  14          2.62          3.32         0.70 o                         
  -5   5  14         13.17         12.26         0.72 o                         
  -4   5  14         50.45         56.53         1.96 o                         
  -3   5  14         77.01         85.43         1.92 o                         
  -2   5  14         33.58         29.26         0.89 o                         
  -1   5  14         64.15         55.65         1.20 o                         
   0   5  14         12.57         11.18         0.69 o                         
   1   5  14         64.40         55.11         1.53 o                         
   2   5  14         33.81         30.22         1.39 o                         
   3   5  14         76.98         84.71         1.70 o                         
   4   5  14         50.43         57.22         1.68 o                         
   5   5  14         13.12         12.39         1.53 o                         
   6   5  14          2.64          1.86         1.02 o                         
   7   5  14         24.23         27.11         5.22 o                         
   8   5  14          0.97          1.73         2.01 o                         
  -8   6  14         22.19         14.53         4.01 o                         
  -7   6  14          4.07          5.55         4.41 o                         
  -6   6  14         60.45         66.89         3.43 o                         
  -5   6  14         77.52         80.64         2.56 o                         
  -4   6  14          6.14          5.29         0.85 o                         
  -3   6  14         52.62         54.18         2.21 o                         
  -2   6  14          7.67          7.83         0.63 o                         
  -1   6  14         47.02         42.22         1.28 o                         
   0   6  14          0.05         -0.84         0.84 o                         
   1   6  14         46.95         42.03         1.02 o                         
   2   6  14          7.72          7.69         0.93 o                         
   3   6  14         52.69         53.88         1.59 o                         
   4   6  14          6.10          5.67         1.92 o                         
   5   6  14         77.54         79.07         2.65 o                         
   6   6  14         60.51         70.44         2.86 o                         
   7   6  14          4.08          5.94         1.65 o                         
   8   6  14         22.13         17.88         2.22 o                         
  -7   7  14         10.43         13.40         2.94 o                         
  -6   7  14         35.03         34.41         3.06 o                         
  -5   7  14          4.22          4.46         2.40 o                         
  -4   7  14          5.28          4.93         1.14 o                         
  -3   7  14         42.30         47.03         2.04 o                         
  -2   7  14          1.53          1.60         0.83 o                         
  -1   7  14         10.84          9.51         1.15 o                         
   0   7  14         16.32         13.71         1.53 o                         
   1   7  14         10.77         10.23         0.79 o                         
   2   7  14          1.55          1.49         0.60 o                         
   3   7  14         42.41         47.41         1.30 o                         
   4   7  14          5.29          5.05         0.84 o                         
   5   7  14          4.24          3.81         0.99 o                         
   6   7  14         34.96         33.14         2.32 o                         
   7   7  14         10.41          9.82         1.85 o                         
  -6   8  14          9.60          6.46         4.59 o                         
  -5   8  14         13.82         14.47         2.11 o                         
  -4   8  14         29.08         30.12         2.04 o                         
  -3   8  14         17.82         13.70         1.36 o                         
  -2   8  14          0.33          0.36         1.05 o                         
  -1   8  14          8.97          8.26         1.12 o                         
   0   8  14         18.90         16.53         1.57 o                         
   1   8  14          9.01          9.87         0.97 o                         
   2   8  14          0.34          0.66         0.49 o                         
   3   8  14         17.77         14.61         1.07 o                         
   4   8  14         28.94         29.74         1.89 o                         
   5   8  14         13.83         13.86         1.86 o                         
   6   8  14          9.62          9.35         1.62 o                         
  -6   9  14          1.89          0.37         2.62 o                         
  -5   9  14         13.07         11.92         2.32 o                         
  -4   9  14          3.69          3.94         1.49 o                         
  -3   9  14          1.37          0.76         1.27 o                         
  -2   9  14         13.19         12.63         1.35 o                         
  -1   9  14         42.88         43.37         2.28 o                         
   0   9  14        101.62        110.22         3.18 o                         
   1   9  14         42.90         45.60         2.28 o                         
   2   9  14         13.16         13.03         1.37 o                         
   3   9  14          1.37          2.48         0.95 o                         
   4   9  14          3.70          3.52         0.97 o                         
   5   9  14         13.07         14.80         2.32 o                         
   6   9  14          1.89          5.73         1.96 o                         
  -4  10  14          0.34         -1.81         1.81 o                         
  -3  10  14          3.24          6.18         2.11 o                         
  -2  10  14         18.18         20.62         2.17 o                         
  -1  10  14          8.89          7.11         1.75 o                         
   0  10  14          0.74          2.46         1.62 o                         
   1  10  14          8.88          6.78         1.38 o                         
   2  10  14         18.23         19.02         1.71 o                         
   3  10  14          3.24          3.38         1.18 o                         
   4  10  14          0.34          0.83         1.07 o                         
  -3  11  14          1.11          6.65         2.52 o                         
  -2  11  14         22.87         29.40         2.74 o                         
  -1  11  14          5.93          5.21         2.50 o                         
   0  11  14         30.20         24.11         4.90 o                         
   1  11  14          5.94          6.17         1.90 o                         
   2  11  14         22.94         23.84         3.33 o                         
   3  11  14          1.13         -1.64         1.64 o                         
   1   0  15          6.78          7.68         1.03 o                         
   2   0  15         32.90         37.39         0.83 o                         
   3   0  15         29.15         34.49         0.78 o                         
   4   0  15        308.33        295.38         3.40 o                         
   5   0  15         13.71         14.16         1.09 o                         
   6   0  15          7.51          6.57         1.08 o                         
   7   0  15          6.86          7.65         1.15 o                         
   8   0  15         28.20         32.21         3.84 o                         
   9   0  15         11.52         10.41         2.42 o                         
  -9   1  15          4.23          5.57         2.54 o                         
  -8   1  15          9.78          7.78         1.79 o                         
  -7   1  15          1.81          0.42         1.20 o                         
  -6   1  15         21.03         18.00         2.44 o                         
  -5   1  15         19.96         22.55         1.07 o                         
  -4   1  15         79.15         75.65         1.44 o                         
  -3   1  15        138.64        131.70         1.87 o                         
  -2   1  15        156.87        155.37         3.26 o                         
  -1   1  15        109.03        104.97         2.25 o                         
   0   1  15        565.68        603.73         6.16 o                         
   1   1  15        109.10        105.52         1.65 o                         
   2   1  15        156.39        154.10         1.93 o                         
   3   1  15        138.65        131.88         1.62 o                         
   4   1  15         79.08         73.48         1.75 o                         
   5   1  15         19.84         22.99         1.51 o                         
   6   1  15         21.09         22.01         1.63 o                         
   7   1  15          1.79          0.13         1.04 o                         
   8   1  15          9.77          7.79         1.57 o                         
   9   1  15          4.26          4.60         2.39 o                         
  -9   2  15          1.69         -2.27         2.27 o                         
  -8   2  15          1.06         -0.95         1.78 o                         
  -7   2  15         12.19         12.32         1.38 o                         
  -6   2  15         36.21         37.69         1.63 o                         
  -5   2  15         24.90         23.75         1.26 o                         
  -4   2  15         19.05         18.47         1.39 o                         
  -3   2  15         46.43         47.66         1.17 o                         
  -2   2  15        540.17        536.03         7.33 o                         
  -1   2  15         34.53         30.30         0.69 o                         
   0   2  15        136.48        130.83         1.81 o                         
   1   2  15         34.30         30.34         0.89 o                         
   2   2  15        539.78        537.86         6.62 o                         
   3   2  15         46.28         48.19         1.81 o                         
   4   2  15         19.11         18.16         1.12 o                         
   5   2  15         24.89         26.47         1.25 o                         
   6   2  15         36.18         38.69         1.90 o                         
   7   2  15         12.22         11.81         1.28 o                         
   8   2  15          1.06          1.66         1.47 o                         
   9   2  15          1.70          3.92         3.12 o                         
  -8   3  15          5.30          4.41         2.02 o                         
  -7   3  15          0.24         -1.17         1.48 o                         
  -6   3  15          3.85          2.74         0.89 o                         
  -5   3  15         47.14         46.59         1.65 o                         
  -4   3  15         14.09         14.44         0.86 o                         
  -3   3  15        416.15        400.78         5.51 o                         
  -2   3  15        367.61        356.28         4.77 o                         
  -1   3  15         55.45         54.65         1.13 o                         
   0   3  15          7.89          7.08         0.63 o                         
   1   3  15         55.49         54.94         1.20 o                         
   2   3  15        367.83        357.03         4.71 o                         
   3   3  15        415.87        408.76         6.02 o                         
   4   3  15         14.08         14.59         0.89 o                         
   5   3  15         46.74         46.59         1.56 o                         
   6   3  15          3.87          1.18         0.86 o                         
   7   3  15          0.25         -0.15         1.10 o                         
   8   3  15          5.28          6.60         2.02 o                         
  -8   4  15         12.46         14.07         2.36 o                         
  -7   4  15          7.22          7.14         1.77 o                         
  -6   4  15         42.22         44.69         3.02 o                         
  -5   4  15         24.34         26.37         1.05 o                         
  -4   4  15         48.15         47.25         2.10 o                         
  -3   4  15         65.75         66.80         1.64 o                         
  -2   4  15         87.76         84.35         1.19 o                         
  -1   4  15        153.59        161.41         2.91 o                         
   0   4  15          8.14          8.22         0.61 o                         
   1   4  15        153.78        160.75         2.15 o                         
   2   4  15         87.83         82.62         1.43 o                         
   3   4  15         65.89         65.72         1.65 o                         
   4   4  15         48.21         46.50         1.47 o                         
   5   4  15         24.29         26.00         1.47 o                         
   6   4  15         42.38         45.17         2.16 o                         
   7   4  15          7.28          3.34         1.65 o                         
   8   4  15         12.46         10.73         2.90 o                         
  -8   5  15          2.26          4.32         2.40 o                         
  -7   5  15          5.70          7.28         2.49 o                         
  -6   5  15         54.16         55.47         2.30 o                         
  -5   5  15          2.49          3.71         0.94 o                         
  -4   5  15         13.27         13.98         2.18 o                         
  -3   5  15          6.64          5.42         0.70 o                         
  -2   5  15         22.26         22.37         0.83 o                         
  -1   5  15         58.37         52.00         1.21 o                         
   0   5  15        107.02        107.72         2.31 o                         
   1   5  15         58.24         52.42         1.00 o                         
   2   5  15         22.25         21.90         1.01 o                         
   3   5  15          6.67          5.25         0.58 o                         
   4   5  15         13.35         12.49         1.05 o                         
   5   5  15          2.51          4.24         0.93 o                         
   6   5  15         54.05         50.98         2.47 o                         
   7   5  15          5.71          7.87         1.71 o                         
   8   5  15          2.25          1.99         2.32 o                         
  -7   6  15          3.00          4.28         2.04 o                         
  -6   6  15         71.69         81.12         7.09 o                         
  -5   6  15          2.91          3.16         1.97 o                         
  -4   6  15         32.29         34.60         1.68 o                         
  -3   6  15         58.80         62.40         1.83 o                         
  -2   6  15         39.47         42.38         1.63 o                         
  -1   6  15         27.06         27.33         1.57 o                         
   0   6  15        140.13        142.34         2.49 o                         
   1   6  15         27.19         25.03         1.33 o                         
   2   6  15         39.39         41.36         1.00 o                         
   3   6  15         58.89         66.01         1.76 o                         
   4   6  15         32.38         35.79         1.76 o                         
   5   6  15          2.91          4.09         1.00 o                         
   6   6  15         71.65         76.05         3.07 o                         
   7   6  15          2.99          3.33         1.74 o                         
  -7   7  15          8.96         10.98         2.58 o                         
  -6   7  15          5.71          9.90         3.08 o                         
  -5   7  15         15.20         14.30         1.85 o                         
  -4   7  15          9.25          9.19         1.32 o                         
  -3   7  15         31.73         32.22         2.22 o                         
  -2   7  15          8.63          9.58         1.86 o                         
  -1   7  15          5.32          5.99         0.86 o                         
   0   7  15          0.42          0.76         0.57 o                         
   1   7  15          5.30          5.15         0.73 o                         
   2   7  15          8.59          9.22         0.57 o                         
   3   7  15         31.82         30.58         1.13 o                         
   4   7  15          9.20          8.93         0.95 o                         
   5   7  15         15.16         12.06         1.31 o                         
   6   7  15          5.70          7.26         1.34 o                         
   7   7  15          8.95         11.29         1.74 o                         
  -6   8  15          4.72          6.68         2.23 o                         
  -5   8  15          6.91          6.12         1.90 o                         
  -4   8  15          8.59          8.14         1.46 o                         
  -3   8  15          9.27          8.87         1.33 o                         
  -2   8  15          7.00          7.99         1.11 o                         
  -1   8  15         37.93         45.32         2.11 o                         
   0   8  15        105.67        113.97         2.61 o                         
   1   8  15         37.92         40.82         1.74 o                         
   2   8  15          7.07          6.30         0.43 o                         
   3   8  15          9.16         11.93         1.03 o                         
   4   8  15          8.60          7.88         0.96 o                         
   5   8  15          6.87          7.94         1.11 o                         
   6   8  15          4.71          2.55         2.70 o                         
  -5   9  15          1.13          1.59         2.27 o                         
  -4   9  15          4.52          4.77         1.64 o                         
  -3   9  15          8.67          5.57         1.45 o                         
  -2   9  15          0.87         -0.72         1.18 o                         
  -1   9  15         84.86         92.43         3.11 o                         
   0   9  15        118.10        125.42         3.43 o                         
   1   9  15         84.79         91.20         3.42 o                         
   2   9  15          0.86         -0.25         1.58 o                         
   3   9  15          8.64          7.31         0.84 o                         
   4   9  15          4.51          3.10         1.44 o                         
   5   9  15          1.12          0.25         1.16 o                         
  -4  10  15         44.37         45.41         4.73 o                         
  -3  10  15          5.32          5.11         2.18 o                         
  -2  10  15          1.50          1.66         1.80 o                         
  -1  10  15          9.77         10.26         1.99 o                         
   0  10  15          7.88          4.92         1.82 o                         
   1  10  15          9.79          8.87         2.24 o                         
   2  10  15          1.50          1.76         1.36 o                         
   3  10  15          5.31          5.16         1.63 o                         
   4  10  15         44.52         44.88         2.05 o                         
  -2  11  15         30.58         28.27         2.86 o                         
  -1  11  15         31.44         34.77         2.96 o                         
   0  11  15          0.02         -0.45         2.08 o                         
   1  11  15         31.45         36.56         2.93 o                         
   2  11  15         30.66         30.51         2.28 o                         
   0   0  16         60.60         58.56         1.34 o                         
   1   0  16        168.92        178.19         2.16 o                         
   2   0  16          4.02          3.30         0.42 o                         
   3   0  16          1.65          1.51         0.30 o                         
   4   0  16        127.80        123.59         1.87 o                         
   5   0  16          5.34          4.55         0.86 o                         
   6   0  16          1.17          0.56         0.82 o                         
   7   0  16          0.85          1.56         1.21 o                         
   8   0  16         34.45         38.51         4.87 o                         
   9   0  16          2.02          0.04         2.24 o                         
  -9   1  16         31.82         33.94         3.48 o                         
  -8   1  16          2.15          1.53         1.70 o                         
  -7   1  16         26.30         29.45         2.02 o                         
  -6   1  16         30.73         29.48         1.90 o                         
  -5   1  16        135.90        138.66         2.72 o                         
  -4   1  16         73.44         75.14         1.56 o                         
  -3   1  16        155.29        156.48         2.01 o                         
  -2   1  16         76.12         71.60         1.13 o                         
  -1   1  16         14.26         11.80         0.48 o                         
   0   1  16        191.20        160.64         2.08 o                         
   1   1  16         14.32         12.62         0.55 o                         
   2   1  16         76.12         73.00         1.14 o                         
   3   1  16        155.45        155.95         1.77 o                         
   4   1  16         73.36         70.89         2.76 o                         
   5   1  16        135.81        137.02         2.79 o                         
   6   1  16         30.70         31.28         1.83 o                         
   7   1  16         26.28         28.95         2.13 o                         
   8   1  16          2.16          3.42         1.50 o                         
   9   1  16         31.88         32.83         3.25 o                         
  -9   2  16          1.08          4.79         2.43 o                         
  -8   2  16         13.51         17.01         5.62 o                         
  -7   2  16         18.41         16.72         2.22 o                         
  -6   2  16          9.66         10.30         1.67 o                         
  -5   2  16          4.35          4.65         0.72 o                         
  -4   2  16          4.48          4.28         0.53 o                         
  -3   2  16         21.89         20.47         0.90 o                         
  -2   2  16         17.63         13.77         0.53 o                         
  -1   2  16        153.33        161.62         2.37 o                         
   0   2  16        422.04        422.64         5.14 o                         
   1   2  16        153.36        160.02         2.16 o                         
   2   2  16         17.85         13.15         0.54 o                         
   3   2  16         21.83         20.78         0.86 o                         
   4   2  16          4.45          5.01         0.62 o                         
   5   2  16          4.35          3.34         0.63 o                         
   6   2  16          9.63         10.77         1.11 o                         
   7   2  16         18.47         19.82         1.52 o                         
   8   2  16         13.55          9.91         2.08 o                         
   9   2  16          1.07         -3.21         3.21 o                         
  -8   3  16          2.42          1.00         2.10 o                         
  -7   3  16          4.33          4.80         1.54 o                         
  -6   3  16         36.62         38.56         1.73 o                         
  -5   3  16         13.86         12.03         1.03 o                         
  -4   3  16         14.62         16.19         0.74 o                         
  -3   3  16         37.95         35.92         1.30 o                         
  -2   3  16        194.18        198.58         2.47 o                         
  -1   3  16         63.85         57.54         1.51 o                         
   0   3  16        677.08        699.13         7.75 o                         
   1   3  16         63.82         57.88         1.09 o                         
   2   3  16        194.46        196.35         2.92 o                         
   3   3  16         37.77         36.85         1.20 o                         
   4   3  16         14.55         16.82         1.21 o                         
   5   3  16         13.83         13.08         0.91 o                         
   6   3  16         36.94         36.92         1.92 o                         
   7   3  16          4.32          3.88         1.25 o                         
   8   3  16          2.44          1.75         1.98 o                         
  -8   4  16          8.04          7.84         2.24 o                         
  -7   4  16         10.48          9.37         2.99 o                         
  -6   4  16         18.21         19.99         1.30 o                         
  -5   4  16         17.28         16.02         0.84 o                         
  -4   4  16         22.02         24.43         1.30 o                         
  -3   4  16         45.40         39.71         1.34 o                         
  -2   4  16        201.58        195.15         3.40 o                         
  -1   4  16        175.17        181.42         2.93 o                         
   0   4  16        128.57        117.46         2.63 o                         
   1   4  16        175.65        177.57         2.20 o                         
   2   4  16        201.51        194.44         2.65 o                         
   3   4  16         45.37         41.19         1.18 o                         
   4   4  16         21.98         25.09         1.19 o                         
   5   4  16         17.22         17.78         1.09 o                         
   6   4  16         18.28         20.12         1.24 o                         
   7   4  16         10.48         13.47         2.32 o                         
   8   4  16          8.05         11.48         5.31 o                         
  -8   5  16          7.46          2.96         4.41 o                         
  -7   5  16          1.88          4.40         1.86 o                         
  -6   5  16         10.64         10.78         0.92 o                         
  -5   5  16         26.95         28.11         1.93 o                         
  -4   5  16         35.36         37.67         2.77 o                         
  -3   5  16          7.60          7.68         0.94 o                         
  -2   5  16          1.06          1.36         0.57 o                         
  -1   5  16        108.56        114.48         1.93 o                         
   0   5  16         70.87         66.15         2.07 o                         
   1   5  16        108.44        113.36         1.67 o                         
   2   5  16          1.05          0.70         0.34 o                         
   3   5  16          7.55          7.21         0.74 o                         
   4   5  16         35.42         33.72         1.39 o                         
   5   5  16         26.87         25.46         1.69 o                         
   6   5  16         10.60         10.97         1.87 o                         
   7   5  16          1.89          4.27         2.32 o                         
   8   5  16          7.49          7.39         3.30 o                         
  -7   6  16          4.22          5.27         2.33 o                         
  -6   6  16          3.13          1.59         1.39 o                         
  -5   6  16         69.65         73.12         3.47 o                         
  -4   6  16         23.92         24.41         1.48 o                         
  -3   6  16          8.95          7.26         0.85 o                         
  -2   6  16          2.08          2.26         1.13 o                         
  -1   6  16         49.72         47.23         2.78 o                         
   0   6  16          1.00          0.68         0.57 o                         
   1   6  16         49.78         46.26         1.37 o                         
   2   6  16          2.09          1.37         0.35 o                         
   3   6  16          8.96          5.92         0.94 o                         
   4   6  16         23.82         23.49         1.97 o                         
   5   6  16         69.67         71.83         2.61 o                         
   6   6  16          3.16          7.75         1.79 o                         
   7   6  16          4.22          2.31         1.78 o                         
  -7   7  16          0.53          2.66         2.36 o                         
  -6   7  16         25.99         28.05         5.13 o                         
  -5   7  16          4.25          3.32         1.58 o                         
  -4   7  16         51.90         56.41         2.62 o                         
  -3   7  16         16.70         15.84         1.44 o                         
  -2   7  16          0.85          1.56         0.92 o                         
  -1   7  16         22.06         25.70         1.49 o                         
   0   7  16         39.32         36.39         1.39 o                         
   1   7  16         21.98         21.59         1.17 o                         
   2   7  16          0.86          1.83         0.43 o                         
   3   7  16         16.58         15.26         0.88 o                         
   4   7  16         51.79         54.18         1.79 o                         
   5   7  16          4.23          3.24         1.04 o                         
   6   7  16         26.03         28.56         2.00 o                         
   7   7  16          0.54          0.14         3.03 o                         
  -6   8  16          8.88         12.31         3.34 o                         
  -5   8  16          4.14          5.93         3.17 o                         
  -4   8  16          4.94          4.65         1.43 o                         
  -3   8  16          1.80          2.86         1.30 o                         
  -2   8  16         12.49         12.23         1.30 o                         
  -1   8  16         74.93         72.69         2.58 o                         
   0   8  16         58.82         62.23         2.01 o                         
   1   8  16         74.95         73.55         2.19 o                         
   2   8  16         12.54         14.44         1.33 o                         
   3   8  16          1.78          0.89         0.61 o                         
   4   8  16          4.95          6.70         1.24 o                         
   5   8  16          4.16          3.63         1.24 o                         
   6   8  16          8.89         10.34         1.42 o                         
  -5   9  16          1.28          1.93         2.72 o                         
  -4   9  16          8.69          7.06         2.17 o                         
  -3   9  16         11.17         10.46         1.59 o                         
  -2   9  16         10.08         11.28         1.49 o                         
  -1   9  16          5.30          3.09         1.28 o                         
   0   9  16          9.98          6.26         3.39 o                         
   1   9  16          5.28          3.54         1.55 o                         
   2   9  16         10.09         12.00         1.42 o                         
   3   9  16         11.24         11.02         0.98 o                         
   4   9  16          8.68          8.22         1.11 o                         
   5   9  16          1.30          0.56         1.54 o                         
  -4  10  16          5.55          4.01         3.21 o                         
  -3  10  16          7.02          7.72         2.85 o                         
  -2  10  16          7.93          8.24         2.14 o                         
  -1  10  16         38.28         37.05         3.06 o                         
   0  10  16          0.05          0.88         2.81 o                         
   1  10  16         38.25         33.50         3.05 o                         
   2  10  16          7.92          9.54         1.64 o                         
   3  10  16          7.07          9.09         1.79 o                         
   4  10  16          5.57          6.86         1.52 o                         
  -2  11  16          6.33          7.04         2.64 o                         
  -1  11  16          3.58         -2.27         2.27 o                         
   0  11  16          1.24          4.09         2.20 o                         
   1  11  16          3.59          2.83         2.20 o                         
   2  11  16          6.30          9.00         2.32 o                         
   1   0  17         80.30         80.05         1.33 o                         
   2   0  17        159.62        147.96         2.23 o                         
   3   0  17        136.98        139.97         1.88 o                         
   4   0  17          3.11          2.46         0.40 o                         
   5   0  17         11.65         12.13         1.07 o                         
   6   0  17          8.52         10.03         1.11 o                         
   7   0  17         52.65         56.87         2.55 o                         
   8   0  17         15.53         15.15         1.80 o                         
   9   0  17          3.84          4.34         2.42 o                         
  -8   1  17         38.91         39.02         3.88 o                         
  -7   1  17         25.10         20.07         2.31 o                         
  -6   1  17        147.30        151.61         3.79 o                         
  -5   1  17          6.09          3.90         0.70 o                         
  -4   1  17         41.80         40.89         1.19 o                         
  -3   1  17         15.41         16.35         0.70 o                         
  -2   1  17         63.64         61.06         1.07 o                         
  -1   1  17         36.63         31.81         0.82 o                         
   0   1  17          6.43          6.85         0.37 o                         
   1   1  17         36.59         32.30         0.75 o                         
   2   1  17         63.68         60.79         1.14 o                         
   3   1  17         15.38         15.33         0.54 o                         
   4   1  17         41.75         37.22         1.31 o                         
   5   1  17          6.09          4.61         0.82 o                         
   6   1  17        147.51        153.37         3.79 o                         
   7   1  17         25.24         23.04         1.68 o                         
   8   1  17         38.84         37.74         2.77 o                         
  -8   2  17          2.62          3.35         1.83 o                         
  -7   2  17         11.00         12.13         1.48 o                         
  -6   2  17         26.92         24.20         2.70 o                         
  -5   2  17          2.69          0.82         0.61 o                         
  -4   2  17          0.14          0.06         0.61 o                         
  -3   2  17         53.61         48.48         1.50 o                         
  -2   2  17        140.94        131.05         1.72 o                         
  -1   2  17        148.42        147.35         2.28 o                         
   0   2  17         29.62         24.30         0.67 o                         
   1   2  17        148.36        147.72         2.07 o                         
   2   2  17        141.21        129.00         1.86 o                         
   3   2  17         53.43         46.93         1.28 o                         
   4   2  17          0.13          0.79         0.64 o                         
   5   2  17          2.64          2.42         0.65 o                         
   6   2  17         27.01         24.59         1.72 o                         
   7   2  17         11.04         11.85         1.44 o                         
   8   2  17          2.65          2.63         1.57 o                         
  -8   3  17         12.79         14.40         2.21 o                         
  -7   3  17          0.32          0.28         1.48 o                         
  -6   3  17         19.57         18.28         1.27 o                         
  -5   3  17          0.62          0.48         0.52 o                         
  -4   3  17         55.45         53.57         1.68 o                         
  -3   3  17         14.00         13.43         1.01 o                         
  -2   3  17        146.19        143.53         1.82 o                         
  -1   3  17         95.40         85.30         2.33 o                         
   0   3  17          0.40          0.44         0.25 o                         
   1   3  17         95.49         86.69         1.34 o                         
   2   3  17        145.91        138.98         2.28 o                         
   3   3  17         13.90         10.66         1.00 o                         
   4   3  17         55.41         50.86         1.56 o                         
   5   3  17          0.58          1.07         0.80 o                         
   6   3  17         19.60         20.13         1.27 o                         
   7   3  17          0.32          0.85         1.19 o                         
   8   3  17         12.81         11.38         2.12 o                         
  -8   4  17          1.18         -0.44         2.17 o                         
  -7   4  17          8.85         13.62         2.17 o                         
  -6   4  17          2.74          2.57         0.77 o                         
  -5   4  17          1.46          2.06         0.49 o                         
  -4   4  17         19.11         21.43         1.44 o                         
  -3   4  17         35.24         39.77         1.53 o                         
  -2   4  17        109.75        104.28         2.05 o                         
  -1   4  17        214.03        215.78         3.25 o                         
   0   4  17         73.35         71.42         1.58 o                         
   1   4  17        214.14        215.34         2.88 o                         
   2   4  17        109.82        103.12         1.92 o                         
   3   4  17         35.18         35.80         1.14 o                         
   4   4  17         19.11         21.97         1.25 o                         
   5   4  17          1.51          0.64         0.73 o                         
   6   4  17          2.74          0.95         0.87 o                         
   7   4  17          8.86          9.35         1.75 o                         
   8   4  17          1.17          3.50         2.11 o                         
  -8   5  17          7.76         14.85         2.55 o                         
  -7   5  17          5.99          4.99         2.59 o                         
  -6   5  17         11.74         11.50         1.44 o                         
  -5   5  17          9.73         10.44         1.22 o                         
  -4   5  17         61.38         65.80         2.08 o                         
  -3   5  17         13.12         14.13         1.34 o                         
  -2   5  17          1.47          1.09         0.58 o                         
  -1   5  17         12.72         13.91         0.83 o                         
   0   5  17          5.40          8.11         0.91 o                         
   1   5  17         12.69         12.88         0.72 o                         
   2   5  17          1.50          1.74         0.34 o                         
   3   5  17         13.08         13.11         0.94 o                         
   4   5  17         61.03         63.71         1.82 o                         
   5   5  17          9.79         11.93         1.22 o                         
   6   5  17         11.81         11.24         1.39 o                         
   7   5  17          5.98          3.59         2.14 o                         
   8   5  17          7.76          6.93         2.31 o                         
  -7   6  17          5.65          6.42         3.03 o                         
  -6   6  17         13.17         13.29         1.61 o                         
  -5   6  17         75.33         80.22         3.02 o                         
  -4   6  17         82.72         83.20         2.79 o                         
  -3   6  17         62.17         66.83         1.89 o                         
  -2   6  17          4.88          4.33         0.75 o                         
  -1   6  17          5.47          4.90         0.71 o                         
   0   6  17         12.10         15.47         0.89 o                         
   1   6  17          5.46          5.38         0.64 o                         
   2   6  17          4.87          4.80         0.44 o                         
   3   6  17         62.13         63.70         1.54 o                         
   4   6  17         82.71         82.43         2.59 o                         
   5   6  17         75.55         76.22         2.73 o                         
   6   6  17         13.22         16.35         2.11 o                         
   7   6  17          5.64          6.91         1.89 o                         
  -7   7  17          0.84         -3.03         3.66 o                         
  -6   7  17          5.47          6.38         2.27 o                         
  -5   7  17         22.25         25.94         4.81 o                         
  -4   7  17         23.83         22.00         1.98 o                         
  -3   7  17         17.30         15.52         1.44 o                         
  -2   7  17          2.71          3.47         0.94 o                         
  -1   7  17          3.64          3.01         1.00 o                         
   0   7  17          0.01          0.46         0.66 o                         
   1   7  17          3.64          3.41         0.71 o                         
   2   7  17          2.75          3.30         0.54 o                         
   3   7  17         17.31         17.34         0.90 o                         
   4   7  17         23.67         23.01         1.26 o                         
   5   7  17         22.24         21.56         1.70 o                         
   6   7  17          5.46          7.21         1.41 o                         
   7   7  17          0.85          4.53         3.23 o                         
  -6   8  17          4.21          4.07         2.48 o                         
  -5   8  17          3.11          0.94         1.89 o                         
  -4   8  17          4.55          3.26         2.05 o                         
  -3   8  17          6.51          9.64         2.46 o                         
  -2   8  17         34.62         36.73         3.55 o                         
  -1   8  17         31.15         31.66         2.12 o                         
   0   8  17         80.87         89.96         2.43 o                         
   1   8  17         31.14         31.39         1.74 o                         
   2   8  17         34.64         37.53         2.23 o                         
   3   8  17          6.58          7.25         0.66 o                         
   4   8  17          4.52          2.84         0.88 o                         
   5   8  17          3.13          4.47         1.51 o                         
   6   8  17          4.20          6.25         1.53 o                         
  -5   9  17          7.13          6.87         2.68 o                         
  -4   9  17          0.57          2.45         2.07 o                         
  -3   9  17         18.13         17.52         1.72 o                         
  -2   9  17          3.35          3.26         1.42 o                         
  -1   9  17         35.55         41.68         2.78 o                         
   0   9  17          7.56          8.32         1.70 o                         
   1   9  17         35.58         36.28         2.96 o                         
   2   9  17          3.33          1.23         2.85 o                         
   3   9  17         18.15         19.56         1.30 o                         
   4   9  17          0.59          2.09         0.94 o                         
   5   9  17          7.15          3.15         1.26 o                         
  -4  10  17          3.37          9.54         3.74 o                         
  -3  10  17          4.95         -2.94         2.94 o                         
  -2  10  17          0.02          0.53         2.13 o                         
  -1  10  17         10.10         13.71         2.27 o                         
   0  10  17          0.70          2.18         1.95 o                         
   1  10  17         10.13          8.92         1.90 o                         
   2  10  17          0.02          0.61         1.54 o                         
   3  10  17          4.94          5.31         1.86 o                         
   4  10  17          3.37          0.13         2.22 o                         
  -1  11  17          4.51          3.39         2.52 o                         
   0  11  17          2.14         -0.36         3.30 o                         
   1  11  17          4.52          4.52         2.30 o                         
   0   0  18         21.99         23.79         0.92 o                         
   1   0  18        251.09        255.12         2.97 o                         
   2   0  18          6.01          2.98         0.54 o                         
   3   0  18        288.10        270.10         3.76 o                         
   4   0  18          0.00          0.15         0.38 o                         
   5   0  18          5.96          6.06         0.89 o                         
   6   0  18          3.11          1.66         0.90 o                         
   7   0  18         31.04         33.16         3.03 o                         
   8   0  18          0.01         -1.92         1.92 o                         
  -8   1  18          8.10          9.34         1.99 o                         
  -7   1  18         32.48         31.03         2.11 o                         
  -6   1  18         31.72         35.93         2.11 o                         
  -5   1  18         45.04         51.18         2.86 o                         
  -4   1  18         16.47         16.21         0.86 o                         
  -3   1  18         62.89         55.38         1.25 o                         
  -2   1  18          1.47          1.97         0.36 o                         
  -1   1  18        315.13        303.50         3.70 o                         
   0   1  18        247.16        246.16         2.86 o                         
   1   1  18        315.40        299.41         3.38 o                         
   2   1  18          1.47          0.66         0.40 o                         
   3   1  18         62.69         56.41         1.30 o                         
   4   1  18         16.45         15.07         1.11 o                         
   5   1  18         45.02         48.08         2.22 o                         
   6   1  18         31.70         32.77         1.96 o                         
   7   1  18         32.54         30.62         2.07 o                         
   8   1  18          8.11          5.42         1.58 o                         
  -8   2  18          2.48          1.53         5.35 o                         
  -7   2  18         17.11         15.77         1.63 o                         
  -6   2  18         27.18         29.89         1.97 o                         
  -5   2  18          6.23          6.00         0.69 o                         
  -4   2  18         89.34         88.58         2.03 o                         
  -3   2  18         79.00         80.66         1.99 o                         
  -2   2  18          1.08          0.53         0.34 o                         
  -1   2  18        180.16        169.01         2.31 o                         
   0   2  18         48.26         54.04         1.02 o                         
   1   2  18        180.14        170.23         2.17 o                         
   2   2  18          1.08          0.44         0.37 o                         
   3   2  18         79.00         78.48         1.84 o                         
   4   2  18         89.06         88.70         2.07 o                         
   5   2  18          6.30          5.48         0.75 o                         
   6   2  18         27.23         26.66         1.88 o                         
   7   2  18         17.12         19.20         1.57 o                         
   8   2  18          2.48          2.89         1.66 o                         
  -8   3  18          2.60          4.12         2.11 o                         
  -7   3  18          2.59          8.85         2.14 o                         
  -6   3  18          3.49          2.45         1.48 o                         
  -5   3  18         13.03         13.04         0.85 o                         
  -4   3  18          8.13          4.86         0.71 o                         
  -3   3  18         22.26         19.19         0.99 o                         
  -2   3  18        207.45        200.34         2.69 o                         
  -1   3  18         78.60         72.44         1.57 o                         
   0   3  18          0.04         -0.25         0.25 o                         
   1   3  18         78.50         73.48         1.24 o                         
   2   3  18        207.39        201.57         3.06 o                         
   3   3  18         22.33         21.68         1.43 o                         
   4   3  18          8.08          6.62         0.86 o                         
   5   3  18         13.11         12.93         1.00 o                         
   6   3  18          3.46          1.32         1.08 o                         
   7   3  18          2.60          1.81         1.67 o                         
   8   3  18          2.65          3.26         2.03 o                         
  -8   4  18          0.14         -2.27         2.27 o                         
  -7   4  18         25.07         25.35         3.79 o                         
  -6   4  18          1.20          0.38         0.91 o                         
  -5   4  18         10.71         11.28         1.12 o                         
  -4   4  18         31.30         30.41         1.51 o                         
  -3   4  18         22.39         27.42         1.20 o                         
  -2   4  18          1.20          1.50         0.53 o                         
  -1   4  18         21.28         20.24         0.95 o                         
   0   4  18        113.84        121.14         2.19 o                         
   1   4  18         21.29         19.32         0.62 o                         
   2   4  18          1.21          1.27         0.50 o                         
   3   4  18         22.47         25.88         1.04 o                         
   4   4  18         31.32         30.84         1.36 o                         
   5   4  18         10.74         10.87         0.96 o                         
   6   4  18          1.18          0.38         0.89 o                         
   7   4  18         25.18         24.93         2.18 o                         
   8   4  18          0.14         -2.07         2.07 o                         
  -7   5  18         18.14         17.71         2.36 o                         
  -6   5  18          1.93          3.31         1.32 o                         
  -5   5  18         36.97         34.20         2.11 o                         
  -4   5  18          0.57         -0.73         0.77 o                         
  -3   5  18         11.19         11.40         0.88 o                         
  -2   5  18          0.57          0.52         0.57 o                         
  -1   5  18         37.94         37.73         1.14 o                         
   0   5  18          0.08         -0.23         0.59 o                         
   1   5  18         38.16         37.78         1.89 o                         
   2   5  18          0.58          0.38         0.32 o                         
   3   5  18         11.15         11.86         0.76 o                         
   4   5  18          0.56          0.08         0.63 o                         
   5   5  18         37.04         39.43         2.37 o                         
   6   5  18          1.92          2.39         1.43 o                         
   7   5  18         18.16         14.10         3.79 o                         
  -7   6  18         30.44         34.06         4.64 o                         
  -6   6  18         21.96         26.57         1.99 o                         
  -5   6  18         28.00         29.57         3.01 o                         
  -4   6  18         33.14         33.74         2.09 o                         
  -3   6  18         67.03         75.40         2.04 o                         
  -2   6  18         66.04         62.65         1.77 o                         
  -1   6  18         12.02         10.22         0.78 o                         
   0   6  18         77.57         83.90         2.07 o                         
   1   6  18         12.08         10.37         1.43 o                         
   2   6  18         66.20         63.53         1.27 o                         
   3   6  18         67.17         77.01         1.74 o                         
   4   6  18         33.01         33.47         1.75 o                         
   5   6  18         28.02         28.65         1.88 o                         
   6   6  18         21.99         20.70         1.87 o                         
   7   6  18         30.46         30.98         6.82 o                         
  -6   7  18          3.78          9.95         4.73 o                         
  -5   7  18         10.39         11.30         2.41 o                         
  -4   7  18          2.42          3.59         1.54 o                         
  -3   7  18         37.94         46.60         2.39 o                         
  -2   7  18         18.55         13.30         1.30 o                         
  -1   7  18          1.54          1.34         0.81 o                         
   0   7  18         43.07         40.55         1.52 o                         
   1   7  18          1.51          1.26         0.73 o                         
   2   7  18         18.46         17.36         1.23 o                         
   3   7  18         38.00         40.07         1.23 o                         
   4   7  18          2.42          2.73         0.90 o                         
   5   7  18         10.37          9.97         1.43 o                         
   6   7  18          3.76          4.28         1.39 o                         
  -6   8  18          8.76         13.13         4.46 o                         
  -5   8  18          6.30          1.32         2.24 o                         
  -4   8  18          7.35          8.34         2.10 o                         
  -3   8  18          2.29          2.65         1.54 o                         
  -2   8  18         11.33         13.02         1.49 o                         
  -1   8  18         11.72         11.13         1.97 o                         
   0   8  18         55.95         58.43         2.15 o                         
   1   8  18         11.68         10.23         1.12 o                         
   2   8  18         11.38         11.47         1.48 o                         
   3   8  18          2.31          2.99         0.80 o                         
   4   8  18          7.26          8.15         0.98 o                         
   5   8  18          6.30          7.81         1.18 o                         
   6   8  18          8.77          8.15         1.57 o                         
  -5   9  18          3.49          3.41         2.54 o                         
  -4   9  18         13.52         13.28         2.55 o                         
  -3   9  18          9.21          9.06         2.01 o                         
  -2   9  18          6.57          5.79         1.54 o                         
  -1   9  18         16.79         19.89         2.14 o                         
   0   9  18         34.45         39.29         4.46 o                         
   1   9  18         16.82         17.76         1.60 o                         
   2   9  18          6.51          8.44         1.46 o                         
   3   9  18          9.16          7.43         1.59 o                         
   4   9  18         13.56         16.60         1.45 o                         
   5   9  18          3.49          0.87         1.23 o                         
  -3  10  18         21.84         15.43         3.74 o                         
  -2  10  18          0.39          1.30         2.27 o                         
  -1  10  18          3.36          2.85         2.14 o                         
   0  10  18         15.42         20.18         3.57 o                         
   1  10  18          3.38          2.62         1.99 o                         
   2  10  18          0.40          1.77         1.65 o                         
   3  10  18         21.81         22.44         2.35 o                         
   0  11  18          6.00          7.91         2.59 o                         
   1   0  19         40.53         38.93         0.90 o                         
   2   0  19         66.66         61.71         1.24 o                         
   3   0  19         55.72         52.06         1.24 o                         
   4   0  19          1.87          2.54         0.59 o                         
   5   0  19          0.09          0.80         0.83 o                         
   6   0  19          1.04          0.93         0.99 o                         
   7   0  19          0.26         -0.48         1.21 o                         
   8   0  19          5.16          3.46         1.70 o                         
  -8   1  19          0.29          1.20         2.67 o                         
  -7   1  19          1.25          1.48         1.22 o                         
  -6   1  19         12.81         12.38         1.47 o                         
  -5   1  19         25.65         23.37         1.68 o                         
  -4   1  19         30.99         27.79         1.22 o                         
  -3   1  19         13.10         12.20         0.71 o                         
  -2   1  19         88.78         87.75         1.52 o                         
  -1   1  19        613.63        605.68         6.37 o                         
   0   1  19         45.77         40.89         0.86 o                         
   1   1  19        613.61        613.23         6.42 o                         
   2   1  19         89.10         84.22         1.61 o                         
   3   1  19         13.20          9.13         0.56 o                         
   4   1  19         30.93         27.82         1.26 o                         
   5   1  19         25.54         24.95         1.37 o                         
   6   1  19         12.79         11.63         1.61 o                         
   7   1  19          1.24          1.40         1.48 o                         
   8   1  19          0.28          0.11         1.66 o                         
  -8   2  19          1.03         -0.18         2.08 o                         
  -7   2  19         36.41         36.53         2.40 o                         
  -6   2  19         14.31         14.15         2.47 o                         
  -5   2  19         46.41         45.86         1.62 o                         
  -4   2  19         32.99         32.88         1.35 o                         
  -3   2  19         79.77         76.72         2.69 o                         
  -2   2  19         97.34         92.49         1.58 o                         
  -1   2  19         57.40         52.66         1.10 o                         
   0   2  19         28.58         28.28         0.77 o                         
   1   2  19         57.36         54.36         1.06 o                         
   2   2  19         97.16         92.35         1.55 o                         
   3   2  19         79.63         78.80         1.86 o                         
   4   2  19         33.16         34.22         1.37 o                         
   5   2  19         46.27         49.29         1.72 o                         
   6   2  19         14.35         15.60         1.34 o                         
   7   2  19         36.37         34.80         2.44 o                         
   8   2  19          1.02          0.39         1.63 o                         
  -8   3  19          4.74          5.52         4.24 o                         
  -7   3  19         17.53         16.18         2.08 o                         
  -6   3  19         32.55         32.68         2.49 o                         
  -5   3  19         39.68         39.87         1.72 o                         
  -4   3  19         53.66         60.56         1.85 o                         
  -3   3  19          5.06          4.91         0.71 o                         
  -2   3  19          6.09          4.77         0.62 o                         
  -1   3  19        166.13        171.16         2.36 o                         
   0   3  19         10.63          8.61         0.47 o                         
   1   3  19        166.44        168.75         2.21 o                         
   2   3  19          6.11          4.35         0.81 o                         
   3   3  19          5.05          3.76         0.76 o                         
   4   3  19         53.55         57.25         1.75 o                         
   5   3  19         39.66         40.00         1.67 o                         
   6   3  19         32.55         33.49         1.83 o                         
   7   3  19         17.55         19.62         1.68 o                         
   8   3  19          4.75          4.21         2.72 o                         
  -8   4  19         19.94         23.05         2.94 o                         
  -7   4  19         12.36          9.27         2.41 o                         
  -6   4  19         10.65          8.90         3.30 o                         
  -5   4  19         45.21         52.61         2.33 o                         
  -4   4  19         38.62         37.91         1.66 o                         
  -3   4  19         14.79         13.62         1.06 o                         
  -2   4  19         88.69         82.06         1.86 o                         
  -1   4  19         36.88         34.08         1.22 o                         
   0   4  19         37.04         30.65         1.17 o                         
   1   4  19         36.85         33.82         0.76 o                         
   2   4  19         88.97         82.08         1.43 o                         
   3   4  19         14.72         12.98         0.81 o                         
   4   4  19         38.52         39.87         1.78 o                         
   5   4  19         45.13         50.51         1.88 o                         
   6   4  19         10.71          8.37         1.23 o                         
   7   4  19         12.40         10.58         2.94 o                         
   8   4  19         19.94         20.49         2.55 o                         
  -7   5  19          8.13          5.26         4.68 o                         
  -6   5  19         15.82         17.26         1.63 o                         
  -5   5  19          5.47          6.91         1.23 o                         
  -4   5  19          8.82         10.48         1.09 o                         
  -3   5  19          2.22          3.63         0.80 o                         
  -2   5  19        111.28        115.03         2.38 o                         
  -1   5  19         13.76         14.91         0.84 o                         
   0   5  19         23.33         22.73         1.24 o                         
   1   5  19         13.79         11.69         0.99 o                         
   2   5  19        111.27        114.30         1.73 o                         
   3   5  19          2.25          1.95         0.75 o                         
   4   5  19          8.80          8.31         0.83 o                         
   5   5  19          5.53          3.13         1.01 o                         
   6   5  19         15.77         15.22         1.62 o                         
   7   5  19          8.13          4.57         1.82 o                         
  -7   6  19         17.97         20.15         4.10 o                         
  -6   6  19          7.81          7.48         1.95 o                         
  -5   6  19          9.45         11.98         1.88 o                         
  -4   6  19         23.36         24.64         3.38 o                         
  -3   6  19         11.11         10.06         1.03 o                         
  -2   6  19         10.39          9.40         0.96 o                         
  -1   6  19         18.59         20.11         2.06 o                         
   0   6  19          0.35          0.54         0.61 o                         
   1   6  19         18.52         20.17         1.22 o                         
   2   6  19         10.50          9.55         0.60 o                         
   3   6  19         11.16          9.84         0.86 o                         
   4   6  19         23.37         19.78         1.43 o                         
   5   6  19          9.50          9.89         1.25 o                         
   6   6  19          7.82          9.24         1.41 o                         
   7   6  19         18.01         14.88         3.34 o                         
  -6   7  19          0.62         -1.75         2.14 o                         
  -5   7  19         15.28         14.96         2.16 o                         
  -4   7  19         11.20          8.71         1.86 o                         
  -3   7  19         10.40          9.91         1.70 o                         
  -2   7  19         10.17         13.17         1.38 o                         
  -1   7  19         40.06         44.46         1.92 o                         
   0   7  19          2.48          1.64         0.71 o                         
   1   7  19         39.97         44.25         1.67 o                         
   2   7  19         10.20          9.87         1.07 o                         
   3   7  19         10.38          8.04         0.79 o                         
   4   7  19         11.13          8.49         1.65 o                         
   5   7  19         15.27         12.17         1.61 o                         
   6   7  19          0.62          1.59         1.44 o                         
  -5   8  19          3.55          5.61         2.20 o                         
  -4   8  19         15.93         18.12         2.17 o                         
  -3   8  19         20.83         25.50         3.48 o                         
  -2   8  19          1.40          0.44         2.44 o                         
  -1   8  19          0.47          2.61         1.16 o                         
   0   8  19         95.34         98.33         3.16 o                         
   1   8  19          0.48          1.01         1.03 o                         
   2   8  19          1.38          0.51         1.31 o                         
   3   8  19         20.89         21.08         1.23 o                         
   4   8  19         15.93         18.41         1.40 o                         
   5   8  19          3.56          3.52         1.14 o                         
  -4   9  19          0.78          0.98         2.14 o                         
  -3   9  19          0.10          1.03         2.36 o                         
  -2   9  19         17.01         18.57         3.51 o                         
  -1   9  19         18.71         19.35         3.48 o                         
   0   9  19          0.35         -0.49         1.56 o                         
   1   9  19         18.70         17.42         2.14 o                         
   2   9  19         17.09         20.30         1.97 o                         
   3   9  19          0.11         -0.40         1.53 o                         
   4   9  19          0.80         -0.47         0.92 o                         
  -3  10  19         17.19         23.45         4.19 o                         
  -2  10  19         33.19         36.74         4.55 o                         
  -1  10  19          5.52          6.86         2.39 o                         
   0  10  19          1.81         -0.14         2.03 o                         
   1  10  19          5.53          1.33         3.34 o                         
   2  10  19         33.16         28.74         2.61 o                         
   3  10  19         17.16         12.99         1.95 o                         
   0   0  20          4.56          5.05         0.53 o                         
   1   0  20         40.14         40.33         0.96 o                         
   2   0  20         92.01         86.54         1.67 o                         
   3   0  20          0.83          2.07         0.47 o                         
   4   0  20         28.81         31.96         1.35 o                         
   5   0  20          5.95          5.35         1.75 o                         
   6   0  20          4.28          4.40         1.17 o                         
   7   0  20          9.44          6.74         1.44 o                         
   8   0  20         13.23         15.37         2.03 o                         
  -8   1  20          6.29          8.21         2.41 o                         
  -7   1  20          8.45          5.61         1.50 o                         
  -6   1  20          3.86          3.37         1.13 o                         
  -5   1  20          7.40          6.88         1.05 o                         
  -4   1  20         15.70         18.89         1.17 o                         
  -3   1  20          2.36          2.54         0.48 o                         
  -2   1  20        116.28        111.84         1.97 o                         
  -1   1  20         50.09         48.04         1.23 o                         
   0   1  20        383.17        376.96         4.57 o                         
   1   1  20         50.20         49.79         1.05 o                         
   2   1  20        116.76        109.99         1.79 o                         
   3   1  20          2.33          1.68         0.48 o                         
   4   1  20         15.75         18.02         1.10 o                         
   5   1  20          7.37          6.32         0.87 o                         
   6   1  20          3.87          3.58         1.10 o                         
   7   1  20          8.37          5.99         1.43 o                         
   8   1  20          6.33          3.61         1.77 o                         
  -8   2  20          8.81          6.64         2.99 o                         
  -7   2  20         20.87         22.05         2.63 o                         
  -6   2  20         87.36         94.00         3.16 o                         
  -5   2  20         11.13         11.85         1.23 o                         
  -4   2  20         16.15         17.07         1.08 o                         
  -3   2  20          5.21          5.46         0.64 o                         
  -2   2  20         43.73         40.95         1.10 o                         
  -1   2  20         42.12         39.63         1.15 o                         
   0   2  20        174.34        164.36         2.18 o                         
   1   2  20         42.25         41.32         0.97 o                         
   2   2  20         43.83         41.36         1.21 o                         
   3   2  20          5.29          3.84         0.86 o                         
   4   2  20         16.19         14.37         0.95 o                         
   5   2  20         11.06         10.04         0.92 o                         
   6   2  20         87.37         97.06         3.05 o                         
   7   2  20         20.82         19.01         1.98 o                         
   8   2  20          8.81          7.79         3.02 o                         
  -8   3  20         22.08         18.96         5.88 o                         
  -7   3  20          0.72          1.99         1.80 o                         
  -6   3  20          0.70         -0.05         1.20 o                         
  -5   3  20          5.45          3.88         0.88 o                         
  -4   3  20         45.76         50.19         1.74 o                         
  -3   3  20         26.37         29.91         1.35 o                         
  -2   3  20          6.73          5.73         0.68 o                         
  -1   3  20         64.46         58.88         1.15 o                         
   0   3  20         53.11         54.43         1.08 o                         
   1   3  20         64.33         58.31         1.16 o                         
   2   3  20          6.72          7.39         0.60 o                         
   3   3  20         26.26         28.47         1.40 o                         
   4   3  20         45.76         49.48         1.65 o                         
   5   3  20          5.42          4.31         0.94 o                         
   6   3  20          0.72          0.56         0.90 o                         
   7   3  20          0.72          0.67         1.44 o                         
   8   3  20         22.01         20.36         2.59 o                         
  -7   4  20          5.93          6.13         5.71 o                         
  -6   4  20         22.21         26.64         3.43 o                         
  -5   4  20         18.09         16.26         1.24 o                         
  -4   4  20        105.80        117.24         2.78 o                         
  -3   4  20         23.85         22.35         1.36 o                         
  -2   4  20        113.97        113.38         2.29 o                         
  -1   4  20         26.52         24.38         1.51 o                         
   0   4  20         45.99         45.38         1.60 o                         
   1   4  20         26.66         24.69         0.67 o                         
   2   4  20        114.03        111.60         1.94 o                         
   3   4  20         23.84         22.19         1.06 o                         
   4   4  20        105.73        109.32         2.51 o                         
   5   4  20         18.07         17.50         1.21 o                         
   6   4  20         22.32         20.57         1.64 o                         
   7   4  20          5.95          5.76         2.05 o                         
  -7   5  20         25.87         24.55         2.77 o                         
  -6   5  20          6.78          1.22         2.10 o                         
  -5   5  20         47.96         52.79         2.55 o                         
  -4   5  20         56.67         65.43         2.27 o                         
  -3   5  20         11.16         12.29         1.80 o                         
  -2   5  20         14.87         15.36         1.13 o                         
  -1   5  20          6.51          6.55         0.66 o                         
   0   5  20          2.58          1.19         0.70 o                         
   1   5  20          6.52          6.03         0.90 o                         
   2   5  20         14.91         17.13         0.71 o                         
   3   5  20         11.13         10.06         0.96 o                         
   4   5  20         56.88         60.10         1.90 o                         
   5   5  20         47.95         53.77         2.38 o                         
   6   5  20          6.78          4.04         1.30 o                         
   7   5  20         25.84         21.41         2.18 o                         
  -7   6  20          0.52          4.64         3.48 o                         
  -6   6  20         25.91         27.12         2.14 o                         
  -5   6  20          5.55          5.22         1.38 o                         
  -4   6  20          2.94          3.06         1.42 o                         
  -3   6  20          3.97          5.62         0.98 o                         
  -2   6  20         35.87         34.66         1.89 o                         
  -1   6  20          9.30          8.46         0.96 o                         
   0   6  20         13.82         15.33         0.97 o                         
   1   6  20          9.28          8.91         1.40 o                         
   2   6  20         35.94         36.50         1.14 o                         
   3   6  20          3.95          4.53         0.61 o                         
   4   6  20          2.95          3.14         1.03 o                         
   5   6  20          5.59          5.66         1.16 o                         
   6   6  20         25.96         26.02         1.88 o                         
   7   6  20          0.52         -2.23         2.23 o                         
  -6   7  20          9.41          9.10         5.39 o                         
  -5   7  20          7.51          8.29         2.02 o                         
  -4   7  20         21.86         22.22         3.30 o                         
  -3   7  20         23.58         26.35         2.50 o                         
  -2   7  20          8.11          8.79         1.61 o                         
  -1   7  20          3.17          1.90         1.30 o                         
   0   7  20          4.35          7.01         1.01 o                         
   1   7  20          3.14          1.35         0.79 o                         
   2   7  20          8.15          4.82         0.97 o                         
   3   7  20         23.44         25.54         1.19 o                         
   4   7  20         21.78         24.79         1.52 o                         
   5   7  20          7.49          5.92         1.27 o                         
   6   7  20          9.36          9.39         1.77 o                         
  -5   8  20          3.72          7.53         2.33 o                         
  -4   8  20          0.32          2.22         2.01 o                         
  -3   8  20         12.87          9.19         1.92 o                         
  -2   8  20         28.61         33.81         2.93 o                         
  -1   8  20          5.59          6.18         1.28 o                         
   0   8  20         26.90         31.87         2.11 o                         
   1   8  20          5.62          6.54         1.20 o                         
   2   8  20         28.75         29.75         2.91 o                         
   3   8  20         12.84          9.80         1.63 o                         
   4   8  20          0.32          1.40         1.23 o                         
   5   8  20          3.72          4.89         1.27 o                         
  -4   9  20          1.24         -0.22         2.46 o                         
  -3   9  20          6.73          9.85         2.32 o                         
  -2   9  20         31.11         34.54         2.81 o                         
  -1   9  20         10.13         10.72         2.22 o                         
   0   9  20         14.57         11.56         2.08 o                         
   1   9  20         10.09          7.29         1.73 o                         
   2   9  20         31.13         32.67         3.84 o                         
   3   9  20          6.72         10.25         2.10 o                         
   4   9  20          1.25          0.63         1.57 o                         
  -2  10  20          0.89          1.87         3.30 o                         
  -1  10  20          3.15          2.59         3.39 o                         
   0  10  20          1.70          1.97         2.20 o                         
   1  10  20          3.17          0.47         2.14 o                         
   2  10  20          0.89          0.21         2.24 o                         
   1   0  21          2.34          2.90         0.62 o                         
   2   0  21          8.56          6.48         0.54 o                         
   3   0  21         21.21         19.82         0.95 o                         
   4   0  21          3.84          5.14         0.70 o                         
   5   0  21         41.96         43.83         2.09 o                         
   6   0  21          0.36          1.85         1.58 o                         
   7   0  21          8.51          6.13         1.81 o                         
   8   0  21          1.97          2.93         1.87 o                         
  -8   1  21          1.93         -1.64         2.20 o                         
  -7   1  21         29.79         35.49         3.47 o                         
  -6   1  21         43.10         46.24         2.54 o                         
  -5   1  21         63.80         65.29         2.40 o                         
  -4   1  21         16.50         16.63         1.62 o                         
  -3   1  21          5.89          4.46         0.53 o                         
  -2   1  21         71.20         63.56         1.61 o                         
  -1   1  21         31.65         29.42         0.95 o                         
   0   1  21          0.00          0.42         0.31 o                         
   1   1  21         31.62         27.82         1.01 o                         
   2   1  21         70.97         62.42         1.37 o                         
   3   1  21          5.92          5.29         0.64 o                         
   4   1  21         16.64         16.85         1.05 o                         
   5   1  21         63.78         67.44         2.17 o                         
   6   1  21         43.09         45.28         2.40 o                         
   7   1  21         29.72         34.04         2.27 o                         
   8   1  21          1.93          2.01         1.86 o                         
  -8   2  21          2.36         -2.63         2.63 o                         
  -7   2  21          1.10         -1.37         1.37 o                         
  -6   2  21          7.17          5.51         1.20 o                         
  -5   2  21         14.07         13.51         1.46 o                         
  -4   2  21          1.17          0.19         0.64 o                         
  -3   2  21         49.72         47.84         1.55 o                         
  -2   2  21         45.36         45.90         1.18 o                         
  -1   2  21         53.26         54.73         1.26 o                         
   0   2  21         69.97         62.73         1.72 o                         
   1   2  21         53.45         54.85         1.15 o                         
   2   2  21         45.48         44.55         1.11 o                         
   3   2  21         49.57         48.44         1.92 o                         
   4   2  21          1.16          0.45         0.61 o                         
   5   2  21         14.02         12.33         1.05 o                         
   6   2  21          7.19          7.70         1.17 o                         
   7   2  21          1.08          0.74         2.07 o                         
   8   2  21          2.33          4.01         2.99 o                         
  -7   3  21         37.81         46.21         3.61 o                         
  -6   3  21         12.27         13.06         1.62 o                         
  -5   3  21         18.78         15.38         1.26 o                         
  -4   3  21         41.82         43.46         1.69 o                         
  -3   3  21         36.12         33.72         1.46 o                         
  -2   3  21         63.07         60.34         1.74 o                         
  -1   3  21          3.28          3.21         0.33 o                         
   0   3  21          2.06          1.01         0.45 o                         
   1   3  21          3.28          2.56         0.41 o                         
   2   3  21         62.97         59.36         1.67 o                         
   3   3  21         36.06         32.75         1.51 o                         
   4   3  21         41.87         43.22         2.27 o                         
   5   3  21         18.78         14.59         1.13 o                         
   6   3  21         12.25         14.72         1.63 o                         
   7   3  21         37.86         37.95         3.24 o                         
  -7   4  21          4.70          0.22         2.36 o                         
  -6   4  21          8.33         10.56         2.99 o                         
  -5   4  21          0.19         -0.24         0.97 o                         
  -4   4  21         15.08         15.67         1.17 o                         
  -3   4  21          7.69          7.19         0.85 o                         
  -2   4  21          3.23          5.06         1.27 o                         
  -1   4  21         97.27        104.88         2.16 o                         
   0   4  21          0.33         -0.04         0.52 o                         
   1   4  21         97.49        104.51         1.48 o                         
   2   4  21          3.25          5.06         0.48 o                         
   3   4  21          7.67          5.97         1.06 o                         
   4   4  21         15.16         15.45         1.06 o                         
   5   4  21          0.19         -0.11         0.79 o                         
   6   4  21          8.27          7.62         1.29 o                         
   7   4  21          4.73          8.77         1.86 o                         
  -7   5  21          3.18          2.16         2.30 o                         
  -6   5  21         18.96         14.69         2.23 o                         
  -5   5  21         12.71         14.11         1.56 o                         
  -4   5  21         15.30         13.60         1.36 o                         
  -3   5  21         11.15         11.07         1.06 o                         
  -2   5  21         81.74         83.84         2.26 o                         
  -1   5  21         17.68         16.97         1.02 o                         
   0   5  21         49.89         50.43         1.57 o                         
   1   5  21         17.75         17.99         1.26 o                         
   2   5  21         81.83         86.82         1.50 o                         
   3   5  21         11.14         11.92         0.87 o                         
   4   5  21         15.25         14.90         1.13 o                         
   5   5  21         12.71         11.87         1.45 o                         
   6   5  21         18.98         17.52         1.63 o                         
   7   5  21          3.18          3.80         1.93 o                         
  -6   6  21         13.09         13.43         4.24 o                         
  -5   6  21         21.76         25.36         1.99 o                         
  -4   6  21         43.80         44.38         2.47 o                         
  -3   6  21         33.25         36.19         2.21 o                         
  -2   6  21         12.69         14.68         1.20 o                         
  -1   6  21        105.21        111.95         2.87 o                         
   0   6  21          0.01         -0.50         0.66 o                         
   1   6  21        105.31        113.10         2.79 o                         
   2   6  21         12.68         14.03         0.62 o                         
   3   6  21         33.19         37.46         1.30 o                         
   4   6  21         43.85         47.71         2.02 o                         
   5   6  21         21.78         22.79         1.78 o                         
   6   6  21         13.05         15.18         1.61 o                         
  -6   7  21          2.46         -0.89         3.48 o                         
  -5   7  21         10.20          9.68         2.27 o                         
  -4   7  21          9.48          7.79         1.89 o                         
  -3   7  21         32.62         39.95         3.08 o                         
  -2   7  21          8.50          6.48         4.10 o                         
  -1   7  21         11.05          8.36         1.37 o                         
   0   7  21          0.01         -0.55         0.97 o                         
   1   7  21         11.04          9.19         0.96 o                         
   2   7  21          8.52          8.19         1.16 o                         
   3   7  21         32.54         36.48         1.15 o                         
   4   7  21          9.46          8.92         1.12 o                         
   5   7  21         10.17         11.26         1.55 o                         
   6   7  21          2.46          2.16         1.69 o                         
  -5   8  21          0.61          2.01         2.52 o                         
  -4   8  21         24.13         22.71         2.58 o                         
  -3   8  21          8.54          5.97         2.05 o                         
  -2   8  21          2.71          2.18         2.01 o                         
  -1   8  21         30.34         35.30         2.81 o                         
   0   8  21         12.11         13.96         2.28 o                         
   1   8  21         30.37         32.30         4.11 o                         
   2   8  21          2.76          2.98         1.44 o                         
   3   8  21          8.51          7.54         1.69 o                         
   4   8  21         24.13         24.24         1.96 o                         
   5   8  21          0.61          1.62         2.39 o                         
  -4   9  21         10.10         13.92         2.74 o                         
  -3   9  21          2.96          2.63         2.40 o                         
  -2   9  21          8.43          5.53         2.76 o                         
  -1   9  21          0.14         -0.18         2.76 o                         
   0   9  21         17.68         19.62         3.30 o                         
   1   9  21          0.14         -1.86         1.86 o                         
   2   9  21          8.40         10.07         2.20 o                         
   3   9  21          2.94          1.78         2.03 o                         
   4   9  21         10.13          4.03         2.58 o                         
  -2  10  21          2.12          7.31         3.57 o                         
  -1  10  21          2.01          2.59         3.12 o                         
   0  10  21          1.31         -1.16         2.94 o                         
   1  10  21          2.01          5.17         3.21 o                         
   2  10  21          2.12          9.63         3.83 o                         
   0   0  22         31.60         31.15         1.74 o                         
   1   0  22         98.35        102.45         2.27 o                         
   2   0  22          8.30          7.04         0.58 o                         
   3   0  22         14.85         14.87         0.94 o                         
   4   0  22         44.43         46.23         1.64 o                         
   5   0  22         44.83         52.00         2.31 o                         
   6   0  22          0.19          1.23         1.14 o                         
   7   0  22          2.98          2.42         1.51 o                         
   8   0  22          0.29         -0.80         1.93 o                         
  -8   1  22          8.23         10.48         2.43 o                         
  -7   1  22         12.45         12.76         1.71 o                         
  -6   1  22         23.93         21.50         2.48 o                         
  -5   1  22         19.85         18.27         1.41 o                         
  -4   1  22          3.47          1.52         0.86 o                         
  -3   1  22          2.35          1.74         0.52 o                         
  -2   1  22         43.17         40.96         1.17 o                         
  -1   1  22          1.83          1.20         0.40 o                         
   0   1  22        194.81        185.21         2.63 o                         
   1   1  22          1.83          2.32         0.43 o                         
   2   1  22         43.40         41.45         1.19 o                         
   3   1  22          2.35          1.60         0.60 o                         
   4   1  22          3.50          2.72         0.64 o                         
   5   1  22         19.86         20.11         1.22 o                         
   6   1  22         23.92         25.75         2.01 o                         
   7   1  22         12.43          9.07         1.88 o                         
   8   1  22          8.22          7.78         1.99 o                         
  -7   2  22          0.11          1.08         1.60 o                         
  -6   2  22         14.26         16.38         1.66 o                         
  -5   2  22          5.12          4.80         1.00 o                         
  -4   2  22         19.16         18.46         1.15 o                         
  -3   2  22         44.42         46.30         1.59 o                         
  -2   2  22         69.29         67.95         1.50 o                         
  -1   2  22         29.88         25.23         0.92 o                         
   0   2  22         53.63         53.67         1.20 o                         
   1   2  22         29.77         25.19         0.89 o                         
   2   2  22         69.35         69.89         1.42 o                         
   3   2  22         44.32         45.32         1.52 o                         
   4   2  22         19.07         19.17         1.56 o                         
   5   2  22          5.15          3.97         0.86 o                         
   6   2  22         14.21         13.39         1.87 o                         
   7   2  22          0.11         -1.40         1.46 o                         
  -7   3  22         11.91         13.17         3.57 o                         
  -6   3  22          4.15          3.59         1.35 o                         
  -5   3  22         44.31         46.61         2.35 o                         
  -4   3  22         49.72         52.25         1.89 o                         
  -3   3  22         36.49         37.54         1.57 o                         
  -2   3  22         40.51         43.76         1.53 o                         
  -1   3  22         58.89         58.09         1.23 o                         
   0   3  22          2.10          1.11         0.39 o                         
   1   3  22         58.82         59.80         1.30 o                         
   2   3  22         40.49         44.60         1.34 o                         
   3   3  22         36.44         38.81         1.48 o                         
   4   3  22         49.85         50.49         1.83 o                         
   5   3  22         44.22         41.30         1.88 o                         
   6   3  22          4.12          4.39         1.05 o                         
   7   3  22         12.01         12.32         1.94 o                         
  -7   4  22         20.07         13.51         2.59 o                         
  -6   4  22          3.78          0.30         1.79 o                         
  -5   4  22         13.84         12.84         1.48 o                         
  -4   4  22         37.59         39.89         1.88 o                         
  -3   4  22         33.01         29.91         2.28 o                         
  -2   4  22         23.43         26.80         1.43 o                         
  -1   4  22         15.03         11.07         0.87 o                         
   0   4  22          0.05         -0.57         0.57 o                         
   1   4  22         15.04         11.38         0.73 o                         
   2   4  22         23.40         25.88         0.92 o                         
   3   4  22         33.07         31.42         1.98 o                         
   4   4  22         37.58         40.66         1.71 o                         
   5   4  22         13.93         13.14         1.12 o                         
   6   4  22          3.78          4.70         1.34 o                         
   7   4  22         20.09         21.28         2.31 o                         
  -7   5  22          7.54          7.75         2.36 o                         
  -6   5  22          2.38          4.44         2.01 o                         
  -5   5  22          2.23          1.14         1.48 o                         
  -4   5  22         85.55         87.55         2.62 o                         
  -3   5  22         13.35         13.68         1.14 o                         
  -2   5  22         12.25         14.33         1.13 o                         
  -1   5  22         24.04         24.23         1.41 o                         
   0   5  22         10.62         11.90         0.96 o                         
   1   5  22         24.10         26.31         2.74 o                         
   2   5  22         12.29         13.82         1.04 o                         
   3   5  22         13.37         13.61         1.30 o                         
   4   5  22         85.67         89.06         2.40 o                         
   5   5  22          2.21         -1.05         1.44 o                         
   6   5  22          2.37          3.63         1.75 o                         
   7   5  22          7.53          4.54         2.10 o                         
  -6   6  22          3.59          4.73         2.26 o                         
  -5   6  22         12.24         11.94         1.66 o                         
  -4   6  22          0.12          1.08         1.27 o                         
  -3   6  22          6.32          6.86         1.09 o                         
  -2   6  22         42.36         42.27         1.92 o                         
  -1   6  22         42.89         47.32         2.19 o                         
   0   6  22         48.97         54.57         1.91 o                         
   1   6  22         42.78         44.10         2.05 o                         
   2   6  22         42.35         44.44         3.05 o                         
   3   6  22          6.38          6.22         0.97 o                         
   4   6  22          0.12         -1.52         1.52 o                         
   5   6  22         12.22         16.10         1.48 o                         
   6   6  22          3.57          3.04         1.48 o                         
  -5   7  22         12.04         17.83         2.59 o                         
  -4   7  22          4.08          5.73         1.92 o                         
  -3   7  22         28.73         33.66         2.98 o                         
  -2   7  22         13.32         12.13         2.50 o                         
  -1   7  22          6.01          8.23         2.05 o                         
   0   7  22          0.19         -0.82         1.15 o                         
   1   7  22          5.96          5.75         1.10 o                         
   2   7  22         13.36         13.02         1.49 o                         
   3   7  22         28.70         31.77         1.22 o                         
   4   7  22          4.05          5.31         1.13 o                         
   5   7  22         12.04         14.10         1.75 o                         
  -4   8  22          8.91         10.33         2.46 o                         
  -3   8  22         20.02         23.11         2.58 o                         
  -2   8  22         26.37         21.89         2.21 o                         
  -1   8  22         16.66         13.01         2.32 o                         
   0   8  22          5.26          2.72         1.67 o                         
   1   8  22         16.60         17.48         3.03 o                         
   2   8  22         26.33         22.94         2.36 o                         
   3   8  22         19.98         23.41         2.52 o                         
   4   8  22          8.93         10.16         2.06 o                         
  -3   9  22          1.92          1.60         3.21 o                         
  -2   9  22          2.97          1.57         2.67 o                         
  -1   9  22         17.43         12.04         2.94 o                         
   0   9  22          0.35          5.17         2.76 o                         
   1   9  22         17.47          8.83         3.03 o                         
   2   9  22          2.94          1.43         2.85 o                         
   3   9  22          1.92          0.14         4.46 o                         
  -1  10  22          7.07          4.28         3.66 o                         
   0  10  22          1.94          7.94         3.66 o                         
   1  10  22          7.06          8.02         3.66 o                         
   1   0  23          8.14          7.25         0.53 o                         
   2   0  23         33.03         32.79         1.15 o                         
   3   0  23        146.61        153.91         3.00 o                         
   4   0  23          2.51          1.74         0.73 o                         
   5   0  23          0.00          0.96         0.92 o                         
   6   0  23         46.26         58.80         2.77 o                         
   7   0  23          1.18          0.17         1.47 o                         
  -7   1  23          5.14          3.80         1.60 o                         
  -6   1  23          1.68          0.47         1.26 o                         
  -5   1  23          3.43          2.13         1.02 o                         
  -4   1  23         73.97         72.73         3.25 o                         
  -3   1  23          6.20          6.28         0.67 o                         
  -2   1  23         37.52         36.07         1.13 o                         
  -1   1  23         55.56         55.37         1.26 o                         
   0   1  23         79.83         75.55         1.48 o                         
   1   1  23         55.78         53.48         1.38 o                         
   2   1  23         37.50         35.94         1.17 o                         
   3   1  23          6.19          6.87         1.12 o                         
   4   1  23         73.82         75.34         2.14 o                         
   5   1  23          3.46          3.43         1.36 o                         
   6   1  23          1.69          1.07         1.22 o                         
   7   1  23          5.14          2.48         2.34 o                         
  -7   2  23          8.90          9.40         2.32 o                         
  -6   2  23         12.22         13.28         2.37 o                         
  -5   2  23         30.62         33.37         3.58 o                         
  -4   2  23          5.48          6.07         1.24 o                         
  -3   2  23          8.44          8.27         0.87 o                         
  -2   2  23         11.08         10.31         0.73 o                         
  -1   2  23         96.92         92.77         1.80 o                         
   0   2  23          5.11          5.67         0.51 o                         
   1   2  23         96.79         96.60         1.74 o                         
   2   2  23         11.12          9.63         0.71 o                         
   3   2  23          8.54          9.05         0.78 o                         
   4   2  23          5.54          5.72         0.90 o                         
   5   2  23         30.58         31.98         2.48 o                         
   6   2  23         12.27         10.17         1.45 o                         
   7   2  23          8.86          8.13         1.59 o                         
  -7   3  23          9.08          7.55         2.32 o                         
  -6   3  23          4.84          4.10         1.37 o                         
  -5   3  23          8.84          8.14         1.40 o                         
  -4   3  23         30.91         32.69         1.87 o                         
  -3   3  23         88.27         91.48         2.33 o                         
  -2   3  23         21.62         24.26         1.35 o                         
  -1   3  23          8.31          6.33         0.64 o                         
   0   3  23         61.00         63.45         1.33 o                         
   1   3  23          8.24          7.40         0.55 o                         
   2   3  23         21.67         24.12         1.06 o                         
   3   3  23         88.38         90.33         2.23 o                         
   4   3  23         30.81         32.38         1.71 o                         
   5   3  23          8.78          6.48         1.01 o                         
   6   3  23          4.86          5.79         1.17 o                         
   7   3  23          9.05          7.24         2.01 o                         
  -7   4  23          1.48          3.70         4.37 o                         
  -6   4  23          4.30          3.01         3.34 o                         
  -5   4  23         46.68         53.11         3.24 o                         
  -4   4  23         26.70         26.54         1.66 o                         
  -3   4  23         19.07         24.07         1.46 o                         
  -2   4  23          7.46          7.00         1.06 o                         
  -1   4  23         11.04         10.13         0.90 o                         
   0   4  23          0.00         -0.63         0.63 o                         
   1   4  23         11.00         10.27         0.57 o                         
   2   4  23          7.43          6.48         0.57 o                         
   3   4  23         18.94         20.17         1.69 o                         
   4   4  23         26.71         26.19         2.66 o                         
   5   4  23         46.69         51.08         2.11 o                         
   6   4  23          4.32          4.65         1.94 o                         
   7   4  23          1.49          4.59         2.01 o                         
  -6   5  23          3.60          3.03         2.94 o                         
  -5   5  23         45.49         52.80         2.97 o                         
  -4   5  23         26.88         27.08         1.74 o                         
  -3   5  23          0.29          0.67         0.95 o                         
  -2   5  23         35.65         38.78         1.81 o                         
  -1   5  23          0.96          1.49         0.81 o                         
   0   5  23         17.66         17.09         1.21 o                         
   1   5  23          0.96          0.39         1.32 o                         
   2   5  23         35.62         35.66         1.06 o                         
   3   5  23          0.28          0.77         0.67 o                         
   4   5  23         26.83         25.64         2.42 o                         
   5   5  23         45.58         47.59         2.45 o                         
   6   5  23          3.61          4.50         1.47 o                         
  -6   6  23          8.95          7.22         2.33 o                         
  -5   6  23         12.62          7.68         2.04 o                         
  -4   6  23          0.21         -0.34         2.27 o                         
  -3   6  23         11.50         11.64         2.20 o                         
  -2   6  23         20.84         22.60         1.45 o                         
  -1   6  23          0.84         -1.18         1.33 o                         
   0   6  23         47.19         52.25         3.43 o                         
   1   6  23          0.86          0.60         1.52 o                         
   2   6  23         20.82         22.48         1.92 o                         
   3   6  23         11.47          9.89         0.77 o                         
   4   6  23          0.22         -0.96         0.96 o                         
   5   6  23         12.63         14.16         1.94 o                         
   6   6  23          8.95          9.39         1.61 o                         
  -5   7  23          4.16          6.71         2.32 o                         
  -4   7  23          1.20          2.72         2.85 o                         
  -3   7  23         13.30         11.55         2.08 o                         
  -2   7  23          5.30          7.20         1.92 o                         
  -1   7  23         32.17         32.23         2.86 o                         
   0   7  23         13.23         17.07         1.59 o                         
   1   7  23         32.17         34.25         1.94 o                         
   2   7  23          5.27          5.07         1.38 o                         
   3   7  23         13.26          7.67         1.98 o                         
   4   7  23          1.21          1.18         1.07 o                         
   5   7  23          4.16          3.44         1.45 o                         
  -4   8  23          4.06          4.05         2.42 o                         
  -3   8  23         13.03          9.93         3.97 o                         
  -2   8  23          0.14          1.01         1.92 o                         
  -1   8  23         56.46         58.88         3.62 o                         
   0   8  23          4.16          0.79         1.80 o                         
   1   8  23         56.44         60.36         5.44 o                         
   2   8  23          0.14         -1.28         3.25 o                         
   3   8  23         13.13         12.36         2.39 o                         
   4   8  23          4.06          7.09         2.30 o                         
  -3   9  23          0.78         -0.36         3.43 o                         
  -2   9  23          3.95          4.13         2.48 o                         
  -1   9  23         11.90         19.62         3.66 o                         
   0   9  23          7.12          7.67         2.94 o                         
   1   9  23         11.95         11.77         3.39 o                         
   2   9  23          3.97         -2.85         2.85 o                         
   3   9  23          0.79          3.39         3.39 o                         
   0   0  24          7.32          6.20         0.75 o                         
   1   0  24         12.05         11.87         0.68 o                         
   2   0  24         61.86         62.67         1.71 o                         
   3   0  24          0.71          0.16         0.60 o                         
   4   0  24          1.41          1.33         0.76 o                         
   5   0  24         24.67         25.09         1.75 o                         
   6   0  24         13.47          8.73         2.63 o                         
   7   0  24          0.91          1.65         1.56 o                         
  -7   1  24         14.88         12.13         1.78 o                         
  -6   1  24         20.78         22.06         2.07 o                         
  -5   1  24         26.59         27.87         2.01 o                         
  -4   1  24         35.21         35.12         1.95 o                         
  -3   1  24         65.45         68.55         1.64 o                         
  -2   1  24          0.90          0.58         0.61 o                         
  -1   1  24         50.84         52.64         1.52 o                         
   0   1  24          8.04          6.84         0.56 o                         
   1   1  24         50.83         51.51         1.27 o                         
   2   1  24          0.90          0.95         0.51 o                         
   3   1  24         65.54         68.73         1.91 o                         
   4   1  24         35.26         34.36         1.57 o                         
   5   1  24         26.64         29.07         1.68 o                         
   6   1  24         20.79         23.72         1.82 o                         
   7   1  24         14.82         18.31         2.66 o                         
  -7   2  24          2.82          3.60         1.77 o                         
  -6   2  24          7.26          5.75         1.59 o                         
  -5   2  24          1.50          2.39         1.18 o                         
  -4   2  24          8.03          6.79         1.16 o                         
  -3   2  24          0.73          1.20         0.73 o                         
  -2   2  24          4.09          4.51         0.56 o                         
  -1   2  24         65.60         67.65         1.52 o                         
   0   2  24         77.09         76.85         1.53 o                         
   1   2  24         65.79         68.09         1.72 o                         
   2   2  24          4.10          3.63         0.58 o                         
   3   2  24          0.74          0.55         0.59 o                         
   4   2  24          7.97          7.62         0.98 o                         
   5   2  24          1.46          0.27         0.88 o                         
   6   2  24          7.23          6.22         1.50 o                         
   7   2  24          2.80          2.04         1.74 o                         
  -7   3  24          6.77         10.85         2.51 o                         
  -6   3  24          0.37         -1.50         1.50 o                         
  -5   3  24          4.19          1.36         1.23 o                         
  -4   3  24         26.57         25.23         2.29 o                         
  -3   3  24          8.00          8.33         0.93 o                         
  -2   3  24          0.85          0.81         0.71 o                         
  -1   3  24         76.06         76.11         1.50 o                         
   0   3  24          6.76          7.08         0.57 o                         
   1   3  24         76.15         77.31         1.66 o                         
   2   3  24          0.84          0.23         0.52 o                         
   3   3  24          8.05          6.35         1.37 o                         
   4   3  24         26.53         24.62         1.62 o                         
   5   3  24          4.18          2.76         0.92 o                         
   6   3  24          0.37         -0.11         1.16 o                         
   7   3  24          6.76          5.46         2.12 o                         
  -6   4  24          0.06         -1.25         2.05 o                         
  -5   4  24         13.93         15.71         1.62 o                         
  -4   4  24         32.52         32.55         1.98 o                         
  -3   4  24         23.77         24.56         1.88 o                         
  -2   4  24         10.41         10.91         1.02 o                         
  -1   4  24          5.52          5.63         0.97 o                         
   0   4  24          6.33          8.52         0.87 o                         
   1   4  24          5.49          5.54         0.46 o                         
   2   4  24         10.38         12.32         0.73 o                         
   3   4  24         23.85         24.17         2.24 o                         
   4   4  24         32.61         32.62         1.65 o                         
   5   4  24         13.92         15.61         1.26 o                         
   6   4  24          0.07          1.12         2.61 o                         
  -6   5  24          7.62          7.15         4.15 o                         
  -5   5  24          2.67          5.84         2.90 o                         
  -4   5  24         18.20         20.89         1.51 o                         
  -3   5  24         21.28         21.74         2.65 o                         
  -2   5  24         23.39         19.91         1.27 o                         
  -1   5  24         77.70         84.74         3.69 o                         
   0   5  24         31.45         33.44         1.68 o                         
   1   5  24         77.85         83.01         2.76 o                         
   2   5  24         23.33         23.48         0.90 o                         
   3   5  24         21.17         23.51         1.49 o                         
   4   5  24         18.22         17.79         1.28 o                         
   5   5  24          2.66          1.60         1.34 o                         
   6   5  24          7.61         10.34         1.62 o                         
  -5   6  24          3.11          4.28         2.14 o                         
  -4   6  24          2.71          1.14         1.78 o                         
  -3   6  24          8.89          6.87         1.45 o                         
  -2   6  24         23.97         24.58         1.98 o                         
  -1   6  24          1.92          4.27         1.23 o                         
   0   6  24         23.43         21.40         3.43 o                         
   1   6  24          1.92          1.41         1.21 o                         
   2   6  24         23.99         27.55         2.61 o                         
   3   6  24          8.91         10.50         0.88 o                         
   4   6  24          2.72          2.29         1.02 o                         
   5   6  24          3.12          0.83         2.03 o                         
  -5   7  24          7.28          8.71         2.97 o                         
  -4   7  24          2.27          6.78         2.20 o                         
  -3   7  24         18.70         20.95         2.39 o                         
  -2   7  24         10.03          6.65         1.83 o                         
  -1   7  24         11.71         13.79         1.95 o                         
   0   7  24          8.68          7.05         1.36 o                         
   1   7  24         11.65         10.93         1.65 o                         
   2   7  24          9.99          9.71         1.57 o                         
   3   7  24         18.75         17.85         2.26 o                         
   4   7  24          2.26          1.08         1.07 o                         
   5   7  24          7.27          8.00         2.10 o                         
  -4   8  24         12.64         12.37         2.71 o                         
  -3   8  24          8.26          7.63         2.49 o                         
  -2   8  24         21.14         19.36         2.36 o                         
  -1   8  24          9.09         10.94         2.04 o                         
   0   8  24         45.72         55.58         3.71 o                         
   1   8  24          9.14          6.60         2.76 o                         
   2   8  24         21.10         14.36         3.39 o                         
   3   8  24          8.26         13.60         2.55 o                         
   4   8  24         12.67          9.19         2.58 o                         
  -2   9  24          3.18          4.99         3.39 o                         
  -1   9  24         11.31          5.53         3.30 o                         
   0   9  24          0.40          1.16         3.30 o                         
   1   9  24         11.28         10.34         3.30 o                         
   2   9  24          3.19          1.43         3.12 o                         
   1   0  25          1.64          0.21         0.51 o                         
   2   0  25          0.67          1.60         0.51 o                         
   3   0  25          0.24          0.39         0.63 o                         
   4   0  25         60.73         69.68         2.10 o                         
   5   0  25          5.23          5.22         1.33 o                         
   6   0  25         14.55         15.56         1.68 o                         
   7   0  25         20.69         21.72         3.63 o                         
  -7   1  25          7.94          7.09         1.82 o                         
  -6   1  25         35.75         36.14         2.57 o                         
  -5   1  25         39.43         41.35         3.16 o                         
  -4   1  25          1.48          0.02         1.75 o                         
  -3   1  25          5.02          4.12         0.86 o                         
  -2   1  25          2.68          2.56         0.54 o                         
  -1   1  25         25.60         24.12         0.99 o                         
   0   1  25         32.26         31.91         1.07 o                         
   1   1  25         25.53         23.48         1.26 o                         
   2   1  25          2.68          1.96         0.65 o                         
   3   1  25          5.01          4.96         0.73 o                         
   4   1  25          1.46          0.87         0.80 o                         
   5   1  25         39.52         42.66         1.95 o                         
   6   1  25         35.66         38.86         2.55 o                         
   7   1  25          7.93          9.56         2.29 o                         
  -7   2  25          0.07         -1.12         2.53 o                         
  -6   2  25          8.66          8.34         3.27 o                         
  -5   2  25         13.91         14.11         1.54 o                         
  -4   2  25          5.58          3.91         1.13 o                         
  -3   2  25         17.22         16.69         1.11 o                         
  -2   2  25         74.25         75.88         1.66 o                         
  -1   2  25          7.36          6.36         0.61 o                         
   0   2  25         99.19         98.71         1.82 o                         
   1   2  25          7.37          6.89         0.60 o                         
   2   2  25         74.34         75.80         1.99 o                         
   3   2  25         17.23         19.74         1.25 o                         
   4   2  25          5.54          6.21         0.86 o                         
   5   2  25         13.86         13.36         1.16 o                         
   6   2  25          8.63          9.87         1.55 o                         
   7   2  25          0.08          3.03         2.16 o                         
  -7   3  25         15.19         20.64         5.88 o                         
  -6   3  25          9.02         10.43         1.78 o                         
  -5   3  25         15.95         17.00         1.83 o                         
  -4   3  25          2.70          1.47         1.22 o                         
  -3   3  25          7.27          7.76         0.95 o                         
  -2   3  25          1.06          1.75         0.78 o                         
  -1   3  25         28.54         33.78         1.53 o                         
   0   3  25          0.72          0.31         0.42 o                         
   1   3  25         28.53         34.68         1.23 o                         
   2   3  25          1.07          0.91         0.59 o                         
   3   3  25          7.36          7.87         0.88 o                         
   4   3  25          2.68          1.87         0.90 o                         
   5   3  25         15.98         19.18         1.38 o                         
   6   3  25          9.05          8.78         1.33 o                         
   7   3  25         15.15         13.24         3.39 o                         
  -6   4  25          7.77          9.72         2.27 o                         
  -5   4  25          6.22          4.41         2.03 o                         
  -4   4  25          6.34          5.96         1.16 o                         
  -3   4  25          0.47          0.17         0.85 o                         
  -2   4  25          5.99          5.32         0.90 o                         
  -1   4  25          7.21          9.49         1.00 o                         
   0   4  25         23.44         22.31         1.84 o                         
   1   4  25          7.28          7.65         0.64 o                         
   2   4  25          5.98          6.28         0.77 o                         
   3   4  25          0.46         -0.32         1.57 o                         
   4   4  25          6.37          7.66         0.99 o                         
   5   4  25          6.18          6.00         1.53 o                         
   6   4  25          7.75          4.75         1.49 o                         
  -6   5  25          1.85         -0.48         2.30 o                         
  -5   5  25          2.59          2.93         2.17 o                         
  -4   5  25         26.85         26.72         2.28 o                         
  -3   5  25         32.00         37.14         2.27 o                         
  -2   5  25         19.16         20.85         2.51 o                         
  -1   5  25          7.51          7.11         1.04 o                         
   0   5  25          0.06          0.10         1.01 o                         
   1   5  25          7.54          7.91         1.32 o                         
   2   5  25         19.12         17.81         1.29 o                         
   3   5  25         32.07         36.29         2.01 o                         
   4   5  25         26.75         28.04         2.28 o                         
   5   5  25          2.60          3.67         1.21 o                         
   6   5  25          1.84          2.72         1.54 o                         
  -5   6  25          8.71         10.18         2.43 o                         
  -4   6  25         28.61         33.02         2.45 o                         
  -3   6  25          3.85          8.09         2.58 o                         
  -2   6  25          7.67          9.21         1.23 o                         
  -1   6  25          9.59          9.68         1.42 o                         
   0   6  25         10.60         11.75         1.44 o                         
   1   6  25          9.56         10.39         1.82 o                         
   2   6  25          7.68          7.60         1.74 o                         
   3   6  25          3.84          4.29         0.92 o                         
   4   6  25         28.63         32.07         2.83 o                         
   5   6  25          8.74          8.28         1.49 o                         
  -4   7  25         18.78         22.08         2.81 o                         
  -3   7  25         12.06         10.55         2.22 o                         
  -2   7  25         13.85         13.50         2.08 o                         
  -1   7  25          4.62          3.52         1.66 o                         
   0   7  25         30.68         34.00         3.31 o                         
   1   7  25          4.62          2.44         2.43 o                         
   2   7  25         13.82         15.44         1.71 o                         
   3   7  25         12.05         12.02         2.54 o                         
   4   7  25         18.80         16.55         2.81 o                         
  -3   8  25          1.72          5.46         2.33 o                         
  -2   8  25          0.80         -0.62         2.08 o                         
  -1   8  25          0.82          2.40         2.59 o                         
   0   8  25          0.00          0.02         2.01 o                         
   1   8  25          0.82         -2.50         2.50 o                         
   2   8  25          0.80          5.35         3.12 o                         
   3   8  25          1.70          1.97         3.12 o                         
  -1   9  25          0.59          1.87         3.30 o                         
   0   9  25          0.14          1.07         3.21 o                         
   1   9  25          0.58          1.07         3.48 o                         
   0   0  26         23.30         24.54         1.46 o                         
   1   0  26         19.60         22.64         0.98 o                         
   2   0  26          2.35          1.73         0.57 o                         
   3   0  26        106.12        115.98         2.65 o                         
   4   0  26          3.74          2.36         0.80 o                         
   5   0  26         33.17         38.40         2.39 o                         
   6   0  26          2.52          1.30         1.59 o                         
   7   0  26         11.86         13.43         1.88 o                         
  -7   1  26          0.47         -1.60         2.12 o                         
  -6   1  26         15.00         16.57         1.77 o                         
  -5   1  26         22.81         22.99         1.82 o                         
  -4   1  26         25.41         25.97         1.80 o                         
  -3   1  26         31.59         32.57         1.69 o                         
  -2   1  26          7.62          8.86         0.70 o                         
  -1   1  26         10.58         11.93         0.92 o                         
   0   1  26        130.24        138.28         2.29 o                         
   1   1  26         10.61         10.96         0.69 o                         
   2   1  26          7.67          6.70         0.74 o                         
   3   1  26         31.53         30.96         1.52 o                         
   4   1  26         25.49         25.78         2.39 o                         
   5   1  26         22.84         21.06         1.35 o                         
   6   1  26         15.01         15.01         1.73 o                         
   7   1  26          0.46          4.49         1.78 o                         
  -6   2  26          9.13          9.12         1.78 o                         
  -5   2  26          8.83         10.26         1.81 o                         
  -4   2  26          4.94          2.82         1.17 o                         
  -3   2  26         29.90         30.45         1.64 o                         
  -2   2  26         16.82         15.10         0.83 o                         
  -1   2  26          7.83          8.00         0.98 o                         
   0   2  26          9.16          8.73         0.65 o                         
   1   2  26          7.82          7.54         0.80 o                         
   2   2  26         16.97         16.29         1.06 o                         
   3   2  26         29.92         30.55         1.54 o                         
   4   2  26          4.93          3.26         0.87 o                         
   5   2  26          8.84         10.02         1.11 o                         
   6   2  26          9.11          6.35         1.48 o                         
  -6   3  26          5.91          3.05         1.82 o                         
  -5   3  26          6.60          4.01         1.52 o                         
  -4   3  26         58.13         55.64         3.05 o                         
  -3   3  26          1.75          1.39         0.88 o                         
  -2   3  26         78.03         78.98         2.24 o                         
  -1   3  26         33.18         32.94         1.55 o                         
   0   3  26          2.44          2.58         0.69 o                         
   1   3  26         33.21         34.76         1.26 o                         
   2   3  26         78.17         84.21         1.98 o                         
   3   3  26          1.74          1.66         0.76 o                         
   4   3  26         58.14         60.71         2.17 o                         
   5   3  26          6.61          5.33         1.06 o                         
   6   3  26          5.90          5.74         1.30 o                         
  -6   4  26          5.50          0.45         2.40 o                         
  -5   4  26          1.61          0.85         1.55 o                         
  -4   4  26         33.42         36.00         2.68 o                         
  -3   4  26         25.95         23.21         1.93 o                         
  -2   4  26         47.23         49.01         2.89 o                         
  -1   4  26          5.72          5.78         0.90 o                         
   0   4  26          6.49          8.98         1.11 o                         
   1   4  26          5.69          6.67         0.46 o                         
   2   4  26         47.30         48.21         1.33 o                         
   3   4  26         25.91         27.83         1.62 o                         
   4   4  26         33.39         37.17         1.93 o                         
   5   4  26          1.60          2.49         1.72 o                         
   6   4  26          5.54          3.56         1.50 o                         
  -5   5  26          0.47          4.48         2.24 o                         
  -4   5  26         15.07         15.69         1.56 o                         
  -3   5  26          6.78          9.11         1.25 o                         
  -2   5  26          1.59          2.56         1.39 o                         
  -1   5  26         43.17         46.66         2.01 o                         
   0   5  26         55.09         56.10         2.52 o                         
   1   5  26         43.07         45.93         2.43 o                         
   2   5  26          1.59          1.70         0.40 o                         
   3   5  26          6.78          5.57         1.25 o                         
   4   5  26         15.10         15.27         2.03 o                         
   5   5  26          0.46          0.16         1.28 o                         
  -5   6  26          2.18         -2.43         2.43 o                         
  -4   6  26          7.47         10.22         2.13 o                         
  -3   6  26          0.92          0.80         1.50 o                         
  -2   6  26          9.71          9.75         1.30 o                         
  -1   6  26          7.18         10.03         2.66 o                         
   0   6  26          6.59          7.86         2.23 o                         
   1   6  26          7.18          4.22         1.39 o                         
   2   6  26          9.71          9.87         1.86 o                         
   3   6  26          0.92          1.26         0.45 o                         
   4   6  26          7.43          4.27         1.16 o                         
   5   6  26          2.19          0.24         1.38 o                         
  -4   7  26          0.86          3.15         2.49 o                         
  -3   7  26          5.16          9.50         2.27 o                         
  -2   7  26          8.89          6.88         2.11 o                         
  -1   7  26          2.52          0.84         1.82 o                         
   0   7  26          8.80          9.96         1.92 o                         
   1   7  26          2.48          3.32         1.95 o                         
   2   7  26          8.93          8.56         2.21 o                         
   3   7  26          5.18          2.57         1.83 o                         
   4   7  26          0.85          0.56         1.25 o                         
  -3   8  26          5.43         11.07         2.77 o                         
  -2   8  26         25.03         23.83         2.90 o                         
  -1   8  26          3.12          1.56         2.24 o                         
   0   8  26          0.61          0.87         2.05 o                         
   1   8  26          3.13         -0.62         2.85 o                         
   2   8  26         25.05         18.64         3.57 o                         
   3   8  26          5.44          2.59         3.66 o                         
   1   0  27         55.46         56.30         1.45 o                         
   2   0  27         13.02         11.30         1.24 o                         
   3   0  27         24.74         26.98         1.45 o                         
   4   0  27         52.69         56.46         2.03 o                         
   5   0  27          0.61          0.12         1.28 o                         
   6   0  27          0.54          0.47         1.72 o                         
  -6   1  27         18.34         20.60         1.99 o                         
  -5   1  27         21.52         26.65         1.94 o                         
  -4   1  27         11.12         11.24         1.34 o                         
  -3   1  27         12.77         10.22         0.86 o                         
  -2   1  27         25.48         29.70         1.24 o                         
  -1   1  27          8.90          9.40         0.74 o                         
   0   1  27         12.31         11.73         0.74 o                         
   1   1  27          8.92          9.34         0.69 o                         
   2   1  27         25.50         26.00         1.69 o                         
   3   1  27         12.79         10.03         0.97 o                         
   4   1  27         11.13         12.27         1.11 o                         
   5   1  27         21.53         20.71         1.44 o                         
   6   1  27         18.34         16.41         1.82 o                         
  -6   2  27          6.88          4.55         1.80 o                         
  -5   2  27         23.15         24.80         2.21 o                         
  -4   2  27          0.81         -0.55         1.25 o                         
  -3   2  27         16.28         13.88         1.29 o                         
  -2   2  27         28.99         27.21         1.19 o                         
  -1   2  27          6.60          7.00         0.91 o                         
   0   2  27         27.16         28.59         1.11 o                         
   1   2  27          6.60          7.78         1.01 o                         
   2   2  27         29.10         29.70         2.26 o                         
   3   2  27         16.33         17.81         1.51 o                         
   4   2  27          0.81          1.40         0.87 o                         
   5   2  27         23.16         27.67         1.68 o                         
   6   2  27          6.90          3.95         1.57 o                         
  -6   3  27          4.06         -1.93         1.93 o                         
  -5   3  27         19.86         18.19         1.82 o                         
  -4   3  27          4.95          3.73         1.32 o                         
  -3   3  27          4.73          2.59         1.02 o                         
  -2   3  27         56.21         60.60         2.07 o                         
  -1   3  27         15.64         17.07         1.19 o                         
   0   3  27          1.79          3.12         0.84 o                         
   1   3  27         15.72         15.82         0.98 o                         
   2   3  27         56.37         56.46         1.86 o                         
   3   3  27          4.70          3.24         0.84 o                         
   4   3  27          4.97          4.75         1.02 o                         
   5   3  27         19.80         17.22         1.81 o                         
   6   3  27          4.03          1.63         3.08 o                         
  -6   4  27          2.17          5.39         2.55 o                         
  -5   4  27          0.46          0.29         1.65 o                         
  -4   4  27         19.08         16.98         3.33 o                         
  -3   4  27         34.46         29.63         2.36 o                         
  -2   4  27          2.33          2.94         1.03 o                         
  -1   4  27          7.96          7.43         1.06 o                         
   0   4  27         22.43         23.55         3.05 o                         
   1   4  27          7.90          9.55         0.86 o                         
   2   4  27          2.33          1.93         0.82 o                         
   3   4  27         34.36         31.58         2.48 o                         
   4   4  27         19.09         16.81         1.29 o                         
   5   4  27          0.46         -0.19         2.14 o                         
   6   4  27          2.19         -0.76         3.40 o                         
  -5   5  27          0.78          1.34         2.24 o                         
  -4   5  27         11.58         14.18         1.95 o                         
  -3   5  27         24.01         19.86         1.51 o                         
  -2   5  27          4.85          3.37         1.10 o                         
  -1   5  27          8.75          7.14         1.31 o                         
   0   5  27         21.48         23.95         1.83 o                         
   1   5  27          8.71         10.07         1.41 o                         
   2   5  27          4.86          3.06         1.65 o                         
   3   5  27         23.88         21.14         1.38 o                         
   4   5  27         11.56         13.10         2.48 o                         
   5   5  27          0.78          2.91         2.03 o                         
  -4   6  27          4.64          7.14         4.15 o                         
  -3   6  27          1.94          6.24         1.95 o                         
  -2   6  27         19.22         20.00         1.56 o                         
  -1   6  27          6.61          5.73         1.44 o                         
   0   6  27          4.54          3.10         1.52 o                         
   1   6  27          6.66          4.70         1.50 o                         
   2   6  27         19.25         22.63         3.08 o                         
   3   6  27          1.93          2.39         1.84 o                         
   4   6  27          4.65          2.15         1.08 o                         
  -3   7  27          0.03          4.31         2.36 o                         
  -2   7  27         26.10         25.22         6.06 o                         
  -1   7  27          4.65          7.16         2.11 o                         
   0   7  27          3.57          3.82         1.95 o                         
   1   7  27          4.66          5.08         2.10 o                         
   2   7  27         26.08         25.52         2.86 o                         
   3   7  27          0.03         -1.01         4.81 o                         
  -2   8  27          3.62          6.52         4.06 o                         
  -1   8  27          0.06         -2.49         2.49 o                         
   0   8  27          9.02          9.27         3.74 o                         
   1   8  27          0.06         -1.69         3.30 o                         
   2   8  27          3.64          5.71         3.83 o                         
   0   0  28          2.25          1.59         0.78 o                         
   1   0  28          0.83          0.46         0.61 o                         
   2   0  28          1.45          1.27         0.71 o                         
   3   0  28          4.77          3.07         0.81 o                         
   4   0  28          2.00          1.07         1.26 o                         
   5   0  28         56.18         61.22         3.04 o                         
   6   0  28         32.51         33.05         4.17 o                         
  -6   1  28          2.45          1.24         2.50 o                         
  -5   1  28         24.55         20.91         1.98 o                         
  -4   1  28         16.44         18.32         2.26 o                         
  -3   1  28         14.82         16.13         2.36 o                         
  -2   1  28         11.47         10.66         1.05 o                         
  -1   1  28         20.76         21.80         1.11 o                         
   0   1  28          2.95          2.89         0.70 o                         
   1   1  28         20.75         23.53         1.07 o                         
   2   1  28         11.49         10.13         0.90 o                         
   3   1  28         14.78         15.28         1.12 o                         
   4   1  28         16.42         14.86         1.21 o                         
   5   1  28         24.53         27.30         2.12 o                         
   6   1  28          2.42         -1.64         1.64 o                         
  -6   2  28          8.17          7.72         1.95 o                         
  -5   2  28          4.20          4.24         1.54 o                         
  -4   2  28         16.69         13.74         1.48 o                         
  -3   2  28          4.52          5.74         1.63 o                         
  -2   2  28          4.59          5.01         0.70 o                         
  -1   2  28         75.71         78.90         1.83 o                         
   0   2  28         11.61          9.16         0.81 o                         
   1   2  28         75.82         76.03         1.93 o                         
   2   2  28          4.59          5.47         0.97 o                         
   3   2  28          4.55          5.74         0.93 o                         
   4   2  28         16.72         16.88         1.32 o                         
   5   2  28          4.20          5.01         1.11 o                         
   6   2  28          8.14          4.85         1.67 o                         
  -6   3  28          5.77          6.74         2.65 o                         
  -5   3  28          0.56          0.56         2.55 o                         
  -4   3  28          5.50          3.93         1.47 o                         
  -3   3  28         23.35         25.14         1.82 o                         
  -2   3  28          3.25          1.90         0.92 o                         
  -1   3  28         13.34         15.14         1.52 o                         
   0   3  28          0.01          0.67         0.52 o                         
   1   3  28         13.31         13.05         0.97 o                         
   2   3  28          3.29          2.91         0.77 o                         
   3   3  28         23.40         24.76         1.49 o                         
   4   3  28          5.52          5.49         1.09 o                         
   5   3  28          0.56         -1.03         1.14 o                         
   6   3  28          5.80          8.23         3.21 o                         
  -5   4  28          3.75          3.32         1.93 o                         
  -4   4  28          4.75          3.67         1.61 o                         
  -3   4  28          6.01          2.75         1.16 o                         
  -2   4  28          1.14          2.81         1.08 o                         
  -1   4  28         22.08         20.60         2.28 o                         
   0   4  28         24.80         24.33         3.87 o                         
   1   4  28         22.02         22.76         2.21 o                         
   2   4  28          1.15          0.84         0.77 o                         
   3   4  28          6.06          6.41         1.57 o                         
   4   4  28          4.73          3.04         1.07 o                         
   5   4  28          3.76          2.86         1.43 o                         
  -5   5  28          5.57          5.39         2.58 o                         
  -4   5  28          0.18         -3.50         3.57 o                         
  -3   5  28         23.49         23.74         1.74 o                         
  -2   5  28         10.85         12.55         1.39 o                         
  -1   5  28         13.32         13.96         1.84 o                         
   0   5  28         23.98         26.10         3.21 o                         
   1   5  28         13.29         18.34         2.22 o                         
   2   5  28         10.77         16.82         3.70 o                         
   3   5  28         23.37         20.88         1.40 o                         
   4   5  28          0.18         -0.39         1.16 o                         
   5   5  28          5.57          6.19         2.03 o                         
  -4   6  28          2.28          6.68         2.90 o                         
  -3   6  28         37.13         35.02         2.46 o                         
  -2   6  28          1.26          0.40         1.61 o                         
  -1   6  28          3.27          6.02         1.54 o                         
   0   6  28          0.73          2.45         2.24 o                         
   1   6  28          3.29          3.44         1.52 o                         
   2   6  28          1.24          3.15         1.99 o                         
   3   6  28         37.13         34.33         3.66 o                         
   4   6  28          2.28          3.42         1.11 o                         
  -3   7  28         15.20         16.87         2.74 o                         
  -2   7  28         11.36         14.47         3.30 o                         
  -1   7  28          2.60          0.50         5.62 o                         
   0   7  28         15.30         18.65         2.36 o                         
   1   7  28          2.58          4.66         2.16 o                         
   2   7  28         11.37         14.12         2.95 o                         
   3   7  28         15.20         11.32         3.66 o                         
  -1   8  28          1.18          1.73         2.49 o                         
   0   8  28          1.88          2.94         3.57 o                         
   1   8  28          1.18          4.55         3.57 o                         
   1   0  29         26.40         26.31         1.99 o                         
   2   0  29          9.71         11.50         1.00 o                         
   3   0  29         48.71         49.00         2.08 o                         
   4   0  29         11.15         11.86         1.20 o                         
   5   0  29          2.91          2.96         1.54 o                         
   6   0  29         34.63         45.40         4.39 o                         
  -6   1  29         11.05         14.06         2.19 o                         
  -5   1  29         20.87         20.36         1.97 o                         
  -4   1  29          1.34          2.21         1.31 o                         
  -3   1  29         19.91         20.29         1.27 o                         
  -2   1  29          3.06          3.08         0.72 o                         
  -1   1  29         11.53         11.60         0.84 o                         
   0   1  29         14.20         14.26         0.88 o                         
   1   1  29         11.54         12.13         1.05 o                         
   2   1  29          3.09          3.72         0.95 o                         
   3   1  29         19.90         18.31         1.99 o                         
   4   1  29          1.31          0.02         0.97 o                         
   5   1  29         20.92         22.07         2.74 o                         
   6   1  29         11.04         12.47         4.26 o                         
  -5   2  29          1.78          0.55         2.22 o                         
  -4   2  29          2.02          1.67         1.35 o                         
  -3   2  29         34.17         36.25         2.43 o                         
  -2   2  29          6.81          6.34         0.71 o                         
  -1   2  29          2.29          3.24         0.68 o                         
   0   2  29         13.60         14.27         0.89 o                         
   1   2  29          2.31          3.11         0.83 o                         
   2   2  29          6.88          7.91         0.89 o                         
   3   2  29         34.20         36.96         1.76 o                         
   4   2  29          2.01          0.77         1.00 o                         
   5   2  29          1.77          3.15         1.21 o                         
  -5   3  29          9.09          9.36         3.21 o                         
  -4   3  29          1.96          2.28         1.52 o                         
  -3   3  29         35.77         37.72         2.55 o                         
  -2   3  29         12.21         11.67         1.17 o                         
  -1   3  29          1.73          0.63         0.95 o                         
   0   3  29         39.68         41.74         1.42 o                         
   1   3  29          1.70          1.76         0.68 o                         
   2   3  29         12.20         11.20         0.98 o                         
   3   3  29         35.75         38.47         1.85 o                         
   4   3  29          1.95          0.89         1.13 o                         
   5   3  29          9.12          5.94         1.37 o                         
  -5   4  29          3.17          4.63         2.04 o                         
  -4   4  29          3.20          2.09         1.71 o                         
  -3   4  29          1.29          2.40         1.49 o                         
  -2   4  29          4.58          4.38         1.16 o                         
  -1   4  29          8.14         10.26         1.46 o                         
   0   4  29         10.31         11.01         1.61 o                         
   1   4  29          8.07          8.96         2.05 o                         
   2   4  29          4.53          5.07         0.80 o                         
   3   4  29          1.28          1.31         0.92 o                         
   4   4  29          3.19          5.24         1.20 o                         
   5   4  29          3.18          5.65         1.63 o                         
  -4   5  29          0.39          4.75         2.43 o                         
  -3   5  29          2.93          3.58         1.48 o                         
  -2   5  29         12.91         12.32         1.44 o                         
  -1   5  29         18.08         18.72         1.83 o                         
   0   5  29          3.83          7.00         1.56 o                         
   1   5  29         18.12         16.48         1.72 o                         
   2   5  29         12.87          8.69         3.39 o                         
   3   5  29          2.93          1.35         0.88 o                         
   4   5  29          0.38         -0.61         2.31 o                         
  -3   6  29         12.97         13.31         2.17 o                         
  -2   6  29         12.47         13.21         2.02 o                         
  -1   6  29          0.41          1.12         1.63 o                         
   0   6  29         17.10         18.25         1.94 o                         
   1   6  29          0.40          0.41         1.62 o                         
   2   6  29         12.44         12.11         2.08 o                         
   3   6  29         12.95         10.14         2.85 o                         
  -2   7  29          1.39         -0.59         2.67 o                         
  -1   7  29          8.33          9.18         2.39 o                         
   0   7  29          4.25          3.04         2.63 o                         
   1   7  29          8.34          7.30         3.88 o                         
   2   7  29          1.40         -0.98         3.30 o                         
   0   0  30        102.44        102.55         2.99 o                         
   1   0  30          7.57          7.34         0.85 o                         
   2   0  30         24.29         27.54         2.70 o                         
   3   0  30         23.55         21.69         1.36 o                         
   4   0  30          3.35          3.64         1.42 o                         
   5   0  30          4.12          2.91         1.61 o                         
  -5   1  30          4.58          4.55         1.83 o                         
  -4   1  30          4.66          3.02         1.38 o                         
  -3   1  30          1.47          2.01         0.78 o                         
  -2   1  30          1.98          1.11         0.76 o                         
  -1   1  30          9.31          8.93         0.84 o                         
   0   1  30         29.09         28.41         1.27 o                         
   1   1  30          9.30          9.99         0.90 o                         
   2   1  30          1.97          1.26         0.77 o                         
   3   1  30          1.44          0.90         0.90 o                         
   4   1  30          4.71          2.78         1.00 o                         
   5   1  30          4.58          6.27         1.64 o                         
  -5   2  30          7.28          3.12         1.82 o                         
  -4   2  30         19.02         18.44         1.86 o                         
  -3   2  30         16.73         17.00         1.86 o                         
  -2   2  30         23.89         28.95         1.47 o                         
  -1   2  30          1.96          1.05         0.68 o                         
   0   2  30         15.04         18.43         1.20 o                         
   1   2  30          1.95          2.72         0.75 o                         
   2   2  30         23.93         27.01         1.99 o                         
   3   2  30         16.78         15.81         1.57 o                         
   4   2  30         19.11         22.30         1.47 o                         
   5   2  30          7.31          5.21         1.41 o                         
  -5   3  30         13.66         13.80         2.00 o                         
  -4   3  30         15.96         14.92         1.85 o                         
  -3   3  30          0.10         -1.91         1.91 o                         
  -2   3  30          7.61          5.70         1.17 o                         
  -1   3  30         10.30         11.35         1.24 o                         
   0   3  30          0.00         -0.10         0.55 o                         
   1   3  30         10.35         10.01         0.88 o                         
   2   3  30          7.63          7.32         0.94 o                         
   3   3  30          0.10         -0.09         0.91 o                         
   4   3  30         15.90         18.05         1.66 o                         
   5   3  30         13.64         13.48         1.54 o                         
  -4   4  30          1.75          4.44         1.97 o                         
  -3   4  30          4.21          7.12         1.62 o                         
  -2   4  30         14.83         13.41         1.44 o                         
  -1   4  30          0.37          0.39         1.25 o                         
   0   4  30         28.77         28.56         1.94 o                         
   1   4  30          0.37          1.31         1.32 o                         
   2   4  30         14.77         13.59         1.13 o                         
   3   4  30          4.20          4.51         1.13 o                         
   4   4  30          1.76          2.52         1.15 o                         
  -4   5  30          7.69          5.93         2.52 o                         
  -3   5  30         20.06         22.93         2.17 o                         
  -2   5  30         31.68         41.31         2.82 o                         
  -1   5  30          4.54          6.10         1.60 o                         
   0   5  30          2.71          4.32         1.47 o                         
   1   5  30          4.53          7.87         1.63 o                         
   2   5  30         31.60         31.66         6.82 o                         
   3   5  30         20.02         21.47         1.41 o                         
   4   5  30          7.68          8.73         1.33 o                         
  -3   6  30          2.48          2.23         3.57 o                         
  -2   6  30          6.98         10.20         2.17 o                         
  -1   6  30          0.42         -1.82         1.82 o                         
   0   6  30          8.78          5.01         3.48 o                         
   1   6  30          0.41          1.13         1.78 o                         
   2   6  30          6.95          8.80         2.23 o                         
   3   6  30          2.48          2.42         2.32 o                         
  -1   7  30         13.50         12.84         2.59 o                         
   0   7  30          6.46          3.06         2.54 o                         
   1   7  30         13.52         14.20         2.58 o                         
   1   0  31          0.81         -0.56         0.78 o                         
   2   0  31          5.00          6.00         0.93 o                         
   3   0  31         14.30         13.03         1.61 o                         
   4   0  31          3.20          2.89         1.00 o                         
   5   0  31          0.12          3.31         1.76 o                         
  -5   1  31         12.17         13.20         2.00 o                         
  -4   1  31          1.16         -0.51         1.42 o                         
  -3   1  31          2.43          2.89         1.35 o                         
  -2   1  31          9.51          9.89         1.00 o                         
  -1   1  31          3.61          2.69         0.85 o                         
   0   1  31         25.46         22.78         1.34 o                         
   1   1  31          3.65          2.68         0.81 o                         
   2   1  31          9.55          9.05         1.08 o                         
   3   1  31          2.43          3.44         1.08 o                         
   4   1  31          1.17         -0.49         1.06 o                         
   5   1  31         12.14         11.57         2.29 o                         
  -5   2  31         21.08         20.69         2.33 o                         
  -4   2  31          0.82          2.36         1.65 o                         
  -3   2  31          5.24          3.55         1.35 o                         
  -2   2  31          3.25          3.80         1.26 o                         
  -1   2  31         11.86         12.45         1.05 o                         
   0   2  31          3.15          3.25         0.80 o                         
   1   2  31         11.80         10.31         1.15 o                         
   2   2  31          3.27          2.32         0.89 o                         
   3   2  31          5.29          4.54         1.07 o                         
   4   2  31          0.83         -1.83         1.83 o                         
   5   2  31         21.12         27.08         2.09 o                         
  -4   3  31          4.65          5.72         1.66 o                         
  -3   3  31          2.44          0.32         1.57 o                         
  -2   3  31         23.69         26.24         1.93 o                         
  -1   3  31          2.32          3.07         1.69 o                         
   0   3  31         23.85         28.76         4.13 o                         
   1   3  31          2.32          1.95         1.15 o                         
   2   3  31         23.67         28.54         1.78 o                         
   3   3  31          2.43          2.48         0.99 o                         
   4   3  31          4.66          2.72         1.18 o                         
  -4   4  31          1.98          3.67         1.83 o                         
  -3   4  31          0.35          2.25         2.62 o                         
  -2   4  31          9.37         10.62         1.64 o                         
  -1   4  31          6.76          4.87         1.54 o                         
   0   4  31          1.57          1.88         1.47 o                         
   1   4  31          6.74          6.20         1.59 o                         
   2   4  31          9.34          9.82         1.32 o                         
   3   4  31          0.35          0.74         0.98 o                         
   4   4  31          1.98          2.51         1.28 o                         
  -3   5  31         20.92         21.44         6.02 o                         
  -2   5  31         26.88         26.89         2.23 o                         
  -1   5  31         15.45         18.07         2.02 o                         
   0   5  31          0.58          0.70         1.57 o                         
   1   5  31         15.39         16.86         2.02 o                         
   2   5  31         26.80         28.11         3.12 o                         
   3   5  31         20.87         21.26         2.58 o                         
  -2   6  31          5.23          9.10         5.53 o                         
  -1   6  31         11.41         15.62         2.20 o                         
   0   6  31         10.16          8.59         2.03 o                         
   1   6  31         11.38         12.23         1.97 o                         
   2   6  31          5.22          5.80         2.46 o                         
   0   0  32         70.63         84.88         3.00 o                         
   1   0  32          0.11         -0.62         0.87 o                         
   2   0  32         12.63         12.50         1.25 o                         
   3   0  32          8.81          9.87         1.16 o                         
   4   0  32          0.42         -0.38         1.50 o                         
  -4   1  32          6.02          5.25         2.50 o                         
  -3   1  32          2.00          1.76         0.90 o                         
  -2   1  32         10.48         10.60         1.28 o                         
  -1   1  32          3.60          2.84         0.87 o                         
   0   1  32         10.17         11.79         1.00 o                         
   1   1  32          3.59          4.09         0.92 o                         
   2   1  32         10.44          7.94         1.21 o                         
   3   1  32          2.01          2.63         1.02 o                         
   4   1  32          6.04          5.14         1.21 o                         
  -4   2  32          1.39          0.01         1.66 o                         
  -3   2  32          0.15          1.24         1.58 o                         
  -2   2  32         10.98         11.71         2.35 o                         
  -1   2  32          5.21          5.91         1.36 o                         
   0   2  32          2.18          2.64         0.82 o                         
   1   2  32          5.25          4.41         1.48 o                         
   2   2  32         11.00         13.91         1.11 o                         
   3   2  32          0.14          0.44         1.42 o                         
   4   2  32          1.39          1.40         1.67 o                         
  -4   3  32         12.37         11.67         2.10 o                         
  -3   3  32         13.92         12.84         1.89 o                         
  -2   3  32          2.76          4.02         1.52 o                         
  -1   3  32         10.25          6.60         1.49 o                         
   0   3  32         15.13         17.15         3.39 o                         
   1   3  32         10.20          9.35         0.91 o                         
   2   3  32          2.76          2.04         0.98 o                         
   3   3  32         13.95         13.63         1.28 o                         
   4   3  32         12.36          9.66         1.44 o                         
  -3   4  32          0.04         -1.78         1.78 o                         
  -2   4  32          7.38          9.31         2.59 o                         
  -1   4  32          9.06         11.32         1.78 o                         
   0   4  32          1.35          3.16         1.59 o                         
   1   4  32          8.99         10.69         1.99 o                         
   2   4  32          7.38          5.42         1.89 o                         
   3   4  32          0.04         -0.33         1.00 o                         
  -2   5  32          2.40          2.24         3.66 o                         
  -1   5  32          3.95          3.16         1.83 o                         
   0   5  32         44.68         47.26         4.35 o                         
   1   5  32          3.93          3.76         1.85 o                         
   2   5  32          2.40          3.14         2.27 o                         
   0   6  32         19.89         16.64         3.44 o                         
   1   0  33         57.03         63.29         2.21 o                         
   2   0  33          0.03          0.22         0.99 o                         
   3   0  33          3.54          5.65         1.12 o                         
   4   0  33          0.44          2.49         1.64 o                         
  -4   1  33          5.20          6.83         1.85 o                         
  -3   1  33          3.83          6.01         2.13 o                         
  -2   1  33         14.12         13.41         1.12 o                         
  -1   1  33          9.52          8.96         1.13 o                         
   0   1  33          1.45          0.59         0.93 o                         
   1   1  33          9.55         12.20         1.48 o                         
   2   1  33         14.12         12.99         1.22 o                         
   3   1  33          3.81          3.73         1.60 o                         
   4   1  33          5.22          7.44         1.42 o                         
  -3   2  33         29.47         32.15         2.27 o                         
  -2   2  33          7.17          5.38         2.21 o                         
  -1   2  33          0.28          1.67         0.83 o                         
   0   2  33          0.00         -0.87         0.87 o                         
   1   2  33          0.28          1.06         0.97 o                         
   2   2  33          7.18          6.41         1.24 o                         
   3   2  33         29.47         35.18         2.46 o                         
  -3   3  33          0.80          1.97         2.00 o                         
  -2   3  33          1.73         -0.68         1.81 o                         
  -1   3  33         12.22          7.91         2.01 o                         
   0   3  33          1.94          0.87         2.13 o                         
   1   3  33         12.15         11.17         0.96 o                         
   2   3  33          1.72          2.73         1.02 o                         
   3   3  33          0.80         -0.91         1.12 o                         
  -2   4  33          6.78          4.69         3.25 o                         
  -1   4  33          1.55          2.22         1.74 o                         
   0   4  33          1.27          3.20         1.75 o                         
   1   4  33          1.55          0.87         1.76 o                         
   2   4  33          6.76          5.64         2.14 o                         
  -1   5  33         16.09         14.97         2.18 o                         
   0   5  33          0.61          1.10         1.97 o                         
   1   5  33         16.08         16.40         2.09 o                         
   0   0  34          1.43         -0.21         3.74 o                         
   1   0  34          0.93         -0.33         1.00 o                         
   2   0  34         15.57         15.64         1.33 o                         
   3   0  34          0.27          0.35         1.24 o                         
  -3   1  34          8.26          9.03         1.76 o                         
  -2   1  34          1.48          1.00         1.02 o                         
  -1   1  34         34.76         41.95         2.83 o                         
   0   1  34          6.43          6.00         1.88 o                         
   1   1  34         34.75         42.63         2.52 o                         
   2   1  34          1.49          1.61         2.02 o                         
   3   1  34          8.25          9.00         1.29 o                         
  -3   2  34          4.45          3.62         1.80 o                         
  -2   2  34          5.16         11.42         2.94 o                         
  -1   2  34          0.94         -0.28         1.43 o                         
   0   2  34          1.29          2.14         0.94 o
[truncated: 2,593 more chars]
