# Supplementary material for: 1,2-O-Iso­propyl­idene-β-d-lyxo-furan­ose
Source: IUCrdata. 2020 Dec 22;5(Pt 12):x201630. doi: 10.1107/S2414314620016302 (PMC9462171; doi:10.1107/S2414314620016302)
Supplement: Supplementary file 4 [file x-05-x201630-sup4.txt]

data_cu_an528_0m
_audit_creation_date               2020-12-05
_audit_creation_method
;
Olex2 1.2-alpha
(compiled 2018.07.26 svn.r3523 for OlexSys, GUI svn.r5532)
;
_shelxl_version_number             2013-4
_audit_contact_author_address      ?
_audit_contact_author_email        ?
_audit_contact_author_name         ''
_audit_contact_author_phone        ?
_publ_contact_author_id_orcid      ?
_publ_section_references
;
Dolomanov, O.V., Bourhis, L.J., Gildea, R.J, Howard, J.A.K. & Puschmann, H.
 (2009), J. Appl. Cryst. 42, 339-341.

Sheldrick, G.M. (2015). Acta Cryst. C71, 3-8.
;
_chemical_name_common              ?
_chemical_name_systematic
;
 ?
;
_chemical_formula_moiety           'C8 H14 O5'
_chemical_formula_sum              'C8 H14 O5'
_chemical_formula_weight           190.19
_chemical_absolute_configuration   ad
_chemical_melting_point            ?
loop_
  _atom_type_symbol
  _atom_type_description
  _atom_type_scat_dispersion_real
  _atom_type_scat_dispersion_imag
  _atom_type_scat_source
 'C' 'C' 0.0181 0.0091 'International Tables Vol C Tables 4.2.6.8 and 6.1.1.4'
 'H' 'H' 0.0000 0.0000 'International Tables Vol C Tables 4.2.6.8 and 6.1.1.4'
 'O' 'O' 0.0492 0.0322 'International Tables Vol C Tables 4.2.6.8 and 6.1.1.4'

_shelx_space_group_comment
;
The symmetry employed for this shelxl refinement is uniquely defined
by the following loop, which should always be used as a source of
symmetry information in preference to the above space-group names.
They are only intended as comments.
;
_space_group_crystal_system        'orthorhombic'
_space_group_IT_number             19
_space_group_name_H-M_alt          'P 21 21 21'
_space_group_name_Hall             'P 2ac 2ab'
loop_
  _space_group_symop_operation_xyz
 'x, y, z'
 '-x+1/2, -y, z+1/2'
 '-x, y+1/2, -z+1/2'
 'x+1/2, -y+1/2, -z'

_cell_length_a                     5.9216(3)
_cell_length_b                     7.3539(4)
_cell_length_c                     21.1087(12)
_cell_angle_alpha                  90
_cell_angle_beta                   90
_cell_angle_gamma                  90
_cell_volume                       919.22(9)
_cell_formula_units_Z              4
_cell_measurement_reflns_used     4274
_cell_measurement_temperature     173(2)
_cell_measurement_theta_max       75.44
_cell_measurement_theta_min       4.19
_shelx_estimated_absorpt_T_max    0.697
_shelx_estimated_absorpt_T_min    0.641
_exptl_absorpt_coefficient_mu     0.978
_exptl_absorpt_correction_T_max   0.7793
_exptl_absorpt_correction_T_min   0.6933
_exptl_absorpt_correction_type     multi-scan
_exptl_absorpt_process_details
;
SADABS-2014/5 (Bruker,2014/5) was used for absorption correction.
wR2(int) was 0.0578 before and 0.0475 after correction.
The Ratio of minimum to maximum transmission is 0.8896.
The \l/2 correction factor is 0.00150.
;

_exptl_crystal_colour             'colourless'
_exptl_crystal_density_diffrn     1.373
_exptl_crystal_density_meas       ?
_exptl_crystal_density_method     ?
_exptl_crystal_description        'prism'
_exptl_crystal_F_000              408
_exptl_crystal_size_max           0.5
_exptl_crystal_size_mid           0.462
_exptl_crystal_size_min           0.398
_exptl_transmission_factor_max    ?
_exptl_transmission_factor_min    ?
_diffrn_reflns_av_R_equivalents    0.0353
_diffrn_reflns_av_unetI/netI       0.0497
_diffrn_reflns_Laue_measured_fraction_full  0.992
_diffrn_reflns_Laue_measured_fraction_max  0.977
_diffrn_reflns_limit_h_max         6
_diffrn_reflns_limit_h_min         -7
_diffrn_reflns_limit_k_max         9
_diffrn_reflns_limit_k_min         -9
_diffrn_reflns_limit_l_max         26
_diffrn_reflns_limit_l_min         -25
_diffrn_reflns_number              5619
_diffrn_reflns_point_group_measured_fraction_full  0.985
_diffrn_reflns_point_group_measured_fraction_max  0.960
_diffrn_reflns_theta_full          67.679
_diffrn_reflns_theta_max           74.605
_diffrn_reflns_theta_min           4.189
_diffrn_ambient_temperature        173
_diffrn_detector_area_resol_mean   10.8
_diffrn_measured_fraction_theta_full  0.992
_diffrn_measured_fraction_theta_max  0.977
_diffrn_measurement_device_type    'Bruker PHOTON-100 CMOS'
_diffrn_measurement_method        '\f and \w scans'
_diffrn_radiation_type             CuK\a
_diffrn_radiation_wavelength       1.54178
_diffrn_source                     sealedtube
_diffrn_radiation_monochromator     graphite
_reflns_Friedel_coverage           0.636
_reflns_Friedel_fraction_full      0.974
_reflns_Friedel_fraction_max       0.935
_reflns_number_gt                  1553
_reflns_number_total               1811
_reflns_special_details
;
 Reflections were merged by SHELXL according to the crystal
 class for the calculation of statistics and refinement.
 
 _reflns_Friedel_fraction is defined as the number of unique
 Friedel pairs measured divided by the number that would be
 possible theoretically, ignoring centric projections and
 systematic absences.
;
_reflns_threshold_expression       'I > 2\s(I)'

_computing_cell_refinement        'SAINT v8.34A (Bruker, 2013)'
_computing_data_collection        'APEX2'
_computing_data_reduction         'SAINT v8.34A (Bruker, 2013)'
_computing_molecular_graphics     'Olex2 (Dolomanov et al., 2009)'
_computing_publication_material   'Olex2 (Dolomanov et al., 2009)'
_computing_structure_refinement    'ShelXL (Sheldrick, 2015)'
_computing_structure_solution     'ShelXT (Sheldrick, 2015)'
_refine_diff_density_max           0.303
_refine_diff_density_min           -0.305
_refine_diff_density_rms           0.083
_refine_ls_abs_structure_details
;
 Flack x determined using 559 quotients [(I+)-(I-)]/[(I+)+(I-)]
 (Parsons and Flack (2004), Acta Cryst. A60, s61).
;
_refine_ls_abs_structure_Flack     0.09(13)
_refine_ls_extinction_coef         0.0124(14)
_refine_ls_extinction_expression  
 'Fc^*^=kFc[1+0.001xFc^2^\l^3^/sin(2\q)]^-1/4^'
_refine_ls_extinction_method       SHELXL
_refine_ls_goodness_of_fit_ref     1.052
_refine_ls_hydrogen_treatment      mixed
_refine_ls_matrix_type             full
_refine_ls_number_parameters       129
_refine_ls_number_reflns           1811
_refine_ls_number_restraints       0
_refine_ls_R_factor_all            0.0775
_refine_ls_R_factor_gt             0.0303
_refine_ls_restrained_S_all        1.052
_refine_ls_shift/su_max            0.000
_refine_ls_shift/su_mean           0.000
_refine_ls_structure_factor_coef   Fsqd
_refine_ls_weighting_details      
 'w=1/[\s^2^(Fo^2^)+(0.0450P)^2^+0.2390P] where P=(Fo^2^+2Fc^2^)/3'
_refine_ls_weighting_scheme        calc
_refine_ls_wR_factor_gt            0.0757
_refine_ls_wR_factor_ref           0.0895
_refine_special_details
;
 ?
;
_olex2_refinement_description
;
1. Fixed Uiso
 At 1.2 times of:
  All C(H) groups, All C(H,H) groups
 At 1.5 times of:
  All C(H,H,H) groups
2.a Ternary CH refined with riding coordinates:
 C10(H10), C5(H5), C6(H6), C9(H9)
2.b Secondary CH2 refined with riding coordinates:
 C12(H12A,H12B)
2.c Idealised Me refined as rotating group:
 C11(H11A,H11B,H11C), C13(H13A,H13B,H13C)
;
_atom_sites_solution_hydrogens     mixed
_atom_sites_solution_primary       dual
_atom_sites_solution_secondary     ?
loop_
  _atom_site_label
  _atom_site_type_symbol
  _atom_site_fract_x
  _atom_site_fract_y
  _atom_site_fract_z
  _atom_site_U_iso_or_equiv
  _atom_site_adp_type
  _atom_site_occupancy
  _atom_site_site_symmetry_order
  _atom_site_calc_flag
  _atom_site_refinement_flags_posn
  _atom_site_refinement_flags_adp
  _atom_site_refinement_flags_occupancy
  _atom_site_disorder_assembly
  _atom_site_disorder_group
 O1 O 0.9482(3) 0.5921(2) 0.12755(6) 0.0248(4) Uani 1 1 d . . . . .
 O2 O 0.6629(3) 0.8039(2) 0.20054(7) 0.0291(4) Uani 1 1 d . . . . .
 C10 C 0.8464(5) 0.7469(3) 0.09855(10) 0.0242(6) Uani 1 1 d . . . . .
 H10 H 0.7273 0.7135 0.0685 0.029 Uiso 1 1 calc R . . . .
 O3 O 1.1049(4) 0.9929(2) 0.10446(7) 0.0344(5) Uani 1 1 d . . . . .
 O4 O 1.2185(3) 0.7130(2) 0.06432(8) 0.0312(5) Uani 1 1 d . . . . .
 C11 C 1.3128(5) 0.4513(3) 0.12626(11) 0.0315(6) Uani 1 1 d . . . . .
 H11A H 1.3539 0.5283 0.1611 0.047 Uiso 1 1 calc GR . . . .
 H11B H 1.4431 0.4294 0.1003 0.047 Uiso 1 1 calc GR . . . .
 H11C H 1.2565 0.3377 0.1421 0.047 Uiso 1 1 calc GR . . . .
 C13 C 1.0524(5) 0.4267(4) 0.03246(11) 0.0366(7) Uani 1 1 d . . . . .
 H13A H 0.9882 0.3159 0.0484 0.055 Uiso 1 1 calc GR . . . .
 H13B H 1.1778 0.3987 0.0054 0.055 Uiso 1 1 calc GR . . . .
 H13C H 0.9402 0.4921 0.0088 0.055 Uiso 1 1 calc GR . . . .
 O8 O 1.3194(4) 1.0089(3) 0.22685(10) 0.0428(5) Uani 1 1 d . . . . .
 C12 C 1.1137(5) 0.9141(3) 0.21771(10) 0.0299(6) Uani 1 1 d . . . . .
 H12A H 1.0240 0.9213 0.2561 0.036 Uiso 1 1 calc R . . . .
 H12B H 1.1458 0.7869 0.2095 0.036 Uiso 1 1 calc R . . . .
 H2 H 0.536(6) 0.877(5) 0.2138(13) 0.051(10) Uiso 1 1 d . . . . .
 H8 H 1.298(6) 1.089(5) 0.2539(17) 0.057(10) Uiso 1 1 d . . . . .
 C5 C 1.0439(5) 0.8423(3) 0.06659(10) 0.0257(6) Uani 1 1 d . . . . .
 H5 H 1.0025 0.8818 0.0238 0.031 Uiso 1 1 calc R . . . .
 C6 C 0.7666(5) 0.8852(3) 0.14730(10) 0.0248(5) Uani 1 1 d . . . . .
 H6 H 0.6581 0.9673 0.1271 0.030 Uiso 1 1 calc R . . . .
 C7 C 1.1330(5) 0.5427(3) 0.08749(9) 0.0260(6) Uani 1 1 d . . . . .
 C9 C 0.9802(5) 0.9918(3) 0.16299(10) 0.0268(6) Uani 1 1 d . . . . .
 H9 H 0.9377 1.1171 0.1734 0.032 Uiso 1 1 calc R . . . .

loop_
  _atom_site_aniso_label
  _atom_site_aniso_U_11
  _atom_site_aniso_U_22
  _atom_site_aniso_U_33
  _atom_site_aniso_U_23
  _atom_site_aniso_U_13
  _atom_site_aniso_U_12
 O1 0.0271(11) 0.0226(7) 0.0248(7) 0.0019(6) 0.0032(6) -0.0006(7)
 O2 0.0245(11) 0.0324(9) 0.0305(8) 0.0060(7) 0.0087(7) 0.0020(8)
 C10 0.0245(16) 0.0266(10) 0.0215(9) 0.0002(8) -0.0040(9) 0.0010(10)
 O3 0.0438(14) 0.0270(8) 0.0324(8) -0.0043(7) 0.0173(8) -0.0100(9)
 O4 0.0306(12) 0.0235(8) 0.0396(8) 0.0038(7) 0.0116(7) 0.0009(8)
 C11 0.0300(17) 0.0287(11) 0.0357(11) 0.0006(10) -0.0003(11) 0.0022(11)
 C13 0.044(2) 0.0318(12) 0.0343(11) -0.0093(10) -0.0015(11) 0.0014(13)
 O8 0.0237(13) 0.0496(11) 0.0552(11) -0.0310(10) 0.0009(9) 0.0003(10)
 C12 0.0248(15) 0.0338(12) 0.0310(10) -0.0089(10) 0.0016(9) -0.0014(12)
 C5 0.0304(16) 0.0268(11) 0.0198(9) 0.0017(8) 0.0033(9) 0.0034(11)
 C6 0.0240(15) 0.0270(11) 0.0235(9) 0.0052(8) 0.0017(9) 0.0038(10)
 C7 0.0284(17) 0.0234(10) 0.0262(10) -0.0004(8) 0.0060(9) -0.0015(10)
 C9 0.0309(16) 0.0219(10) 0.0274(10) -0.0020(8) 0.0093(10) -0.0012(11)

_geom_special_details
;
 All esds (except the esd in the dihedral angle between two l.s. planes)
 are estimated using the full covariance matrix.  The cell esds are taken
 into account individually in the estimation of esds in distances, angles
 and torsion angles; correlations between esds in cell parameters are only
 used when they are defined by crystal symmetry.  An approximate (isotropic)
 treatment of cell esds is used for estimating esds involving l.s. planes.
;
loop_
  _geom_bond_atom_site_label_1
  _geom_bond_atom_site_label_2
  _geom_bond_distance
  _geom_bond_site_symmetry_2
  _geom_bond_publ_flag
 O1 C10 1.426(3) . ?
 O1 C7 1.430(3) . ?
 O2 H2 0.96(4) . ?
 O2 C6 1.413(3) . ?
 C10 H10 0.9800 . ?
 C10 C5 1.521(3) . ?
 C10 C6 1.522(3) . ?
 O3 C5 1.413(3) . ?
 O3 C9 1.439(3) . ?
 O4 C5 1.406(3) . ?
 O4 C7 1.437(3) . ?
 C11 H11A 0.9600 . ?
 C11 H11B 0.9600 . ?
 C11 H11C 0.9600 . ?
 C11 C7 1.502(4) . ?
 C13 H13A 0.9600 . ?
 C13 H13B 0.9600 . ?
 C13 H13C 0.9600 . ?
 C13 C7 1.518(3) . ?
 O8 C12 1.416(3) . ?
 O8 H8 0.83(4) . ?
 C12 H12A 0.9700 . ?
 C12 H12B 0.9700 . ?
 C12 C9 1.512(3) . ?
 C5 H5 0.9800 . ?
 C6 H6 0.9800 . ?
 C6 C9 1.525(4) . ?
 C9 H9 0.9800 . ?

loop_
  _geom_angle_atom_site_label_1
  _geom_angle_atom_site_label_2
  _geom_angle_atom_site_label_3
  _geom_angle
  _geom_angle_site_symmetry_1
  _geom_angle_site_symmetry_3
  _geom_angle_publ_flag
 C10 O1 C7 105.82(16) . . ?
 C6 O2 H2 109.4(18) . . ?
 O1 C10 H10 112.4 . . ?
 O1 C10 C5 103.5(2) . . ?
 O1 C10 C6 111.97(16) . . ?
 C5 C10 H10 112.4 . . ?
 C5 C10 C6 103.34(18) . . ?
 C6 C10 H10 112.4 . . ?
 C5 O3 C9 110.50(18) . . ?
 C5 O4 C7 108.59(19) . . ?
 H11A C11 H11B 109.5 . . ?
 H11A C11 H11C 109.5 . . ?
 H11B C11 H11C 109.5 . . ?
 C7 C11 H11A 109.5 . . ?
 C7 C11 H11B 109.5 . . ?
 C7 C11 H11C 109.5 . . ?
 H13A C13 H13B 109.5 . . ?
 H13A C13 H13C 109.5 . . ?
 H13B C13 H13C 109.5 . . ?
 C7 C13 H13A 109.5 . . ?
 C7 C13 H13B 109.5 . . ?
 C7 C13 H13C 109.5 . . ?
 C12 O8 H8 108(3) . . ?
 O8 C12 H12A 109.3 . . ?
 O8 C12 H12B 109.3 . . ?
 O8 C12 C9 111.6(2) . . ?
 H12A C12 H12B 108.0 . . ?
 C9 C12 H12A 109.3 . . ?
 C9 C12 H12B 109.3 . . ?
 C10 C5 H5 110.7 . . ?
 O3 C5 C10 107.88(18) . . ?
 O3 C5 H5 110.7 . . ?
 O4 C5 C10 105.59(18) . . ?
 O4 C5 O3 111.2(2) . . ?
 O4 C5 H5 110.7 . . ?
 O2 C6 C10 112.98(19) . . ?
 O2 C6 H6 108.8 . . ?
 O2 C6 C9 113.90(18) . . ?
 C10 C6 H6 108.8 . . ?
 C10 C6 C9 103.5(2) . . ?
 C9 C6 H6 108.8 . . ?
 O1 C7 O4 104.43(17) . . ?
 O1 C7 C11 109.54(17) . . ?
 O1 C7 C13 110.8(2) . . ?
 O4 C7 C11 109.0(2) . . ?
 O4 C7 C13 109.88(18) . . ?
 C11 C7 C13 112.9(2) . . ?
 O3 C9 C12 112.9(2) . . ?
 O3 C9 C6 103.99(17) . . ?
 O3 C9 H9 108.6 . . ?
 C12 C9 C6 113.93(19) . . ?
 C12 C9 H9 108.6 . . ?
 C6 C9 H9 108.6 . . ?

_shelx_res_file
;
TITL mo_AN525_0m in P2(1)2(1)2(1)
CELL 1.54178 5.9216 7.3539 21.1087 90 90 90
ZERR 4 0.0003 0.0004 0.0012 0 0 0
LATT -1
SYMM 0.5-X,-Y,0.5+Z
SYMM -X,0.5+Y,0.5-Z
SYMM 0.5+X,0.5-Y,-Z
SFAC C H O
UNIT 32 56 20

L.S. 14
PLAN  10
TEMP 0
BOND $H
fmap 2
acta
OMIT 0 3 3
OMIT 6 2 1
REM <olex2.extras>
REM <HklSrc "%.\\cu_AN528_0m.hkl">
REM </olex2.extras>

WGHT    0.045000    0.239000
EXTI    0.012356
FVAR       1.27196
O1    3    0.948156    0.592138    0.127548    11.00000    0.02708    0.02256 =
         0.02484    0.00189    0.00321   -0.00061
O2    3    0.662913    0.803912    0.200543    11.00000    0.02448    0.03245 =
         0.03047    0.00596    0.00869    0.00195
C10   1    0.846421    0.746939    0.098548    11.00000    0.02451    0.02661 =
         0.02153    0.00022   -0.00398    0.00096
AFIX  13
H10   2    0.727295    0.713523    0.068497    11.00000   -1.20000
AFIX   0
O3    3    1.104876    0.992900    0.104461    11.00000    0.04384    0.02702 =
         0.03236   -0.00434    0.01726   -0.00999
O4    3    1.218497    0.713001    0.064317    11.00000    0.03062    0.02349 =
         0.03963    0.00376    0.01162    0.00087
C11   1    1.312836    0.451257    0.126259    11.00000    0.02997    0.02871 =
         0.03567    0.00064   -0.00026    0.00224
AFIX 137
H11A  2    1.353882    0.528250    0.161134    11.00000   -1.50000
H11B  2    1.443100    0.429416    0.100277    11.00000   -1.50000
H11C  2    1.256476    0.337668    0.142146    11.00000   -1.50000
AFIX   0
C13   1    1.052404    0.426687    0.032464    11.00000    0.04361    0.03182 =
         0.03428   -0.00927   -0.00147    0.00142
AFIX 137
H13A  2    0.988158    0.315902    0.048398    11.00000   -1.50000
H13B  2    1.177846    0.398672    0.005358    11.00000   -1.50000
H13C  2    0.940236    0.492142    0.008838    11.00000   -1.50000
AFIX   0
O8    3    1.319421    1.008863    0.226855    11.00000    0.02371    0.04958 =
         0.05522   -0.03104    0.00092    0.00034
C12   1    1.113745    0.914128    0.217712    11.00000    0.02483    0.03376 =
         0.03101   -0.00894    0.00158   -0.00144
AFIX  23
H12A  2    1.023989    0.921331    0.256070    11.00000   -1.20000
H12B  2    1.145759    0.786917    0.209533    11.00000   -1.20000
AFIX   0
H2    2    0.536469    0.877138    0.213752    11.00000    0.05081
H8    2    1.298274    1.089283    0.253946    11.00000    0.05723
C5    1    1.043859    0.842288    0.066589    11.00000    0.03039    0.02679 =
         0.01977    0.00173    0.00330    0.00338
AFIX  13
H5    2    1.002453    0.881789    0.023797    11.00000   -1.20000
AFIX   0
C6    1    0.766640    0.885157    0.147298    11.00000    0.02396    0.02695 =
         0.02347    0.00520    0.00167    0.00383
AFIX  13
H6    2    0.658066    0.967348    0.127104    11.00000   -1.20000
AFIX   0
C7    1    1.133010    0.542672    0.087493    11.00000    0.02839    0.02343 =
         0.02621   -0.00044    0.00598   -0.00147
C9    1    0.980229    0.991795    0.162992    11.00000    0.03093    0.02193 =
         0.02740   -0.00196    0.00933   -0.00123
AFIX  13
H9    2    0.937651    1.117071    0.173381    11.00000   -1.20000
AFIX   0
HKLF 4

REM  mo_AN525_0m in P2(1)2(1)2(1)
REM R1 =  0.0303 for    1553 Fo > 4sig(Fo)  and  0.0775 for all    1811 data
REM    129 parameters refined using      0 restraints

END

WGHT      0.0449      0.2387

REM Highest difference peak  0.303,  deepest hole -0.305,  1-sigma level  0.083
Q1    1   0.5838  0.7694  0.1969  11.00000  0.05    0.30
Q2    1   1.0207  0.5759  0.1071  11.00000  0.05    0.30
Q3    1   1.1056  0.2690  0.0899  11.00000  0.05    0.30
Q4    1   1.2093  0.5056  0.1053  11.00000  0.05    0.29
Q5    1   1.2799  0.2844  0.1118  11.00000  0.05    0.29
Q6    1   1.0080  0.9172  0.1935  11.00000  0.05    0.28
Q7    1   1.1900  1.0353  0.0911  11.00000  0.05    0.28
Q8    1   1.2770  0.7364  0.1020  11.00000  0.05    0.27
Q9    1   1.2076  0.9563  0.1247  11.00000  0.05    0.26
Q10   1   0.7600  0.7256  0.0887  11.00000  0.05    0.24
;
_shelx_res_checksum                47440
_shelx_hkl_file
;
  -1   0   0 0.95100 0.47535   7
   1   0   0 -0.1163 0.39076   7
  -1   0   0 1.00701 0.45153   3
  -2   0   0 166.550 5.13165   3
   2   0   0 161.184 5.45755   7
  -2   0   0 169.659 5.16182   7
  -3   0   0 3.70109 1.81384   7
  -3   0   0 3.90710 1.46264   3
  -4   0   0 66.3870 4.52895   6
  -5   0   0 -42.287 83.0692   4
  -7   0   0 13.8781 48.2752   4
  -1   1   0 115.598 3.70758   7
  -1   1   0 123.723 3.63566   3
  -1  -1   0 116.717 3.52974   7
   1  -1   0 122.101 3.70905   7
  -2  -1   0 1273.07 33.0917   7
   2  -1   0 1252.49 33.2745   7
  -2   1   0 1235.60 33.1746   7
  -2   1   0 1315.52 33.7379   3
  -3  -1   0 1277.74 33.6058   7
  -3   1   0 1248.74 33.9891   3
  -4  -1   0 345.731 10.7665   6
  -4  -1   0 346.296 11.8697   7
  -5   1   0 10.3315 120.063   4
  -5  -1   0 0.69931 3.64931   6
  -5  -1   0 123.137 116.018   4
   5   1   0 -1.6780 3.55739   6
   6   1   0 7.33291 4.84422   6
  -7  -1   0 -50.110 60.2909   4
  -7   1   0 -22.714 44.2110   4
   0  -2   0 5257.23 134.180   7
  -1   2   0 23.1846 1.63650   3
   1  -2   0 25.5090 1.43694   7
  -1  -2   0 28.4357 1.25850   7
  -2   2   0 1906.03 50.2691   3
   2  -2   0 1874.03 49.5094   7
  -2  -2   0 1917.03 49.2318   7
  -3  -2   0 279.530 8.64775   6
  -3  -2   0 272.902 8.75481   7
   3  -2   0 269.745 9.12659   7
  -4  -2   0 -65.576 125.158   4
  -5  -2   0 -3.6159 79.0453   4
  -5  -2   0 49.7865 5.57695   1
   5   2   0 41.6445 4.25876   6
  -5  -2   0 41.9734 4.25885   6
  -5   2   0 179.714 117.963   4
  -6  -2   0 -38.489 79.1819   4
  -6   2   0 25.3093 58.8945   4
  -7  -2   0 -9.4131 38.6007   4
  -7   2   0 -20.637 42.3463   4
  -1   3   0 2451.18 65.0411   3
   1  -3   0 2462.34 63.5326   7
  -2   3   0 104.475 4.25363   3
  -2  -3   0 99.8086 4.02988   7
   2  -3   0 100.738 4.65816   7
  -3  -3   0 360.420 11.0349   6
  -3  -3   0 368.964 11.3320   7
   3  -3   0 361.341 12.3212   7
  -4  -3   0 121.456 6.49315   6
  -4  -3   0 -49.368 80.0968   4
   4   3   0 127.884 6.50733   6
  -4  -3   0 135.182 6.86219   7
  -5  -3   0 85.8377 5.60046   6
  -5  -3   0 18.0192 104.665   4
   5   3   0 93.7517 5.77076   6
  -5  -3   0 106.708 7.78070   1
   6   3   0 426.045 13.2789   6
  -6   3   0 404.287 85.3918   4
   0  -4   0 1747.19 45.7220   7
  -1   4   0 11.2385 2.29958   3
   1  -4   0 8.33394 1.45934   7
  -1  -4   0 7.67051 1.24170   7
  -2  -4   0 494.373 14.0847   7
   2   4   0 476.864 13.6035   6
   2  -4   0 493.587 14.7488   7
  -2  -4   0 473.618 13.5713   6
  -3  -4   0 322.787 10.5587   6
   3  -4   0 318.880 12.8435   7
  -3  -4   0 336.656 11.1009   7
   3   4   0 328.337 10.4799   6
  -4  -4   0 273.585 9.68782   6
  -4  -4   0 253.680 10.3243   1
   4   4   0 265.682 9.69119   6
  -4  -4   0 57.1276 105.008   4
   5   4   0 0.61415 4.19764   6
  -5  -4   0 0.04779 89.9364   4
  -5  -4   0 12.2169 4.32381   1
  -6  -4   0 9.72764 47.5311   4
   0  -5   0 4.03235 2.10041   7
  -1  -5   0 36.4170 110.456   4
   1  -5   0 51.9850 3.72262   7
  -1  -5   0 50.8845 3.40239   7
  -1   5   0 51.1454 5.98708   3
  -2  -5   0 -0.5453 115.831   4
   2  -5   0 36.9276 4.47890   7
  -2  -5   0 27.1964 3.27274   7
   2  -5   0 30.8333 3.98560   5
   3  -5   0 14.7901 3.51497   5
  -3  -5   0 8.99825 4.37776   1
   3   5   0 9.27721 4.03723   6
  -3  -5   0 11.2950 3.05611   7
  -3  -5   0 -18.116 106.193   4
   4  -5   0 256.976 11.8169   5
   4   5   0 264.321 10.2267   6
  -4  -5   0 161.533 103.142   4
  -4  -5   0 255.361 9.90668   1
  -5  -5   0 6.89833 74.2081   4
  -5  -5   0 4.09802 3.34039   1
   5   5   0 1.27533 4.22734   6
  -6   5   0 -16.473 42.1965   4
  -6  -5   0 -15.201 36.5922   4
   0   6   0 5.08273 6.22798   3
   0  -6   0 5.18763 4.73657   5
   0  -6   0 -1.4735 3.34494   1
   0  -6   0 6.39576 3.45231   7
   1  -6   0 37.1084 4.14939   5
   1  -6   0 34.5721 5.59526   1
  -1  -6   0 31.1034 5.00373   1
  -1  -6   0 31.7714 4.02521   7
   1  -6   0 29.2136 5.09144   7
   2  -6   0 3.00746 2.89351   5
  -2  -6   0 42.8745 76.8839   4
  -2   6   0 -3.2298 5.01187   1
  -2  -6   0 6.80345 4.03701   1
   2  -6   0 1.90664 3.58963   1
   4   6   0 9.25782 3.79479   6
  -4  -6   0 0.49999 72.1785   4
   4  -6   0 6.27154 3.70470   5
  -4  -6   0 8.51846 3.42393   1
  -5  -6   0 28.8360 59.9721   4
  -5  -6   0 58.1882 3.56868   1
   0  -7   0 5.87938 4.18039   1
   0  -7   0 -1.0293 4.28589   5
  -1  -7   0 368.950 13.0578   1
   1  -7   0 380.172 14.1416   5
   1  -7   0 376.475 13.8492   1
  -2  -7   0 578.897 18.7353   1
   2  -7   0 592.269 18.5059   1
   2  -7   0 595.685 19.2839   5
  -2   7   0 574.832 18.2315   1
   3  -7   0 0.16534 2.22888   5
  -3  -7   0 -1.5653 2.16933   1
  -4  -7   0 69.9675 3.73272   1
   0  -8   0 12.2213 3.43666   5
  -1  -8   0 63.9596 5.26871   1
  -1   8   0 71.3855 4.29307   1
   1  -8   0 64.7444 4.26245   1
   1  -8   0 65.4668 5.23989   5
  -2   8   0 5.29479 2.10634   1
   2  -8   0 4.86661 2.15124   5
  -2  -8   0 1.65098 2.52771   1
  -3  -8   0 21.5476 2.55872   1
   0   9   0 0.87964 1.43517   1
   0  -9   0 -2.0285 1.60856   1
  -1  -9   0 4.90868 1.45803   1
   1   9   0 7.69973 1.59181   1
  -1   0  -1 4966.52 125.022   7
   1   0  -1 5019.89 125.136   7
  -1   0   1 4679.20 127.948   3
  -1   0   1 5305.49 125.102   7
  -1   0  -1 4546.13 127.900   3
  -2   0  -1 1196.32 30.1472   7
  -2   0   1 1050.74 30.1165   7
   2   0   1 1103.13 30.2269   7
   2   0  -1 1173.85 30.2942   7
  -2   0   1 1210.97 30.6751   3
  -2   0  -1 1181.61 30.8170   3
  -3   0   1 2128.30 55.3549   7
  -3   0  -1 2056.54 56.3376   3
  -3   0  -1 2167.12 55.3013   7
  -4   0  -1 30.8176 4.39828   7
  -4   0  -1 27.0017 2.81488   6
   4   0  -1 32.2136 3.63809   6
  -4   0   1 27.1705 3.82833   6
  -5   0  -1 -29.130 80.9535   4
  -5   0   1 24.9152 118.410   4
  -7   0  -1 18.3898 46.9665   4
  -7   0   1 -60.572 45.4658   4
   0  -1   1 5646.83 152.327   7
   0  -1  -1 6340.92 151.914   7
   0  -1  -1 5878.10 152.100   7
  -1   1   1 1457.08 38.1405   3
  -1  -1  -1 1406.33 38.4079   3
  -1  -1  -1 1487.75 37.3117   7
   1  -1   1 1464.43 37.5654   7
   1  -1  -1 1509.42 38.7826   7
  -1   1  -1 1499.90 39.6633   3
  -1  -1   1 1507.84 38.7348   7
  -1   1  -1 1498.85 38.7853   7
  -2  -1  -1 1169.73 31.9157   3
  -2   1   1 1217.37 31.5619   3
  -2   1   1 1195.09 31.2272   7
  -2  -1  -1 1193.30 31.0288   7
   2  -1   1 1169.27 31.2819   7
  -2   1  -1 1189.29 31.5241   3
  -2  -1   1 1150.38 30.8580   7
   2  -1  -1 1187.43 31.0255   7
  -2   1  -1 1189.40 30.9777   7
  -3   1   1 14.4844 1.75119   3
  -3  -1   1 13.8817 1.99185   7
  -3   1  -1 12.5791 2.46166   7
  -3   1  -1 14.6219 1.93363   3
  -4  -1   1 435.214 13.7123   7
  -4  -1   1 422.542 12.5700   6
  -5  -1  -1 -48.793 111.199   4
  -5   1   1 -35.727 120.200   4
  -5  -1   1 6.70863 83.3683   4
   5   1   1 39.8437 4.31996   6
  -5   1  -1 23.5069 117.327   4
  -5  -1   1 47.5244 5.99908   6
   6   1   1 35.4029 5.50705   6
  -7   1   1 11.1493 45.4989   4
  -7  -1  -1 -13.177 41.2102   4
  -7   1  -1 0.32203 42.9550   4
  -7  -1   1 47.8614 45.8172   4
   0  -2  -1 2301.41 57.3185   7
   0  -2   1 2176.05 57.4887   7
   1  -2   1 1143.74 29.4530   7
  -1  -2  -1 1081.86 29.1722   7
  -1   2   1 1147.35 29.9227   3
  -1  -2  -1 1128.22 29.0693   7
  -1   2  -1 1150.34 30.6169   3
   1  -2  -1 1129.80 29.8082   7
  -1  -2   1 1154.40 29.7830   7
   2  -2   1 522.877 14.7030   7
  -2   2   1 524.359 14.3959   3
   2  -2  -1 521.119 14.4243   7
  -2  -2   1 514.552 14.2347   7
  -2   2  -1 517.097 14.5069   3
  -3  -2  -1 1569.24 37.8506   6
  -3  -2  -1 1553.18 41.2162   7
  -3  -2   1 1609.63 42.1083   7
  -3   2  -1 1578.71 42.7050   3
   3  -2  -1 1557.44 42.4157   7
  -3  -2   1 1607.01 38.4173   6
  -4  -2  -1 -76.190 120.416   4
  -4  -2   1 4.13997 88.6137   4
  -4  -2   1 130.714 7.33709   7
  -4  -2   1 135.509 6.54105   6
  -5   2  -1 48.6001 78.8923   4
  -5  -2   1 52.2948 113.596   4
  -6   2   1 48.3258 84.1525   4
  -6  -2   1 18.1758 57.3697   4
  -6   2  -1 32.7581 57.7358   4
  -7  -2  -1 -14.068 38.3742   4
  -7  -2   1 -0.6832 42.3696   4
  -7   2  -1 -44.915 40.3878   4
   0  -3   1 341.527 9.64169   7
  -1   3   1 98.5728 3.95831   3
   1  -3   1 103.106 4.00280   7
  -1  -3   1 97.5859 3.51570   7
  -1   3  -1 103.079 3.91941   3
   1  -3  -1 103.783 3.75642   7
  -2   3   1 1032.61 28.0636   3
  -2  -3  -1 1036.14 27.4748   7
   2  -3   1 1040.89 28.0822   7
   2  -3  -1 1019.35 27.7175   7
  -2  -3   1 1009.96 27.3196   7
  -2   3  -1 1037.99 28.0051   3
  -3  -3  -1 344.477 10.7647   7
  -3  -3  -1 352.037 10.6115   6
  -3  -3   1 345.321 10.8184   7
  -3  -3   1 347.208 10.6465   6
   3  -3  -1 345.601 11.6725   7
  -4  -3  -1 71.5867 5.12028   7
  -4  -3  -1 42.7990 81.4358   4
   4   3  -1 75.7515 5.40333   6
  -4  -3  -1 65.4879 5.54504   6
  -4  -3   1 74.1175 7.09874   7
  -4  -3   1 15.4048 117.249   4
  -4  -3   1 80.5340 5.42883   6
  -5  -3  -1 436.831 13.1228   6
  -5  -3  -1 423.318 14.4844   1
   5   3  -1 440.414 13.2520   6
  -6  -3  -1 31.8303 51.6115   4
   6   3  -1 44.9628 5.12110   6
  -6  -3  -1 58.9286 5.64032   1
  -6   3   1 -7.1882 54.3819   4
  -6   3  -1 39.3918 77.2094   4
  -6  -3   1 -26.893 49.5364   4
   6   3   1 55.8181 4.92433   6
   0  -4   1 68.4091 3.22149   7
   0  -4  -1 76.1043 3.29914   7
  -1  -4  -1 474.440 13.1075   7
   1  -4   1 458.788 13.5058   7
  -1   4  -1 465.083 14.2474   3
  -1  -4   1 476.090 13.4257   7
   1  -4  -1 475.831 13.5538   7
   2   4  -1 82.6297 5.47602   6
  -2  -4  -1 78.4963 5.56716   6
   2  -4   1 82.1693 4.49172   7
  -2  -4  -1 86.7309 4.14568   7
  -2  -4   1 83.8117 5.45781   6
  -2   4  -1 85.2705 5.37160   3
   2  -4  -1 86.6522 4.36131   7
  -2  -4   1 91.8213 4.36495   7
  -3  -4  -1 80.7536 5.11481   7
  -3  -4  -1 74.4766 4.63075   6
   3   4  -1 85.3700 5.67882   6
  -3  -4  -1 162.825 110.657   4
  -3  -4   1 80.6971 4.61471   6
  -3  -4   1 72.0809 5.70582   7
  -3  -4   1 14.0046 112.102   4
   3  -4  -1 75.8236 7.37925   7
  -4  -4  -1 16.0188 3.70976   7
  -4  -4  -1 75.8362 74.6162   4
   4   4  -1 17.2357 4.02921   6
  -4  -4  -1 23.6236 3.88947   6
  -4  -4  -1 25.6371 4.60676   1
   4   4   1 24.0630 4.01185   6
  -4  -4   1 19.6635 4.04519   6
  -4  -4   1 21.4299 5.26609   1
  -4  -4   1 46.6315 75.4355   4
  -4  -4   1 16.0696 5.94134   7
  -5  -4  -1 19.9926 61.1954   4
  -5  -4  -1 58.5120 5.19053   1
   5   4  -1 55.7497 5.05123   6
  -5  -4   1 55.1209 5.03762   1
  -5  -4   1 72.5758 69.7515   4
   5   4   1 58.8244 6.80106   6
  -6  -4  -1 22.7669 45.0228   4
  -6  -4  -1 37.0825 4.44553   1
   6   4  -1 33.8589 5.09268   6
  -6   4   1 30.3931 48.6552   4
  -6  -4   1 -28.681 45.8094   4
  -6   4  -1 -36.861 46.7855   4
   0  -5  -1 24.7563 3.05388   7
   0   5  -1 25.1626 3.95942   3
   0  -5   1 24.6525 2.90541   7
   1  -5   1 346.114 11.2905   7
  -1  -5  -1 359.116 10.7905   7
   1  -5  -1 336.694 10.9404   7
  -1  -5   1 349.178 11.0740   7
  -1   5  -1 331.332 12.2491   3
  -2  -5  -1 83.1565 4.19259   7
   2   5  -1 82.5346 6.64307   6
  -2  -5  -1 -29.131 112.327   4
   2  -5   1 72.6140 6.97633   7
   2  -5   1 81.5493 7.42013   5
  -2  -5   1 -22.670 118.231   4
   2  -5  -1 94.5773 6.56089   7
  -2  -5   1 77.1823 5.48931   7
   2  -5  -1 76.1889 7.24377   5
  -3  -5  -1 317.334 11.3299   7
  -3  -5  -1 330.400 12.1468   1
   3   5  -1 329.383 11.1814   6
  -3  -5  -1 346.426 11.3914   6
   3  -5   1 327.217 12.5709   5
   3   5   1 317.082 10.9953   6
  -3  -5   1 319.623 12.0103   1
   3  -5  -1 330.494 12.8571   7
  -3  -5   1 319.369 11.5544   7
  -3  -5   1 575.331 129.409   4
   3  -5  -1 327.476 12.3991   5
  -3   5  -1 306.900 13.0406   1
  -4  -5  -1 164.402 8.49076   1
  -4  -5  -1 40.8008 72.4846   4
   4  -5   1 169.974 9.36606   5
   4   5  -1 157.725 8.03482   6
  -4  -5   1 172.596 8.98881   1
   4  -5  -1 170.428 9.75263   5
   4   5   1 176.930 7.57755   6
   5   5  -1 61.2205 5.37051   6
  -5  -5  -1 56.1777 50.4824   4
   5   5   1 49.9636 4.76549   6
  -5  -5   1 -12.168 54.2441   4
  -6  -5  -1 -9.5102 35.5708   4
  -6   5   1 73.0309 60.7683   4
  -6   5  -1 13.5063 41.8017   4
  -6  -5   1 -16.291 38.6210   4
   0  -6  -1 10.9025 5.03255   1
   0  -6   1 18.0255 2.90828   7
   0  -6  -1 12.3076 3.49593   5
   0  -6   1 9.54231 3.56932   1
   0   6  -1 12.0044 6.18821   3
   0  -6   1 9.23043 3.28476   5
   0   6   1 10.4765 6.56499   3
   0  -6  -1 8.64862 3.38712   7
   1  -6   1 117.386 8.74619   1
  -1  -6  -1 115.535 6.55902   7
   1  -6   1 117.925 8.48118   7
   1  -6   1 104.693 6.54511   5
  -1  -6  -1 100.952 8.24493   1
  -1  -6   1 103.644 7.83971   1
   1  -6  -1 108.990 9.26182   1
   1  -6  -1 116.395 6.44928   7
   1  -6  -1 112.037 7.84510   5
  -1  -6   1 118.788 7.29106   7
   2  -6   1 213.470 9.18483   5
   2  -6   1 209.380 9.26964   1
  -2  -6  -1 54.5374 104.821   4
  -2   6   1 205.504 10.6791   1
  -2  -6  -1 212.360 9.92529   1
  -2   6  -1 215.432 9.14603   1
   2  -6  -1 206.980 9.06531   5
  -2  -6   1 214.208 9.88486   1
  -2  -6   1 -14.561 109.498   4
   2  -6  -1 188.099 9.79626   1
  -3  -6  -1 224.589 10.0959   1
   3  -6   1 228.057 10.5679   5
   3  -6  -1 216.693 9.33122   5
  -3  -6   1 220.230 97.3093   4
  -3   6  -1 231.448 10.0806   1
  -3  -6   1 221.231 9.01338   1
   4   6  -1 24.8354 3.83630   6
  -4  -6  -1 27.4571 3.92515   1
  -4  -6  -1 -28.341 70.4743   4
  -4  -6   1 10.9944 72.8040   4
  -4  -6   1 28.7155 3.96769   1
   4  -6  -1 26.7224 3.89355   5
  -5  -6  -1 16.7937 40.1002   4
  -5  -6   1 -0.0230 1.70283   1
  -5  -6   1 -24.002 44.2510   4
   0  -7   1 11.8099 4.45556   1
   0  -7   1 12.2797 4.50153   5
   0  -7  -1 10.8983 3.10872   1
   0  -7  -1 11.1122 4.76337   5
   1  -7   1 450.892 15.1104   1
   1  -7   1 454.326 16.0986   5
  -1  -7  -1 449.478 15.5456   1
  -1  -7   1 440.649 14.8254   1
   1  -7  -1 440.373 15.9900   5
   1  -7  -1 453.109 15.6593   1
   2  -7   1 98.9406 7.29943   5
  -2   7   1 87.0936 7.49512   1
  -2  -7  -1 101.659 6.60927   1
   2  -7   1 92.5343 6.09374   1
  -2   7  -1 89.0192 5.68412   1
   2  -7  -1 89.6341 5.79207   5
   2  -7  -1 74.5987 7.87025   1
  -2  -7   1 88.4516 6.70435   1
   3  -7   1 14.0161 3.20664   5
  -3  -7  -1 12.7551 2.64437   1
   3  -7  -1 15.6701 2.69530   5
  -3  -7   1 13.7033 3.38492   1
   4  -7   1 23.6629 2.62238   5
  -4  -7   1 31.6709 3.03363   1
   0  -8  -1 6.70181 3.73504   5
   0  -8  -1 8.81788 3.16434   1
   0  -8   1 6.12293 3.22645   5
   1  -8   1 66.0600 4.36119   1
   1  -8   1 69.7006 4.38080   5
  -1   8   1 73.3238 4.34749   1
  -1  -8  -1 75.8985 4.50552   1
  -1   8  -1 77.0296 4.40836   1
   1  -8  -1 76.1463 4.50250   1
  -1  -8   1 74.5391 4.47053   1
   1  -8  -1 77.1946 5.82307   5
   2  -8   1 51.2108 3.76105   5
  -2  -8  -1 49.2398 3.42376   1
  -2   8  -1 50.0418 4.52585   1
   2  -8  -1 49.6118 3.94213   5
  -2  -8   1 54.7756 4.54755   1
  -3  -8   1 89.1719 4.73782   1
   0   9  -1 14.5682 2.11251   1
   0  -9  -1 17.6300 2.41375   1
   0  -9   1 17.3980 2.39108   1
   0   9   1 14.5413 1.76265   1
   1   9  -1 4.42570 1.60785   1
  -1  -9  -1 4.50549 1.45543   1
  -1  -9   1 -2.7109 1.44387   1
   1   9   1 4.20027 1.54511   1
   0   0  -2 204.009 5.83573   3
   0   0  -2 210.857 5.67268   7
  -1   0   2 1235.22 32.3035   7
   1   0  -2 1220.84 32.3344   7
  -1   0  -2 1252.83 32.1940   7
  -1   0  -2 1300.07 33.1143   3
  -2   0  -2 806.044 21.3366   7
  -2   0   2 812.842 21.4542   7
   2   0  -2 803.515 21.5406   7
  -2   0  -2 808.679 21.9525   3
  -3   0   2 34.0439 3.58081   7
  -3   0  -2 33.0550 2.39041   3
  -3   0  -2 33.7144 2.32418   7
  -4   0   2 186.760 7.87027   6
   4   0  -2 198.347 6.94611   6
  -4   0  -2 202.150 7.03970   6
  -4   0  -2 197.878 8.06674   3
  -4   0  -2 194.509 8.48392   7
  -5   0   2 -46.008 82.3767   4
  -5   0  -2 -80.400 112.295   4
  -7   0   2 -37.564 45.0197   4
  -7   0  -2 15.4759 45.6010   4
   0  -1   2 338.675 8.54286   7
   0   1  -2 292.483 8.46894   7
   1  -1   2 3212.80 82.6470   7
   1   1  -2 3144.98 82.6444   7
  -1  -1  -2 2988.40 82.3247   7
  -1  -1  -2 3336.33 84.5515   3
  -1   1   2 3352.73 84.0726   3
  -1  -1  -2 3319.86 82.2908   7
   1  -1  -2 3429.10 81.5552   7
  -1   1  -2 2763.89 83.4081   3
  -1  -1   2 3203.48 81.5791   7
  -1   1  -2 3349.38 81.6035   7
   2  -1   2 697.866 18.6642   7
  -2  -1  -2 693.424 18.9818   3
   2   1  -2 643.752 18.6313   7
  -2   1   2 689.201 18.5129   7
  -2  -1  -2 693.945 18.2476   7
  -2   1   2 708.579 18.3797   3
  -2  -1   2 708.171 18.7719   7
  -2   1  -2 694.739 18.7272   7
   2  -1  -2 707.091 18.8413   7
  -2   1  -2 684.111 19.1112   3
  -3  -1  -2 72.1396 3.42233   7
  -3  -1  -2 79.5532 3.67590   3
   3  -1  -2 84.1069 4.99230   7
  -3   1  -2 81.3646 3.81409   7
  -3   1  -2 79.1244 4.00853   3
  -3  -1   2 80.4362 4.25435   7
  -4  -1  -2 21.2119 2.62559   6
  -4  -1  -2 -4.7445 118.343   4
   4   1  -2 18.9287 3.12127   6
  -4  -1  -2 21.7850 3.70462   7
  -4  -1   2 20.8173 3.37468   6
  -5   1   2 82.4520 89.2523   4
  -5   1  -2 39.3352 118.643   4
  -5  -1   2 130.340 120.220   4
  -6  -1  -2 86.6696 6.77686   1
   6   1   2 89.8169 8.03009   6
  -7  -1  -2 -9.0175 40.0607   4
  -7   1   2 -25.626 47.0928   4
  -7  -1   2 15.2539 47.4099   4
  -7   1  -2 -2.4091 42.0356   4
   0  -2  -2 1146.10 28.7846   7
   0  -2   2 1108.48 29.1807   7
   0  -2  -2 1104.56 28.7623   7
   1  -2   2 2957.14 73.9417   7
  -1  -2  -2 2857.71 73.3605   7
  -1   2   2 2885.67 75.2285   3
  -1  -2  -2 2788.21 73.4324   7
  -1   2  -2 2799.09 75.4705   3
  -1   2  -2 2858.75 73.7529   7
   1  -2  -2 2940.18 73.6022   7
  -1  -2   2 2876.53 73.6951   7
   2  -2   2 849.139 23.0030   7
  -2   2   2 846.097 22.6309   3
  -2   2  -2 833.437 22.9620   3
  -2  -2   2 845.392 22.4787   7
  -2   2  -2 831.459 22.6013   7
   2  -2  -2 844.737 22.5769   7
  -3  -2  -2 621.189 16.2413   6
  -3  -2  -2 624.150 17.2893   7
  -3  -2   2 649.892 18.1442   7
  -3  -2   2 640.082 16.9352   6
   3  -2  -2 643.446 18.4235   7
  -4  -2  -2 822.138 21.3115   6
  -4  -2  -2 822.098 23.5288   7
   4   2  -2 802.804 21.3043   6
  -4  -2  -2 831.536 22.7646   2
  -4  -2   2 844.122 21.3410   6
  -4  -2   2 789.303 23.5945   7
  -6  -2  -2 38.2319 55.1178   4
  -6   2   2 -14.028 60.4181   4
   6   2  -2 28.0345 4.09868   6
  -6   2  -2 -3.0483 57.1260   4
  -6  -2   2 -43.028 80.9781   4
  -7  -2  -2 -20.891 36.7612   4
  -7   2  -2 -34.695 40.2601   4
   0  -3   2 100.060 3.61017   7
   1  -3   2 1775.42 46.2382   7
  -1   3   2 1763.27 47.0401   3
  -1   3  -2 1778.07 47.3274   3
  -1  -3   2 1755.67 46.0520   7
   2  -3   2 169.057 6.47015   7
  -2  -3  -2 166.025 5.37714   7
  -2  -3   2 162.138 5.78587   7
   2  -3  -2 169.821 5.94554   7
  -2   3  -2 165.357 6.09813   3
  -3  -3  -2 6.06354 2.68479   6
  -3  -3  -2 13.7014 2.17729   7
   3   3  -2 8.01819 2.00931   6
  -3  -3   2 6.91180 2.45989   7
  -3  -3   2 6.01568 2.09331   6
   3  -3  -2 14.3143 3.16459   7
  -4  -3  -2 45.9940 5.54918   1
   4   3  -2 49.3007 4.04677   6
  -4  -3  -2 -7.5175 79.0342   4
  -4  -3  -2 54.8050 4.23781   6
  -4  -3  -2 54.8331 4.45369   7
  -4  -3   2 56.1233 4.28461   6
  -4  -3   2 47.1537 120.126   4
  -4  -3   2 57.9925 7.01368   7
  -5  -3  -2 -99.277 100.087   4
   5   3   2 79.1370 6.37821   6
  -5  -3   2 39.7209 106.928   4
  -6   3   2 21.4909 76.7342   4
  -6  -3  -2 10.1128 49.8195   4
   6   3  -2 27.3057 3.97735   6
  -6  -3  -2 19.9132 3.50654   1
  -6   3  -2 11.9850 52.9022   4
  -6  -3   2 -32.758 48.6227   4
   6   3   2 23.0747 4.73188   6
   0  -4  -2 2.66523 1.15905   7
   0  -4   2 3.01178 1.25045   7
  -1   4   2 991.805 27.6899   3
  -1  -4  -2 1025.28 26.5953   7
   1  -4   2 988.053 27.2911   7
  -1  -4   2 973.593 26.8432   7
  -1   4  -2 991.593 27.7647   3
   1  -4  -2 1016.48 26.6883   7
   2   4  -2 65.7317 5.26410   6
  -2  -4  -2 78.3431 3.40970   7
  -2  -4  -2 66.7246 5.41871   6
   2  -4   2 69.5068 5.41496   7
   2  -4  -2 74.6992 4.55244   7
  -2  -4   2 74.5853 4.49759   7
  -2  -4   2 74.3275 5.44908   6
  -2   4  -2 69.6070 5.20305   3
  -3  -4  -2 139.667 5.55257   7
  -3  -4  -2 134.151 6.82346   6
  -3  -4  -2 77.7837 107.191   4
   3   4  -2 133.960 6.93084   6
   3  -4  -2 131.906 7.85440   7
  -3  -4   2 117.569 6.74040   7
  -3  -4   2 52.4676 117.350   4
  -3  -4   2 140.781 6.72810   6
  -4  -4  -2 176.976 7.97532   6
  -4  -4  -2 173.565 8.19691   1
   4   4  -2 175.939 8.08686   6
  -4  -4  -2 167.896 8.97315   7
  -4  -4   2 169.467 9.74203   1
  -4  -4   2 167.596 8.86995   7
   4   4   2 165.203 7.72146   6
  -4  -4   2 28.1019 106.442   4
  -5  -4  -2 -45.097 58.8634   4
   5   4   2 72.6296 5.31245   6
  -5  -4   2 67.4105 7.04524   1
   6   4  -2 95.8056 5.73991   6
  -6  -4  -2 89.5089 4.34544   1
  -6   4   2 60.4581 70.5500   4
  -6  -4   2 22.7569 46.7758   4
  -6   4  -2 -8.4414 47.5482   4
   0   5  -2 650.397 19.5871   3
   0  -5  -2 622.670 17.8119   7
   0  -5   2 648.252 18.4417   7
  -1  -5  -2 -55.798 105.248   4
   1  -5  -2 247.175 8.25898   7
  -1   5  -2 244.971 10.2773   3
  -1  -5   2 245.822 9.08262   7
   2   5  -2 972.421 24.3940   6
   2  -5   2 906.500 29.5709   5
   2  -5   2 964.013 27.6270   7
   2  -5  -2 1002.54 28.0047   7
  -2  -5   2 994.865 27.9454   7
   2  -5  -2 979.502 30.8599   5
  -3  -5  -2 822.412 25.1540   1
   3  -5   2 835.265 26.0387   5
   3   5  -2 798.157 21.7318   6
  -3  -5  -2 816.695 23.8352   7
  -3  -5  -2 836.786 22.0181   6
   3  -5  -2 809.435 25.2068   7
  -3   5  -2 811.147 25.2400   1
   3  -5  -2 805.397 25.7128   5
  -3  -5   2 802.605 25.2955   1
  -3  -5   2 818.750 24.3478   7
   3   5   2 831.378 21.8767   6
  -4  -5  -2 28.1174 70.5328   4
   4   5  -2 69.8385 6.57960   6
  -4  -5  -2 72.4825 6.72056   1
   4  -5   2 75.8203 6.14987   5
  -4  -5  -2 67.3351 6.76994   6
  -4  -5   2 274.965 105.911   4
   4  -5  -2 79.0648 6.13205   5
   4   5   2 77.7237 5.58267   6
  -4  -5   2 81.3967 7.09901   1
  -5  -5  -2 -30.746 48.8261   4
   5   5  -2 12.2876 3.41453   6
  -5  -5   2 11.2565 3.25234   1
  -5  -5   2 15.6305 54.8395   4
  -6  -5  -2 36.4443 2.65372   1
  -6   5   2 43.3569 47.0646   4
  -6  -5  -2 27.2731 34.4837   4
  -6   5  -2 57.6507 57.1867   4
   0  -6  -2 71.7501 7.94588   5
   0  -6   2 68.0071 5.66155   1
   0   6  -2 64.5720 6.70732   3
   0  -6   2 59.3636 7.46952   5
   0  -6   2 73.6403 7.05624   7
   0  -6  -2 71.5988 5.80992   7
   0  -6  -2 55.2961 7.86602   1
   1  -6   2 138.049 7.53413   1
  -1  -6  -2 127.090 8.82368   1
  -1  -6  -2 136.555 6.79390   7
   1  -6   2 136.318 7.82166   7
   1  -6   2 130.298 7.17284   5
   1   6  -2 134.783 10.4673   3
   1  -6  -2 126.797 8.08817   1
  -1  -6   2 138.437 7.04244   1
   1  -6  -2 136.023 8.26252   5
   1  -6  -2 133.984 7.41210   7
  -1  -6   2 140.069 8.38737   7
   2  -6   2 73.2318 7.88274   1
  -2  -6  -2 77.1327 7.17133   1
   2  -6   2 67.4315 7.08891   5
  -2  -6  -2 19.9418 102.130   4
  -2  -6   2 69.2677 5.71159   1
   2  -6  -2 65.5166 5.68325   5
  -2   6  -2 68.0241 7.47084   1
  -2  -6   2 60.2093 104.797   4
  -3  -6  -2 107.796 7.61550   1
  -3  -6  -2 38.0392 89.0908   4
   3  -6   2 117.733 6.65134   5
  -3  -6   2 114.826 7.54719   1
  -3   6  -2 112.914 6.21654   1
   3  -6  -2 114.691 6.38614   5
  -3  -6   2 106.906 96.7696   4
   4   6  -2 11.3024 4.81739   6
  -4  -6  -2 10.9050 2.67714   1
  -4  -6  -2 -8.9128 49.0123   4
   4  -6   2 7.82223 3.78294   5
  -4  -6   2 41.0611 52.5238   4
  -5  -6  -2 5.75722 1.88709   1
  -5  -6  -2 -4.1625 38.9124   4
  -5  -6   2 16.9878 2.58326   1
  -5  -6   2 5.71846 43.6777   4
   0  -7   2 1089.08 33.1415   5
   0  -7  -2 1053.80 32.7764   5
   0  -7   2 1085.01 31.9918   1
   0  -7  -2 1068.77 31.5522   1
  -1  -7  -2 21.7893 4.29473   1
   1  -7   2 25.0983 3.41963   5
   1  -7   2 28.0532 4.53302   1
   1  -7  -2 25.9339 4.50125   5
  -1  -7   2 29.5170 4.14329   1
   1  -7  -2 27.2326 5.07689   1
  -2  -7  -2 41.7538 4.26034   1
   2  -7   2 41.3109 4.62362   5
   2  -7   2 44.9879 6.44561   1
  -2  -7   2 46.6671 5.85927   1
   2  -7  -2 44.8022 4.67289   5
  -2   7  -2 40.1624 6.05910   1
   3  -7   2 49.7024 4.13212   5
   3  -7  -2 53.0254 5.39432   5
  -3   7  -2 48.6553 4.23532   1
  -4  -7  -2 80.4561 3.89637   1
   4  -7   2 70.1847 4.17807   5
   4  -7  -2 68.9680 4.04427   5
  -4  -7   2 83.0907 4.03463   1
   0  -8  -2 15.8740 3.32643   1
   0  -8  -2 16.8084 3.47287   5
   0  -8   2 9.34876 3.53628   5
   0  -8   2 15.0276 2.55960   1
   1  -8   2 64.5040 5.27168   1
  -1   8   2 72.8818 5.23635   1
  -1  -8  -2 68.2217 5.28415   1
   1  -8   2 66.6577 4.42333   5
  -1  -8   2 66.0828 4.17360   1
   1  -8  -2 59.9788 5.28083   1
   1  -8  -2 70.7560 4.64704   5
  -1   8  -2 63.9197 4.97290   1
   2  -8   2 38.7774 3.29780   5
  -2  -8  -2 39.5691 4.08244   1
   2  -8  -2 43.9950 3.48770   5
  -2   8  -2 44.1076 4.34526   1
  -2  -8   2 44.6784 4.48261   1
  -3  -8  -2 21.5719 2.37699   1
  -3  -8   2 24.3080 2.66750   1
   0   9  -2 67.2235 3.25701   1
   1   9  -2 26.2288 2.38116   1
  -1  -9  -2 29.0899 2.82592   1
   1   9   2 22.6595 2.43497   1
  -1  -9   2 24.3264 2.19959   1
  -1   9  -2 20.7077 2.16381   1
   1   0  -3 9999.99 246.811   7
  -1   0  -3 9602.03 252.400   3
  -1   0   3 9315.74 245.519   7
  -2   0  -3 321.732 9.59991   3
  -2   0  -3 336.275 9.17839   7
   2   0  -3 330.720 9.44321   7
  -2   0   3 323.830 9.37463   7
  -3   0  -3 1257.55 33.2927   7
  -3   0  -3 1249.04 34.1233   3
  -4   0  -3 -38.590 124.114   4
  -4   0   3 52.3962 6.01434   6
  -4   0  -3 57.8441 5.01153   3
   4   0  -3 52.9946 5.62539   6
  -4   0  -3 61.1309 4.48775   7
  -4   0  -3 61.3889 5.54691   6
  -5   0  -3 -80.011 112.383   4
  -5   0   3 15.3991 123.015   4
  -6   0  -3 688.226 21.1966   1
  -7   0   3 -54.739 64.7045   4
  -7   0  -3 -5.4539 45.4333   4
   0   1  -3 3035.54 80.0347   3
   0  -1  -3 3031.18 79.7984   3
   0   1  -3 3136.41 78.2047   7
   0  -1   3 3021.79 78.2208   7
  -1  -1  -3 1264.09 34.1793   3
  -1  -1  -3 1322.10 32.9627   7
   1  -1   3 1270.88 33.4178   7
   1   1  -3 1285.09 33.4557   7
  -1  -1  -3 1289.92 33.0178   7
  -1  -1   3 1330.63 33.6756   7
   1  -1  -3 1284.05 33.5056   7
  -1   1  -3 1275.29 34.4601   3
   2   1  -3 631.119 17.4551   7
  -2  -1  -3 649.103 16.9127   7
  -2  -1  -3 639.174 17.7016   3
   2  -1   3 621.743 17.4064   7
  -2   1  -3 632.851 17.8732   3
  -2  -1   3 636.040 17.5147   7
   2  -1  -3 637.264 17.4718   7
  -2   1  -3 674.479 17.4963   7
  -3  -1  -3 243.616 8.10210   6
  -3  -1  -3 267.674 8.60633   3
  -3  -1  -3 260.465 8.06736   7
  -3  -1   3 267.091 8.85116   7
  -3   1  -3 261.965 8.63684   7
  -3   1  -3 265.414 8.61868   3
   3  -1  -3 260.929 8.70161   7
  -4  -1  -3 -97.441 116.705   4
  -4  -1   3 85.7247 5.67502   6
  -4   1  -3 81.6750 5.86620   3
  -5  -1  -3 0.88028 79.0945   4
   5   1  -3 15.4563 3.02235   6
  -5   1   3 45.6291 125.149   4
  -5  -1  -3 10.8790 3.64538   1
  -5  -1  -3 24.3301 3.29571   6
  -5   1  -3 15.2608 5.12302   1
  -5  -1   3 -16.663 122.538   4
  -5   1  -3 12.9823 84.3628   4
   6   1   3 141.710 7.21238   6
  -6  -1   3 58.0510 65.6761   4
  -7  -1  -3 0.83443 40.8304   4
  -7   1   3 78.5503 73.0693   4
  -7   1  -3 2.65781 41.0317   4
   0   2  -3 332.436 9.82219   7
   0  -2   3 350.354 9.91170   7
   0  -2  -3 358.580 9.27641   7
   0  -2  -3 377.194 9.29971   7
  -1  -2  -3 422.353 10.9921   7
  -1   2   3 415.945 11.3853   3
  -1  -2  -3 417.562 10.9270   7
   1  -2   3 415.014 11.7129   7
   1  -2  -3 420.737 11.1625   7
  -1  -2   3 407.472 11.3875   7
  -1   2  -3 412.809 11.4769   7
  -1   2  -3 405.244 11.7244   3
   2  -2   3 392.339 11.6522   7
  -2   2  -3 401.097 11.4192   3
   2  -2  -3 387.231 11.1556   7
  -2  -2   3 379.533 11.2120   7
  -2   2  -3 390.468 11.2632   7
  -3  -2  -3 188.731 6.29998   6
  -3  -2  -3 184.391 6.12437   7
   3   2  -3 179.139 6.77086   6
  -3  -2   3 181.639 6.68785   7
  -3   2  -3 180.551 6.91850   3
  -3  -2   3 180.729 6.69250   6
  -4  -2  -3 159.787 6.56178   2
  -4  -2  -3 154.830 6.65087   7
  -4  -2  -3 173.969 7.20342   6
   4   2  -3 171.360 7.19307   6
  -4  -2   3 164.541 7.16660   6
  -4  -2   3 70.2577 132.259   4
  -5  -2  -3 -95.674 74.0994   4
  -5   2   3 53.7861 82.1039   4
  -5   2  -3 24.4712 110.487   4
  -5  -2   3 48.0593 86.6716   4
  -6  -2  -3 101.354 6.00810   6
   6   2  -3 104.347 6.35170   6
  -6   2   3 129.175 89.5921   4
  -6  -2  -3 90.6897 76.6461   4
  -6  -2  -3 106.290 5.75746   1
   6   2   3 99.3957 6.21565   6
  -6   2  -3 34.1838 81.4987   4
  -7  -2  -3 -16.960 36.8253   4
  -7   2  -3 2.92762 41.2494   4
   0  -3  -3 538.554 14.3020   7
  -1   3   3 1763.32 46.5385   3
   1  -3   3 1742.19 45.8958   7
  -1   3  -3 1708.98 46.3938   3
  -1  -3   3 1746.82 45.1711   7
   2  -3   3 1255.93 32.7106   7
   2   3  -3 1159.56 29.5507   6
  -2  -3  -3 1209.39 31.6969   7
  -2  -3   3 1180.54 29.6623   6
  -2   3  -3 1221.57 33.1725   3
   2  -3  -3 1244.47 32.2988   7
  -2  -3   3 1202.65 32.4303   7
  -3  -3  -3 48.9197 3.59930   7
  -3  -3  -3 47.8223 3.75667   6
   3   3  -3 52.2442 3.72194   6
  -3  -3   3 44.4240 4.52798   7
  -3   3  -3 60.4685 4.05515   3
  -3  -3   3 47.4323 3.73662   6
   3  -3  -3 46.0022 3.85413   7
  -4  -3  -3 690.319 19.5713   2
  -4  -3  -3 654.813 21.4386   1
  -4  -3  -3 656.310 19.9910   7
   4   3  -3 657.621 18.4787   6
  -4  -3  -3 688.152 18.2385   6
  -4  -3   3 140.715 126.087   4
  -5  -3  -3 281.598 11.1448   1
  -5  -3  -3 279.403 10.0697   6
   5   3  -3 268.970 9.53805   6
  -5   3  -3 230.800 10.1750   1
  -5  -3   3 263.431 112.823   4
   5   3   3 278.375 10.0214   6
  -6   3   3 -23.039 54.5636   4
  -6  -3  -3 -33.391 48.8663   4
  -6   3  -3 42.3362 54.2611   4
  -6  -3   3 -31.850 51.2252   4
   0  -4   3 149.027 5.75545   7
   0  -4  -3 150.471 4.85681   7
   0   4  -3 144.151 5.88203   3
  -1  -4  -3 380.652 10.7289   7
   1  -4   3 383.179 11.6395   7
   1  -4  -3 374.360 10.7298   7
  -1  -4   3 363.382 11.0242   7
  -1   4  -3 362.709 11.8749   3
   2  -4   3 1039.43 29.1465   7
   2   4  -3 1062.11 26.3718   6
  -2  -4  -3 1015.50 26.0094   6
  -2  -4  -3 1056.61 27.9005   7
  -2  -4   3 1037.10 28.5038   7
   2  -4  -3 1035.99 28.1664   7
  -2   4  -3 1033.13 29.1571   3
  -3  -4  -3 1217.86 30.8261   6
   3   4  -3 1222.12 30.7976   6
  -3  -4  -3 1235.67 33.2313   7
  -3  -4   3 1189.46 33.3684   7
   3  -4  -3 1174.15 33.4368   7
   3  -4  -3 1256.65 37.8436   5
  -4  -4  -3 119.671 6.94269   1
  -4  -4  -3 113.984 5.86370   6
  -4  -4  -3 114.471 7.67666   7
   4   4  -3 118.044 5.91814   6
  -4  -4  -3 30.4507 72.5590   4
  -4  -4   3 119.801 8.63623   1
  -4   4  -3 119.852 8.90107   1
  -4  -4   3 114.336 8.32138   7
  -4  -4   3 20.8239 110.635   4
  -5  -4  -3 46.9530 6.03765   6
  -5  -4  -3 50.3550 5.98888   1
  -5  -4  -3 61.5966 60.0638   4
   5   4  -3 37.6305 4.84010   6
   5   4   3 38.2143 4.56464   6
  -6   4   3 -7.0947 69.1079   4
  -6  -4  -3 -25.233 42.8305   4
  -6   4  -3 -5.2689 66.3885   4
  -6  -4   3 91.3634 69.3686   4
   0  -5  -3 50.0957 3.35793   7
   0  -5   3 45.9831 3.83869   7
   0   5  -3 51.8362 6.02233   3
  -1  -5  -3 -126.44 105.874   4
  -1  -5   3 -74.902 116.295   4
   2  -5   3 359.776 13.0408   7
   2  -5   3 371.388 14.4052   5
  -2  -5  -3 384.473 11.4377   7
   2   5  -3 377.409 12.2033   6
  -2  -5   3 383.337 12.3039   7
   2  -5  -3 353.048 14.2327   5
   2  -5  -3 367.710 12.1919   7
   3  -5   3 462.148 16.0195   5
   3   5  -3 457.368 14.0310   6
  -3  -5  -3 449.337 13.7879   6
  -3  -5  -3 451.216 15.4914   1
  -3  -5  -3 446.118 14.4662   7
   3   5   3 431.528 13.2847   6
   3  -5  -3 452.897 15.8561   5
   3  -5  -3 421.734 14.8366   7
  -3  -5   3 429.763 14.7225   7
  -3   5  -3 426.287 15.4846   1
  -3  -5   3 440.703 15.5929   1
   4   5  -3 28.4469 4.79856   6
  -4  -5  -3 29.0886 3.41796   6
  -4  -5  -3 61.2076 70.4272   4
  -4  -5  -3 20.2645 4.31552   1
  -4  -5   3 129.554 107.005   4
   4  -5  -3 31.7913 4.87369   5
  -4  -5   3 27.8984 4.59399   1
  -4   5  -3 23.7666 4.93386   1
   4   5   3 31.3286 4.63006   6
   5   5  -3 11.6989 3.22478   6
  -5  -5  -3 -40.932 48.2880   4
  -5  -5   3 -17.534 56.3536   4
  -6  -5  -3 -8.9373 33.6904   4
  -6   5  -3 33.1204 40.9151   4
   0  -6   3 191.882 9.80418   7
   0  -6   3 196.843 10.1724   5
   0  -6  -3 206.743 7.96937   7
   0  -6  -3 196.944 10.5673   1
   0   6  -3 197.405 9.84739   3
   0  -6   3 199.058 9.92578   1
   0  -6  -3 184.955 10.5145   5
  -1  -6  -3 97.5377 6.69386   1
   1  -6   3 95.7507 6.28755   5
   1   6  -3 101.304 8.29878   3
  -1  -6  -3 98.6828 5.70480   7
   1  -6   3 97.1708 9.65113   7
   1  -6   3 101.523 6.44704   1
   1  -6  -3 99.7696 6.43737   7
  -1   6  -3 105.770 8.03742   3
  -1  -6   3 101.992 8.17779   7
  -1  -6   3 92.8002 7.72351   1
   1  -6  -3 101.862 6.47292   5
  -2  -6  -3 161.749 105.573   4
   2  -6   3 174.074 8.25247   1
  -2  -6  -3 156.765 8.82572   1
   2  -6   3 168.814 8.95737   5
  -2  -6   3 171.854 8.94776   1
  -2  -6   3 38.0424 105.828   4
  -2   6  -3 163.606 7.80087   1
   2  -6  -3 168.235 8.99257   5
  -3  -6  -3 154.064 7.54399   1
  -3  -6  -3 180.484 89.9927   4
   3  -6   3 162.327 8.71189   5
   3  -6  -3 163.621 7.91709   5
  -3   6  -3 174.745 8.38906   1
  -3  -6   3 -13.668 99.1341   4
  -3  -6   3 161.642 7.57259   1
  -4  -6  -3 -17.139 67.6563   4
   4   6  -3 0.76823 4.64398   6
  -4  -6  -3 2.66415 3.44502   1
   4  -6   3 0.31123 3.62111   5
  -4  -6   3 -13.995 76.2314   4
  -4   6  -3 7.92036 3.61777   1
   4  -6  -3 7.20525 3.60546   5
  -5  -6  -3 29.7750 3.51088   1
  -5  -6  -3 12.8200 38.9036   4
  -5  -6   3 14.6977 42.1899   4
   0  -7   3 104.931 7.45656   1
   0  -7  -3 106.334 7.88584   5
   0  -7   3 99.3801 7.87702   5
   0  -7  -3 114.422 7.65922   1
   1  -7   3 296.458 11.6817   1
   1  -7   3 291.001 12.0207   5
  -1  -7  -3 297.640 11.4858   1
   1  -7  -3 303.759 12.1519   1
   1  -7  -3 280.822 11.0341   5
  -1  -7   3 292.138 11.3690   1
   2  -7   3 346.325 12.9124   5
   2  -7   3 347.334 11.9461   1
  -2  -7  -3 315.693 12.1345   1
   2  -7  -3 331.694 12.0909   5
  -2   7  -3 324.472 11.4175   1
  -2  -7   3 315.740 11.4412   1
  -3   7  -3 123.882 5.76855   1
   3  -7  -3 121.815 5.91518   5
   4  -7   3 11.1031 2.36903   5
  -4  -7  -3 11.4104 1.99934   1
   4  -7  -3 6.91414 2.13885   5
   0  -8  -3 335.519 11.4331   1
   0  -8   3 346.543 11.7042   5
   0  -8  -3 326.688 11.4175   5
   1  -8   3 24.0657 3.49313   5
   1  -8   3 20.1456 2.65883   1
   1  -8  -3 17.9861 2.46679   5
  -1   8  -3 20.7644 2.45045   1
  -1  -8   3 20.1015 2.95454   1
   2  -8   3 8.34059 2.75825   5
  -2  -8  -3 5.81900 1.81746   1
  -2   8  -3 4.27587 1.85054   1
   2  -8  -3 5.39791 1.95203   5
  -2  -8   3 5.22548 1.90192   1
  -3  -8  -3 49.8687 2.81824   1
   3  -8   3 36.5256 3.28890   5
  -3  -8   3 39.6129 3.06741   1
   3  -8  -3 53.7470 3.18038   5
   0  -9   3 46.1716 2.85854   1
   0   9  -3 57.8240 2.91866   1
   1   9  -3 6.70890 1.42791   1
  -1   9  -3 3.92614 1.47567   1
  -1  -9   3 5.27359 1.49988   1
   0   0  -4 5670.41 147.184   3
   0   0  -4 5588.23 144.211   7
  -1   0  -4 3840.59 98.2120   3
  -1   0   4 3712.26 95.9277   7
  -1   0  -4 3655.53 95.7376   7
   1   0  -4 3790.82 95.9356   7
   2   0  -4 33.0726 2.07088   7
  -2   0  -4 28.8670 2.13087   3
  -2   0   4 29.0695 2.60690   7
  -2   0  -4 30.7191 1.86181   7
  -3   0  -4 122.082 5.15688   3
  -4   0  -4 -94.897 121.081   4
  -5   0  -4 -16.629 112.568   4
  -5   0   4 171.957 127.633   4
  -6   0   4 -20.098 93.7808   4
  -7   0  -4 -21.844 41.9940   4
   0  -1   4 5986.34 157.383   7
   0   1  -4 6376.58 157.382   7
   0   1  -4 6016.21 160.964   3
   0  -1  -4 6254.48 160.748   3
   1   1  -4 3310.88 85.8525   7
   1  -1   4 3237.14 85.7862   7
  -1  -1  -4 3272.47 85.3057   7
  -1  -1  -4 3527.82 85.2786   7
  -1  -1  -4 3373.87 87.7598   3
  -1   1  -4 3466.98 89.4628   3
  -1  -1   4 3349.45 87.4035   7
   1  -1  -4 3407.11 87.1960   7
   2   1  -4 797.653 21.5614   7
  -2   1  -4 800.730 21.9657   3
  -2   1  -4 804.515 21.3522   7
   2  -1  -4 795.613 21.3720   7
  -2  -1   4 789.108 21.4166   7
  -3  -1  -4 1738.11 46.0491   3
   3   1  -4 1664.02 40.9295   6
  -3  -1  -4 1734.36 44.5953   7
  -3  -1  -4 1663.36 40.7790   6
  -3   1  -4 1718.43 47.5554   3
  -3  -1   4 1710.28 42.4043   6
  -3  -1   4 1783.26 46.6544   7
   3  -1  -4 1829.18 46.7522   7
  -3   1  -4 1776.65 46.5325   7
  -4  -1  -4 37.6733 116.266   4
  -4   1  -4 3.74540 2.34607   3
  -5  -1  -4 17.2585 112.964   4
  -5   1   4 -39.229 120.499   4
  -5   1  -4 356.754 124.645   4
  -5   1  -4 307.457 12.4885   1
  -6   1   4 -138.82 86.2663   4
  -6  -1  -4 20.5415 81.4662   4
  -6   1  -4 75.8816 83.9901   4
  -6   1  -4 58.2776 6.42159   1
   6   1   4 39.6293 5.52136   6
  -6  -1   4 108.419 95.2998   4
  -7  -1  -4 22.2598 39.9122   4
  -7   1  -4 -18.805 42.1199   4
   0  -2   4 825.185 22.6190   7
   0   2  -4 863.841 23.2518   3
   0  -2  -4 886.488 21.8323   7
   0   2  -4 835.838 22.6097   7
  -1  -2  -4 2916.28 77.1156   7
  -1   2   4 3119.57 78.7924   3
  -1  -2  -4 3132.11 76.8790   7
   1   2  -4 2917.91 77.6511   7
   1  -2   4 2991.11 77.7447   7
  -1  -2   4 3031.67 71.2200   7
   1  -2  -4 2378.17 70.6720   7
  -1   2  -4 2866.71 72.8515   3
   2  -2   4 791.419 21.8545   7
   2  -2  -4 803.373 21.2929   7
  -2   2  -4 795.923 21.5157   7
  -2  -2   4 772.464 21.4008   7
  -2   2  -4 778.495 21.8975   3
   3   2  -4 733.206 19.0778   6
  -3  -2  -4 724.471 19.1134   6
  -3  -2  -4 762.650 20.2340   7
  -3  -2   4 729.630 18.9314   6
   3  -2  -4 746.657 20.7454   7
  -3  -2   4 727.055 20.8732   7
  -3   2  -4 732.942 21.0839   3
  -4  -2  -4 59.9824 115.776   4
   4   2  -4 283.834 9.55092   6
  -4  -2  -4 275.940 9.18478   2
  -4  -2  -4 280.099 9.54978   6
  -4  -2  -4 261.345 9.37914   7
  -4  -2   4 831.902 160.066   4
  -5   2   4 28.7577 119.605   4
  -5  -2  -4 18.2268 4.26778   1
  -5  -2  -4 -46.944 104.976   4
  -5  -2   4 44.4809 85.7917   4
  -5   2  -4 -104.50 110.648   4
  -6  -2  -4 89.7136 7.05285   6
  -6   2   4 66.3535 90.6045   4
  -6  -2  -4 83.7765 5.16335   1
   6   2  -4 88.1283 7.31029   6
  -6  -2  -4 30.2883 53.1107   4
  -6  -2   4 -2.3906 61.3662   4
  -6   2  -4 17.8651 57.0427   4
  -7  -2  -4 -24.764 35.0885   4
  -7   2  -4 6.39868 38.8574   4
   0  -3   4 72.6102 3.56180   7
  -1   3   4 716.769 19.9276   3
  -1  -3  -4 719.273 19.1355   7
  -1  -3  -4 759.629 19.0901   7
   1  -3   4 729.775 20.0688   7
  -1  -3   4 717.278 19.7502   7
  -1   3  -4 728.453 20.4253   3
  -2  -3  -4 1092.07 27.9076   7
   2  -3   4 1102.66 29.1529   7
   2   3  -4 1040.03 26.3826   6
  -2  -3  -4 1008.82 26.2196   6
   2  -3  -4 1100.59 29.2510   7
  -2  -3   4 1088.63 29.4979   7
  -2   3  -4 1084.23 30.2046   3
  -3  -3  -4 322.755 10.1970   6
   3   3  -4 327.627 9.90214   6
  -3  -3  -4 322.273 9.95413   7
  -3  -3   4 317.864 10.7076   7
  -3   3  -4 326.441 11.2458   3
   3  -3  -4 323.439 11.1279   7
  -4  -3  -4 318.142 12.8893   1
  -4  -3  -4 334.130 10.7615   6
   4   3  -4 327.058 10.3917   6
  -4  -3  -4 324.947 10.7735   2
  -4  -3  -4 330.911 11.6977   7
  -4  -3   4 -13.731 126.719   4
   5   3  -4 124.919 7.31546   6
  -5  -3  -4 131.608 6.52457   6
  -5  -3  -4 128.265 7.54324   1
  -5  -3   4 -51.014 75.8369   4
  -6   3   4 40.1373 55.6058   4
  -6  -3  -4 52.5525 4.56139   1
  -6  -3  -4 -5.1306 67.0326   4
   6   3  -4 47.8374 4.76079   6
  -6   3  -4 -1.2855 51.2644   4
  -6  -3   4 7.90989 78.1361   4
   0   4  -4 125.595 5.95004   3
   0  -4   4 119.513 5.22195   7
   0  -4  -4 112.863 3.95502   7
  -1  -4  -4 1158.70 29.5181   7
   1  -4   4 1090.56 30.5888   7
  -1   4  -4 1098.40 30.5984   3
   1  -4  -4 1119.10 29.0571   7
  -1  -4   4 1062.15 29.6516   7
  -2  -4  -4 106.702 6.17284   6
   2  -4   4 108.212 7.11325   7
  -2  -4  -4 109.800 4.24364   7
   2   4  -4 116.782 6.04018   6
   2  -4  -4 106.786 5.02879   7
  -2   4  -4 103.666 6.13646   3
  -2  -4   4 107.540 5.73736   7
  -3  -4  -4 67.8819 5.39265   6
  -3  -4  -4 49.1497 103.373   4
  -3  -4  -4 58.6003 4.74509   2
  -3  -4  -4 60.0378 3.69483   7
   3   4  -4 62.9868 5.46087   6
   3  -4  -4 48.6832 7.72405   5
   3  -4  -4 58.8514 4.93797   7
  -3  -4   4 52.1599 133.330   4
  -3  -4   4 57.6694 6.73448   7
   4   4  -4 349.961 12.0283   6
  -4  -4  -4 369.988 11.6565   6
  -4  -4  -4 375.835 13.9339   1
   5   4  -4 6.68413 3.31961   6
  -5  -4  -4 7.55121 2.85501   6
  -5  -4  -4 8.78200 3.50124   1
   5   4   4 4.16322 2.87314   6
  -5   4  -4 6.28611 3.99732   1
  -5  -4   4 -33.572 65.7677   4
  -6  -4  -4 -33.718 42.6151   4
  -6   4   4 23.3481 48.9658   4
  -6   4  -4 -76.991 46.6138   4
   0   5  -4 380.807 13.4656   3
   0  -5   4 381.169 12.6694   7
   0  -5  -4 385.270 11.2071   7
  -1  -5  -4 -135.87 106.256   4
  -1  -5   4 -40.568 117.897   4
  -2  -5  -4 247.677 8.41700   7
  -2  -5  -4 306.094 12.5826   1
   2  -5   4 259.388 11.0893   1
   2  -5   4 247.456 11.4553   5
   2   5  -4 254.853 9.85277   6
   2  -5  -4 235.073 8.60841   7
  -2  -5   4 245.463 10.1071   7
  -2  -5   4 72.1454 114.782   4
   2  -5  -4 239.470 9.96337   5
  -2   5  -4 248.896 10.9221   3
  -3  -5  -4 192.437 8.26927   7
   3   5  -4 205.939 8.99204   6
  -3  -5  -4 37.7192 74.6689   4
  -3  -5  -4 206.744 7.76801   6
  -3  -5  -4 193.135 10.1780   1
   3  -5   4 203.078 10.2720   5
   3  -5  -4 188.033 9.91778   5
  -3   5  -4 186.924 8.49952   1
  -3  -5   4 182.060 11.3944   7
   3  -5  -4 192.202 9.17722   7
  -3  -5   4 201.674 9.64625   1
  -4  -5  -4 33.6816 95.0512   4
  -4  -5  -4 49.7034 6.19778   6
   4   5  -4 39.0113 4.97295   6
  -4  -5  -4 50.7169 5.06759   1
  -4  -5   4 46.0251 6.56898   1
   4   5   4 43.4975 4.86243   6
  -4  -5   4 -59.070 76.4560   4
  -5  -5  -4 -11.849 48.3931   4
  -5  -5   4 -66.854 75.4959   4
  -6  -5  -4 -27.085 34.5102   4
   0  -6   4 32.1527 5.82155   7
   0  -6  -4 20.0182 3.07581   7
   0   6  -4 30.1127 6.52479   3
   0  -6  -4 25.9534 4.32085   1
   0  -6  -4 15.0312 3.87205   5
   0  -6   4 17.8970 4.76285   5
   0  -6   4 28.7421 4.68125   1
   1   6  -4 34.0114 5.61095   3
   1  -6   4 32.4478 4.94801   5
   1  -6   4 40.3592 7.06367   7
   1  -6   4 36.6713 5.05642   1
  -1  -6  -4 33.3284 5.33199   1
  -1  -6  -4 37.4498 4.12878   7
   1  -6  -4 42.8467 6.71402   5
  -1  -6   4 39.8617 5.03429   1
  -1   6  -4 32.6057 5.34460   3
  -1  -6   4 38.8601 4.78146   7
   1  -6  -4 35.5659 4.17164   7
   2  -6   4 344.714 12.7093   1
   2  -6   4 337.683 12.7022   5
  -2  -6  -4 347.351 12.4756   1
  -2  -6   4 331.206 12.5457   1
   2  -6  -4 323.678 12.7844   5
  -2   6  -4 327.819 11.8702   1
  -3  -6  -4 194.233 8.58916   1
   3   6  -4 188.138 9.48593   6
   3  -6   4 202.350 8.64942   5
  -3   6  -4 189.327 8.88963   1
   3  -6  -4 189.928 8.51796   5
  -3  -6   4 193.031 8.05342   1
  -4  -6  -4 132.145 6.33864   1
   4  -6   4 135.318 6.35977   5
  -4  -6  -4 37.3605 67.3203   4
   4   6  -4 136.812 8.28090   6
  -4  -6   4 23.8875 54.5408   4
   4  -6  -4 137.633 7.26406   5
   4   6   4 134.547 8.52650   6
  -4   6  -4 137.643 6.21902   1
  -5  -6  -4 -16.277 38.2023   4
  -5   6   4 -1.9668 48.7855   4
  -5   6  -4 20.7575 44.3529   4
   0  -7   4 445.862 15.5734   1
   0  -7  -4 442.321 15.5390   1
   0  -7   4 463.353 15.6573   5
   0  -7  -4 461.891 15.7817   5
   1  -7   4 44.2652 4.89187   5
   1  -7   4 45.0513 6.22999   1
  -1  -7  -4 43.9729 4.70213   1
   1  -7  -4 42.0182 5.01419   5
  -1  -7   4 40.0566 5.81076   1
   2  -7   4 245.591 9.80658   5
  -2  -7  -4 240.845 9.34126   1
   2  -7   4 258.269 10.3559   1
  -2   7  -4 243.200 9.95279   1
  -2  -7   4 232.589 9.65125   1
   2  -7  -4 241.194 9.71727   5
  -3   7  -4 16.5162 3.21657   1
   3  -7  -4 13.4516 2.44237   5
  -3  -7   4 23.3623 2.71182   1
  -4  -7  -4 22.6247 2.62584   1
   4  -7   4 17.7751 3.23902   5
   4  -7  -4 22.9140 3.09301   5
  -4  -7   4 20.1548 2.58524   1
   0  -8  -4 121.232 5.55761   1
   0  -8  -4 125.875 7.05566   5
   0  -8   4 120.622 5.52572   1
   0  -8   4 112.253 5.76442   5
   1  -8   4 113.330 5.40820   1
  -1  -8  -4 107.808 5.19580   1
   1  -8   4 105.591 6.25448   5
  -1  -8   4 112.740 5.65612   1
   1  -8  -4 100.858 6.08265   5
  -1   8  -4 110.986 5.01868   1
   2  -8   4 23.2447 3.09803   5
  -2  -8  -4 26.0273 2.83652   1
  -2  -8   4 24.4895 3.00621   1
   2  -8  -4 25.5387 3.16251   5
  -2   8  -4 18.9306 2.20686   1
  -3  -8  -4 55.0681 2.91263   1
  -3   8  -4 37.0669 2.94741   1
   3  -8  -4 47.6567 2.98574   5
  -3  -8   4 42.2986 2.83044   1
   0  -9   4 60.7913 3.16570   1
   0   9  -4 72.4382 3.30958   1
   1   9  -4 7.56126 1.29397   1
  -1  -9   4 19.1899 2.20280   1
  -1   9  -4 18.1967 2.00983   1
   0   0  -5 -0.2713 0.63565   3
   0   0  -5 -0.5016 0.35100   7
  -1   0  -5 142.378 4.08630   7
  -1   0  -5 138.518 4.51145   3
   1   0  -5 135.446 4.31336   7
   1   0  -5 136.790 4.00031   3
  -2   0  -5 282.911 8.71263   3
   2   0  -5 289.788 8.54538   7
  -2   0  -5 270.447 8.05269   7
  -2   0   5 279.450 8.49673   7
  -3   0  -5 90.7285 4.12169   3
  -3   0  -5 77.6650 3.60232   7
  -4   0  -5 -74.234 120.402   4
  -5   0  -5 -67.378 79.5072   4
  -5   0   5 -44.162 85.5230   4
  -6   0  -5 -3.5625 3.71651   1
  -6   0   5 -1.4020 65.7815   4
  -6   0  -5 35.4536 61.9820   4
  -7   0  -5 -54.162 38.2772   4
   0   1  -5 511.715 14.3377   3
   0   1  -5 536.727 13.9890   7
   0  -1  -5 522.781 13.4645   7
   0  -1  -5 535.997 13.4480   7
   0  -1   5 504.104 14.0360   7
   0  -1  -5 516.460 14.0668   3
  -1  -1  -5 2646.56 65.9409   7
   1   1  -5 2581.65 66.5871   7
  -1  -1  -5 2692.17 68.0663   3
  -1  -1  -5 2543.59 65.9679   7
   1  -1   5 2447.68 66.4844   7
  -1   1  -5 2540.42 68.3436   3
   1  -1  -5 2621.73 66.5312   7
  -1  -1   5 2615.10 66.8139   7
   2   1  -5 1206.30 32.0904   7
  -2   1  -5 1235.54 33.3627   3
   2  -1  -5 1246.21 32.5111   7
  -2   1  -5 1245.94 32.4256   7
  -2  -1   5 1197.55 32.5739   7
   3   1  -5 463.466 12.9958   6
  -3  -1  -5 472.620 14.2996   3
  -3  -1  -5 475.280 12.8396   6
  -3  -1  -5 456.157 13.2913   7
  -3   1  -5 491.337 14.4030   3
   3  -1  -5 461.591 13.9627   7
  -3   1  -5 467.978 13.7587   7
   4   1  -5 253.405 8.68465   6
  -4  -1  -5 241.654 8.57664   6
  -4  -1  -5 60.9418 82.5425   4
  -4  -1  -5 242.839 8.52223   2
  -4  -1  -5 242.275 9.11283   7
  -4  -1  -5 243.614 10.1209   3
  -4  -1   5 129.169 151.204   4
  -4   1  -5 46.6362 121.546   4
  -5  -1  -5 199.110 8.39258   6
   5   1  -5 194.384 8.92107   6
  -5  -1  -5 203.149 9.83064   1
  -5  -1  -5 199.134 7.73637   2
  -5  -1   5 41.2252 91.4325   4
  -5   1  -5 37.4030 113.223   4
  -6   1   5 -7.5578 65.1901   4
  -6  -1  -5 -29.040 79.1026   4
  -6   1  -5 -51.595 78.1396   4
  -6  -1   5 -24.606 66.7166   4
  -7  -1  -5 -6.2643 38.6118   4
  -7   1  -5 13.3244 42.6268   4
   0  -2  -5 305.450 7.69377   7
   0   2  -5 297.485 8.59256   7
   0   2  -5 288.793 8.84506   3
   0  -2   5 289.276 8.72192   7
   0  -2  -5 299.376 7.68923   7
  -1  -2  -5 635.528 17.8199   3
  -1  -2  -5 660.874 16.4940   7
   1  -2   5 645.055 17.6573   7
   1   2  -5 628.303 17.5051   7
  -1  -2   5 641.484 17.2512   7
  -1   2  -5 618.590 17.5864   3
  -2  -2  -5 6789.12 178.164   3
  -2   2  -5 6830.89 170.544   7
   2  -2  -5 6737.04 170.318   7
  -2  -2   5 6382.21 170.476   7
   3   2  -5 8.59746 2.78562   6
  -3  -2  -5 6.57346 1.62469   7
  -3  -2  -5 6.05817 2.67043   6
   3  -2  -5 7.83642 2.04643   7
  -3   2  -5 10.5791 2.72417   3
  -3  -2   5 9.85019 3.00557   7
   4   2  -5 281.093 9.76530   6
  -4  -2  -5 290.529 9.82255   7
  -4  -2  -5 298.200 9.35818   6
  -4  -2  -5 280.327 9.53797   2
  -4  -2   5 55.8661 148.543   4
  -5  -2  -5 206.772 7.68331   6
  -5  -2  -5 201.762 7.74788   2
  -5  -2  -5 202.457 8.53271   1
  -5  -2  -5 64.7180 75.5733   4
  -5   2  -5 -120.77 116.564   4
  -5  -2   5 33.7087 123.620   4
  -6  -2  -5 3.75051 72.5588   4
  -6   2   5 32.3022 62.4035   4
  -6  -2   5 11.3499 62.2748   4
  -6   2  -5 36.1121 59.3607   4
   0  -3   5 100.954 4.41626   7
   0  -3  -5 101.052 3.09900   7
  -1  -3  -5 146.495 4.20187   7
   1  -3   5 147.407 5.85001   7
  -1  -3  -5 147.407 4.16098   7
  -1   3  -5 138.772 5.60545   3
  -1  -3   5 143.084 5.08365   7
  -2  -3  -5 619.897 17.1283   6
  -2  -3  -5 668.010 17.6103   7
   2   3  -5 687.271 17.1885   6
  -2  -3   5 649.020 18.6535   7
   2  -3  -5 648.065 18.1167   7
  -2   3  -5 669.232 19.0249   3
   3   3  -5 96.4599 4.89798   6
  -3  -3  -5 87.9119 6.13838   2
  -3  -3  -5 107.976 4.50367   7
  -3  -3  -5 100.127 5.59447   6
  -3   3  -5 101.183 5.41068   3
   3  -3  -5 95.3151 5.99886   7
  -3  -3   5 97.3027 6.54634   7
  -4  -3  -5 31.6064 4.00444   6
  -4  -3  -5 -27.365 77.6544   4
   4   3  -5 31.0771 3.95025   6
  -4  -3  -5 27.9998 3.69030   2
  -4  -3  -5 38.1789 5.22322   1
  -4  -3  -5 30.7141 4.16877   7
  -4  -3   5 -57.431 91.7409   4
   5   3  -5 14.4890 3.35479   6
  -5  -3  -5 13.2293 3.13687   6
  -5  -3  -5 79.5763 97.3588   4
  -5   3   5 -97.464 110.100   4
  -5  -3   5 65.6302 109.887   4
  -5   3  -5 12.6449 4.09186   1
  -5   3  -5 -54.591 72.8940   4
  -6  -3  -5 1.60519 4.41940   6
   6   3  -5 1.80934 4.52890   6
  -6  -3  -5 -2.7949 2.67784   1
  -6  -3  -5 6.22680 44.5455   4
  -6   3   5 59.1182 84.6358   4
  -6   3  -5 88.9407 51.5070   4
   0  -4   5 152.812 6.28895   7
   0  -4  -5 150.124 4.73241   7
   0   4  -5 151.599 6.80571   3
  -1  -4  -5 173.439 5.14709   7
   1  -4   5 173.722 7.46328   7
   1   4  -5 152.068 7.34827   6
   1  -4  -5 164.135 5.57757   7
  -1  -4   5 170.402 6.36927   7
  -1   4  -5 168.686 7.26488   3
  -2  -4  -5 441.006 12.3085   7
  -2  -4  -5 439.659 12.8671   6
   2   4  -5 433.632 12.9258   6
  -2   4  -5 441.071 14.1503   3
  -2  -4   5 427.599 13.6145   7
   2  -4  -5 428.352 13.0304   7
  -3  -4  -5 77.9497 105.171   4
   3   4  -5 194.690 8.13947   6
   3  -4   5 184.330 9.18592   5
  -3  -4  -5 188.623 8.01143   6
  -3  -4  -5 195.981 7.48240   2
  -3  -4  -5 188.116 7.22448   7
  -3  -4   5 138.830 140.334   4
   3  -4  -5 180.603 10.3944   5
   3  -4  -5 192.346 9.05283   7
  -3  -4   5 194.317 9.88860   7
  -4  -4  -5 -27.792 68.1786   4
  -4  -4  -5 64.5338 6.05106   6
  -4  -4  -5 69.0457 7.35346   1
   4   4  -5 85.9396 6.50262   6
  -4  -4   5 80.6759 128.133   4
   4  -4  -5 73.3927 6.57595   5
  -4   4  -5 89.9948 7.72106   1
  -5  -4  -5 -48.426 55.0815   4
  -5  -4   5 9.60247 94.1050   4
  -5   4  -5 98.1270 5.69571   1
   5   4   5 94.7237 5.73470   6
  -6  -4  -5 12.4331 40.2401   4
  -6   4   5 21.9396 76.7383   4
  -6   4  -5 13.4611 46.6602   4
   0  -5   5 324.905 11.6703   7
   0   5  -5 324.250 12.2794   3
   0  -5  -5 341.870 9.89605   7
  -1  -5  -5 537.293 16.1894   7
   1  -5   5 594.815 18.8399   7
   1  -5   5 653.622 20.7774   5
   1   5  -5 584.529 18.7178   3
  -1  -5   5 606.235 18.1790   7
  -1   5  -5 560.979 18.0639   3
   1  -5  -5 573.478 16.5452   7
   2   5  -5 79.5583 5.27345   6
  -2  -5  -5 85.0922 4.05129   7
  -2  -5  -5 -8.0758 80.1232   4
   2  -5   5 77.2503 5.85392   5
  -2  -5  -5 77.4924 6.49929   1
   2  -5   5 77.1931 6.46454   1
   2  -5  -5 82.7075 5.72083   7
  -2  -5   5 -29.343 82.7844   4
  -2  -5   5 87.2317 7.95881   1
  -2  -5   5 67.4240 7.37670   7
  -2   5  -5 71.6141 6.02568   1
   2  -5  -5 71.8864 7.14345   5
  -2   5  -5 80.3108 6.31203   3
  -3  -5  -5 195.234 8.76161   6
  -3  -5  -5 190.712 8.88556   1
   3   5  -5 189.115 7.77823   6
  -3  -5  -5 60.4197 106.010   4
   3  -5   5 198.378 8.93924   5
   3  -5  -5 174.694 10.7414   7
  -3  -5   5 185.406 8.38206   1
  -3  -5   5 19.2122 119.601   4
   3  -5  -5 184.088 8.58324   5
  -3   5  -5 185.837 8.25926   1
  -3  -5   5 176.661 10.1386   7
  -4  -5  -5 491.579 16.9382   1
   4   5  -5 490.278 14.6453   6
  -4  -5  -5 508.126 14.5718   6
   4  -5  -5 497.607 17.2830   5
  -4  -5   5 476.694 16.0068   1
   4   5   5 512.627 14.6175   6
  -4   5  -5 501.477 16.6249   1
   5   5  -5 94.4958 5.47647   6
  -5  -5  -5 84.7060 4.56010   1
  -5  -5  -5 35.8629 47.0230   4
   5   5   5 86.7818 5.75287   6
  -5   5  -5 87.0238 4.40902   1
  -6  -5  -5 22.2704 2.13193   1
   0  -6  -5 286.459 11.6482   5
   0   6  -5 299.515 14.4019   3
   0  -6  -5 302.356 11.6547   1
   0  -6   5 285.418 11.7405   7
   0  -6   5 300.379 11.4949   5
   0  -6   5 314.421 12.3688   1
  -1  -6  -5 60.3139 4.26531   7
   1  -6   5 53.1683 7.08406   1
   1  -6   5 50.7830 6.80829   5
  -1  -6  -5 52.1287 5.73891   1
   1  -6  -5 48.0836 5.36099   7
  -1  -6   5 54.4532 7.98033   5
  -1  -6   5 54.2876 5.28973   1
   1  -6  -5 60.9096 6.85490   5
  -1  -6   5 45.5106 6.97993   7
   2  -6   5 603.884 19.6095   1
  -2  -6  -5 616.609 19.5248   1
   2  -6   5 623.547 20.7113   5
   2  -6  -5 618.036 20.1006   5
  -2   6  -5 595.864 19.1769   1
  -2  -6   5 606.726 19.6496   1
  -3  -6  -5 61.2443 85.3741   4
   3  -6   5 58.3625 6.65848   5
   3   6  -5 54.0990 6.02546   6
  -3  -6  -5 45.3986 4.94091   1
  -3  -6   5 50.5982 4.61015   1
   3  -6  -5 54.9887 6.15322   5
  -3   6  -5 49.4631 6.24922   1
  -3  -6   5 -22.195 96.9621   4
  -4  -6  -5 6.74731 46.4525   4
   4  -6   5 64.0389 4.76719   5
   4   6  -5 66.4427 7.32187   6
  -4  -6   5 -25.756 77.3116   4
   4  -6  -5 65.1055 5.52095   5
  -4   6  -5 66.1859 5.49870   1
  -4  -6   5 67.0957 4.37297   1
  -5   6   5 -27.895 52.6715   4
  -5  -6  -5 11.5350 37.9972   4
  -5   6  -5 0.20934 45.2350   4
   0  -7  -5 24.6628 3.69464   1
   0  -7   5 25.4801 3.34892   1
   0  -7  -5 19.4689 4.65541   5
   0  -7   5 25.3091 4.45496   5
   1  -7   5 87.3377 6.73057   1
  -1  -7  -5 87.3561 5.64217   1
   1  -7   5 88.0872 6.89440   5
   1  -7  -5 92.2574 7.21977   5
  -1  -7   5 83.4319 5.52348   1
  -2  -7  -5 47.4596 4.44790   1
   2  -7   5 47.2341 4.67714   5
  -2   7  -5 46.9929 5.99571   1
   2  -7  -5 48.3528 4.73911   5
  -2  -7   5 52.7171 5.56666   1
   3  -7   5 7.53335 3.46319   5
  -3  -7  -5 13.4729 3.23372   1
   3  -7  -5 11.8978 2.50774   5
  -3  -7   5 15.4066 2.17410   1
  -3   7  -5 10.3482 2.22353   1
  -4  -7  -5 52.6361 3.15962   1
   4  -7   5 44.5753 3.71082   5
  -4  -7   5 49.8154 3.18942   1
   4  -7  -5 38.3401 3.53706   5
   0  -8   5 13.8265 2.28250   1
   0  -8   5 6.87268 3.36296   5
   1  -8   5 127.940 5.59078   1
   1  -8   5 121.863 6.38448   5
  -1  -8  -5 112.975 5.41518   1
  -1  -8   5 123.913 5.42809   1
   1  -8  -5 121.616 5.73592   5
  -1   8  -5 123.077 5.37041   1
   2  -8   5 150.402 6.64641   5
  -2  -8  -5 144.299 6.00385   1
  -2  -8   5 128.653 5.24969   1
   2  -8  -5 132.721 5.66819   5
  -2   8  -5 128.197 5.21947   1
  -3  -8  -5 11.7198 1.61570   1
   3  -8   5 19.6235 2.71755   5
   3  -8  -5 12.9116 1.99057   5
  -3  -8   5 7.08663 1.63005   1
  -3   8  -5 10.5460 2.26584   1
   0   9  -5 61.3869 3.13176   1
   0   0  -6 4585.71 116.950   7
   0   0  -6 4569.49 119.651   3
   1   0  -6 1106.30 27.7003   3
   1   0  -6 1040.53 27.4611   7
  -1   0  -6 1031.26 27.2273   7
  -1   0  -6 1012.01 28.1699   3
  -2   0  -6 525.108 14.3646   7
   2   0  -6 530.860 14.7300   7
  -3   0  -6 127.777 5.02631   7
  -3   0  -6 115.136 5.68120   6
  -3   0  -6 132.454 5.37300   3
  -4   0  -6 537.714 17.2708   3
   4   0  -6 540.966 15.2592   6
  -4   0  -6 540.395 16.4440   7
  -4   0  -6 500.218 15.4004   2
  -4   0  -6 545.501 15.0477   6
  -6   0  -6 -0.8694 2.50431   1
  -6   0  -6 -87.664 60.0538   4
  -7   0  -6 -23.919 38.6838   4
   0  -1  -6 2161.20 56.4396   3
   0  -1  -6 2077.90 54.9332   7
   0  -1  -6 2168.59 54.9125   7
   0   1  -6 2163.07 56.6984   3
   0   1  -6 2169.69 55.4313   7
   1   1  -6 2303.57 59.2868   7
  -1  -1  -6 2244.07 58.5787   7
   1   1  -6 2426.67 60.4740   3
  -1  -1  -6 2223.36 60.5336   3
  -1  -1  -6 2257.41 58.6234   7
   1  -1  -6 2367.14 60.3365   7
  -1   1  -6 2402.23 60.5240   7
  -1  -1   6 2289.50 60.6421   7
  -1   1  -6 2323.88 62.0477   3
   2   1  -6 45.2599 3.49740   7
   2  -1  -6 42.0584 2.69914   7
  -2  -1   6 44.4961 2.93276   7
  -2   1  -6 45.5063 3.01777   3
  -2   1  -6 44.1079 2.63845   7
   3   1  -6 167.376 6.03952   6
  -3  -1  -6 169.438 6.37397   6
  -3  -1  -6 160.951 5.64997   7
  -3  -1  -6 173.076 6.96560   3
  -3   1  -6 164.480 6.18489   7
  -3   1  -6 175.332 6.58468   3
  -4  -1  -6 50.4500 5.10514   2
   4   1  -6 53.8028 4.18643   6
  -4  -1  -6 57.6427 82.4888   4
  -4  -1  -6 52.5850 5.40784   7
  -4  -1  -6 54.8535 4.96811   6
  -4  -1  -6 48.7817 6.22157   3
  -4   1  -6 166.691 123.780   4
  -5   1   6 -86.608 127.174   4
  -5  -1  -6 -70.086 111.462   4
  -5   1  -6 -14.321 106.103   4
  -6  -1  -6 194.953 8.91678   6
  -6  -1  -6 202.774 7.97088   1
  -6   1  -6 220.954 8.19442   1
   6   1   6 197.615 9.48401   6
  -7  -1  -6 2.57817 38.1751   4
  -7   1  -6 21.9672 43.9843   4
   0  -2  -6 76.3249 2.12402   7
   0   2  -6 71.0202 3.30553   3
   0  -2   6 72.9726 3.55969   7
   0  -2  -6 74.3794 2.08301   7
   0   2  -6 70.6612 3.10219   7
   1  -2   6 53.9526 3.00328   7
  -1  -2  -6 59.2528 1.64179   7
  -1  -2  -6 60.4118 1.66874   7
  -1  -2  -6 60.7628 2.98732   3
   1   2  -6 50.5937 3.48135   7
  -1  -2   6 51.7038 2.69494   7
  -2  -2  -6 681.264 17.8811   7
  -2  -2  -6 667.098 19.2254   3
  -2   2  -6 652.763 19.0187   3
  -2   2  -6 671.076 18.4729   7
  -2  -2   6 669.109 18.6900   7
  -3  -2  -6 129.172 5.75291   6
  -3  -2  -6 127.142 4.93227   7
   3   2  -6 127.565 5.91074   6
   3  -2  -6 138.629 6.59903   7
  -3   2  -6 131.308 5.73066   3
  -4  -2  -6 713.572 20.4541   2
  -4  -2  -6 706.069 19.3343   6
  -4  -2  -6 701.627 20.7290   7
   4   2  -6 734.825 19.5135   6
  -4   2  -6 731.564 22.8543   3
  -5  -2  -6 12.5339 3.70577   2
  -5  -2  -6 13.2784 3.79575   1
  -5  -2  -6 26.0557 76.6431   4
  -5  -2  -6 17.4601 3.70493   6
   5   2  -6 13.6872 4.26182   6
  -5   2   6 -125.63 126.020   4
  -5   2  -6 12.8789 3.36255   1
  -5   2  -6 5.37280 115.712   4
  -6  -2  -6 10.2476 3.20592   6
   6   2  -6 1.05891 3.66142   6
  -6   2  -6 -28.175 57.5222   4
   6   2   6 -0.1027 3.27083   6
   0  -3  -6 182.432 5.29375   7
   0  -3   6 188.512 6.78838   7
   0  -3  -6 198.253 5.24907   7
  -1  -3  -6 467.545 12.0564   7
  -1  -3  -6 460.689 12.0194   7
   1  -3   6 456.170 13.6056   7
  -1   3  -6 441.690 13.1208   3
   1  -3  -6 432.665 11.9739   7
  -1  -3   6 432.441 12.8983   7
  -2  -3  -6 1543.82 37.5631   6
  -2  -3  -6 1598.94 40.2989   7
   2   3  -6 1513.97 37.8322   6
  -2   3  -6 1472.58 41.2821   3
   2  -3  -6 1527.98 39.8966   7
  -2  -3   6 1522.54 40.4150   7
  -3  -3  -6 36.1366 119.950   4
  -3  -3  -6 224.089 7.49388   6
  -3  -3  -6 205.322 7.86786   2
  -3  -3  -6 225.703 7.36215   7
   3   3  -6 222.452 7.72355   6
  -3   3  -6 226.259 9.48011   3
   3  -3  -6 226.575 8.29721   7
  -4  -3  -6 118.364 5.66652   2
   4   3  -6 124.663 6.98186   6
  -4  -3  -6 134.038 8.44315   1
  -4  -3  -6 130.046 6.96910   7
  -4  -3  -6 133.701 6.97702   6
  -4  -3  -6 34.8259 80.1243   4
  -4   3  -6 125.959 7.39715   1
  -5  -3  -6 9.31620 68.1566   4
  -5  -3  -6 62.2967 6.16865   1
  -5  -3  -6 58.7900 6.22427   6
   5   3  -6 62.4305 5.07689   6
  -5   3   6 277.962 119.998   4
  -5   3  -6 -44.466 100.871   4
  -6  -3  -6 3.68174 42.8695   4
  -6  -3  -6 25.1841 4.60281   6
  -6  -3  -6 30.0889 3.07151   1
   6   3  -6 35.9312 4.07928   6
  -6   3  -6 -14.509 52.2948   4
   6   3   6 26.9033 5.08520   6
   0  -4   6 1025.78 28.8266   7
   0   4  -6 1057.46 29.5861   3
   0  -4  -6 1053.03 27.3420   7
   1   4  -6 263.845 9.33812   3
  -1  -4  -6 266.639 7.31911   7
   1   4  -6 253.875 9.24779   6
   1  -4   6 258.213 9.39583   7
   1  -4  -6 260.780 7.91212   7
  -1   4  -6 260.610 9.44374   3
  -1  -4   6 255.000 8.93518   7
  -2  -4  -6 822.626 21.9495   7
  -2  -4  -6 816.893 21.3997   6
   2   4  -6 824.255 21.6028   6
  -2   4  -6 824.553 23.8454   3
  -2  -4   6 793.551 23.2142   7
   2  -4  -6 790.700 22.3311   7
   3  -4   6 304.357 13.3758   5
  -3  -4  -6 324.423 10.1634   6
  -3  -4  -6 321.517 12.8452   1
   3   4  -6 302.191 10.1361   6
  -3  -4  -6 312.664 10.8021   2
  -3  -4  -6 310.062 10.0433   7
  -3   4  -6 298.038 11.5364   1
  -3   4  -6 321.076 13.0535   3
   3  -4  -6 291.821 11.8070   5
   3  -4  -6 316.087 10.7943   7
  -4  -4  -6 155.468 99.1337   4
  -4  -4  -6 111.540 6.57639   2
  -4  -4  -6 105.546 6.63250   1
  -4   4  -6 105.495 6.56919   1
   4  -4  -6 109.888 8.41152   5
  -5  -4  -6 -77.211 77.5358   4
  -5   4   6 -10.681 65.6970   4
   5   4   6 90.2472 5.75088   6
  -5   4  -6 92.6255 5.48729   1
  -6  -4  -6 -14.212 39.3957   4
  -6   4  -6 18.1491 45.8680   4
   0  -5   6 64.8906 5.36090   7
   0  -5  -6 60.1120 3.49142   7
   0   5  -6 71.0546 6.62654   3
  -1  -5  -6 23.7963 83.7575   4
   1   5  -6 190.249 9.62747   3
   1  -5   6 161.324 9.23603   5
  -1  -5  -6 183.011 5.71023   7
  -1  -5   6 181.747 8.00471   7
   1  -5  -6 179.549 6.54229   7
   1  -5  -6 184.622 9.59113   5
  -1   5  -6 161.616 8.87906   3
   2   5  -6 271.186 10.0644   6
  -2  -5  -6 271.077 8.42224   7
   2  -5   6 266.200 11.5884   5
   2  -5   6 272.800 11.0485   1
  -2  -5  -6 264.164 12.0158   1
   2   5  -6 278.368 12.3531   3
  -2   5  -6 279.971 10.4083   1
  -2  -5   6 268.673 12.3536   7
   2  -5  -6 267.259 10.6889   5
  -2   5  -6 265.639 10.8673   3
  -2  -5   6 246.478 11.5751   1
   2  -5  -6 253.748 9.63850   7
  -3  -5  -6 210.866 9.28424   6
   3   5  -6 204.096 8.81357   6
  -3  -5  -6 198.134 10.1472   1
   3  -5   6 200.308 10.2738   5
  -3   5  -6 200.274 9.53776   1
  -3  -5   6 189.701 10.0402   1
   3  -5  -6 204.660 9.83561   5
  -3  -5   6 59.6788 114.779   4
  -4  -5  -6 -18.729 90.6212   4
   4   5  -6 1.86226 4.04636   6
  -4  -5  -6 0.95053 3.01272   6
  -4  -5  -6 -0.4132 2.85280   1
   4  -5  -6 2.99827 4.06194   5
   4   5   6 -3.7908 3.05786   6
  -4   5  -6 1.41358 2.73111   1
   5   5  -6 26.9051 3.66885   6
  -5  -5  -6 17.5621 48.2930   4
  -5   5   6 -18.901 80.0833   4
  -5  -5  -6 25.4743 3.87677   6
   5   5   6 31.6472 3.90176   6
  -5   5  -6 20.9479 52.5121   4
  -5   5  -6 26.1629 3.02585   1
   0  -6   6 13.0776 4.23711   5
   0  -6  -6 8.44957 3.66823   5
   0  -6  -6 9.44584 2.43756   7
   0  -6   6 11.4603 3.18104   1
   1  -6   6 263.763 11.1284   5
  -1  -6  -6 242.171 8.35728   7
   1  -6   6 253.182 10.2130   1
  -1  -6  -6 257.293 11.4752   1
   1  -6  -6 237.301 10.3593   5
  -1  -6   6 250.263 10.7399   1
  -1  -6   6 262.168 11.5851   5
  -2  -6  -6 -12.910 70.0538   4
   2  -6   6 93.6935 7.52799   5
   2  -6   6 91.5282 6.21925   1
  -2  -6  -6 95.7400 7.43095   1
  -2   6  -6 88.4773 5.71989   1
   2  -6  -6 88.0294 7.18122   5
  -2  -6   6 91.5206 7.28634   1
  -3  -6  -6 220.212 9.80118   1
   3  -6   6 221.500 10.2806   5
   3   6  -6 217.518 8.68428   6
  -3   6  -6 208.134 8.64252   1
  -3  -6   6 216.778 9.53938   1
   3  -6  -6 214.241 9.84665   5
   4   6  -6 6.49993 3.37572   6
  -4  -6  -6 -16.299 44.6975   4
  -4  -6   6 13.9327 2.51541   1
   4  -6  -6 7.08782 3.27800   5
  -4   6  -6 8.08014 2.19678   1
  -5  -6  -6 0.01529 36.4314   4
  -5  -6  -6 1.85211 1.50239   1
  -5   6  -6 -3.4676 48.1713   4
   0  -7   6 64.9276 6.76201   5
   0  -7  -6 63.8536 7.31399   5
   0  -7   6 52.9699 5.92201   1
   1  -7   6 146.742 7.66099   1
   1  -7   6 145.315 8.21651   5
  -1  -7  -6 148.031 8.10118   1
  -1  -7   6 142.087 6.79537   1
  -1   7  -6 136.056 7.71241   1
   1  -7  -6 152.088 7.21570   5
  -2  -7  -6 71.3931 4.94381   1
   2  -7   6 75.5981 6.78849   5
   2  -7  -6 75.4094 6.36520   5
  -2  -7   6 62.2392 6.07928   1
  -2   7  -6 76.4453 6.12321   1
   3  -7   6 76.2648 4.78227   5
  -3  -7  -6 83.1654 5.64141   1
   3  -7  -6 80.5171 5.39078   5
  -3  -7   6 71.6604 5.26072   1
  -3   7  -6 65.4281 4.83505   1
   4  -7   6 62.3062 3.97110   5
  -4  -7  -6 72.1890 3.46895   1
   4  -7  -6 39.5587 3.33123   5
   0   8  -6 5.87710 2.82477   1
   0  -8   6 -0.5741 3.09876   5
   0  -8   6 -1.8247 2.51507   1
  -1  -8  -6 56.8498 3.93260   1
   1  -8   6 61.3713 4.75189   5
   1  -8   6 56.6056 3.86252   1
  -1  -8   6 62.5891 4.87415   1
  -1   8  -6 62.8456 3.83150   1
   1  -8  -6 64.0009 4.07236   5
   2  -8   6 8.08095 2.03809   5
  -2  -8  -6 11.2751 1.92843   1
  -2   8  -6 10.3716 1.92734   1
  -2  -8   6 12.0630 2.03479   1
   2  -8  -6 8.02747 2.61713   5
  -3  -8  -6 65.3893 3.01665   1
   3  -8  -6 51.1407 3.25391   5
  -3   8  -6 54.7928 2.88735   1
  -3  -8   6 66.1662 3.75973   1
   0   0  -7 -0.0304 0.85197   3
   0   0  -7 1.66185 0.77650   7
   1   0  -7 91.4905 3.01300   3
  -1   0  -7 87.8181 3.05410   7
   1   0  -7 86.5558 3.34223   7
  -1   0  -7 91.8775 3.41406   3
  -2   0  -7 4180.59 109.247   7
   2   0  -7 4337.81 109.716   7
   3   0  -7 464.632 13.0245   6
  -3   0  -7 470.621 13.1120   6
  -3   0  -7 484.731 13.8419   7
  -3   0  -7 477.787 14.7222   3
   4   0  -7 65.8566 5.94181   6
  -4   0  -7 236.154 121.575   4
  -4   0  -7 59.1907 4.54024   7
  -4   0  -7 62.8324 5.44491   6
  -4   0  -7 59.6065 6.03871   2
  -4   0  -7 53.4074 6.35119   3
  -6   0  -7 124.114 6.13905   1
  -6   0  -7 51.0338 58.9931   4
   0   1  -7 4547.19 118.104   3
   0   1  -7 4514.40 115.469   7
   0  -1  -7 4358.33 115.017   7
   0  -1  -7 4432.13 115.076   7
   0  -1  -7 4675.39 117.867   3
  -1  -1  -7 94.6439 3.78806   3
   1   1  -7 90.0157 3.88326   7
  -1  -1  -7 96.7076 3.08174   7
  -1  -1  -7 102.836 2.96547   7
  -1  -1   7 85.9240 3.52323   7
   1  -1  -7 77.0433 2.95535   7
  -1   1  -7 91.3792 3.37742   7
   2   1  -7 1190.50 31.4731   7
  -2  -1  -7 1154.13 32.0976   3
  -2   1  -7 1163.31 32.1318   3
  -2   1  -7 1175.63 31.1426   7
   2  -1  -7 1184.05 31.2070   7
   3   1  -7 1102.88 27.5579   6
  -3  -1  -7 1114.87 30.9781   3
  -3  -1  -7 1061.73 27.3251   6
  -3  -1  -7 1115.95 29.4762   7
  -3   1  -7 1069.40 28.9676   7
  -3   1  -7 1049.93 26.5313   6
   3  -1  -7 1075.46 29.3523   7
   4   1  -7 575.610 15.7102   6
  -4  -1  -7 576.292 15.6349   6
  -4  -1  -7 559.637 16.6540   2
  -4  -1  -7 558.678 16.8790   7
  -4  -1  -7 562.471 18.3841   3
   5   1  -7 416.066 12.5747   6
  -5  -1  -7 400.872 12.4404   2
  -5  -1  -7 395.379 13.8666   1
  -6  -1  -7 97.1285 7.39976   6
  -6  -1  -7 59.3080 81.7685   4
  -6   1  -7 1.79136 55.5409   4
   0  -2  -7 988.900 25.7573   7
   0  -2  -7 1007.10 25.7183   7
   0   2  -7 1004.63 26.7226   7
  -1  -2  -7 223.843 7.34558   3
   1   2  -7 232.578 7.77540   7
  -1  -2  -7 249.304 6.23138   7
  -1  -2  -7 236.873 6.23709   7
  -1  -2   7 246.045 7.73328   7
  -2  -2  -7 290.780 8.71959   6
  -2  -2  -7 310.508 9.64174   3
  -2  -2  -7 298.848 8.36468   7
   2   2  -7 294.374 9.28999   6
   2  -2  -7 308.045 9.16537   7
  -2   2  -7 302.608 9.78789   3
  -2  -2   7 305.386 9.75632   7
  -2   2  -7 306.559 9.50037   7
  -3  -2  -7 69.1802 5.25805   3
   3   2  -7 66.4052 5.14781   6
  -3  -2  -7 71.9496 3.92313   6
  -3  -2  -7 67.1940 3.47566   7
   3  -2  -7 73.9526 4.35625   7
  -3   2  -7 68.9022 4.27599   3
  -4  -2  -7 421.821 13.6275   7
  -4  -2  -7 430.540 12.6020   6
  -4  -2  -7 429.777 13.1337   2
   4   2  -7 436.538 12.7945   6
  -4  -2  -7 415.832 15.4315   1
  -4   2  -7 422.190 14.6581   3
  -4   2  -7 414.518 14.5631   1
  -5  -2  -7 334.979 11.4143   2
  -5  -2  -7 334.297 11.2770   6
   5   2  -7 317.808 10.7271   6
  -5  -2  -7 341.057 12.5391   1
  -5   2  -7 -16.521 115.871   4
   6   2  -7 51.4176 5.30321   6
  -6  -2  -7 54.8417 4.82906   6
  -6  -2  -7 54.8087 4.63239   1
  -6  -2  -7 19.7569 69.6873   4
  -6   2  -7 63.5549 76.6315   4
  -6   2  -7 62.2293 4.16744   1
   6   2   7 60.9632 6.72383   6
   0  -3   7 1049.73 29.1499   7
   0   3  -7 1102.30 29.9572   3
   0  -3  -7 1085.49 27.8589   7
   1   3  -7 480.727 14.6056   3
  -1  -3   7 441.161 13.1475   7
  -1   3  -7 444.181 13.4229   3
   1  -3  -7 440.928 12.1941   7
  -2  -3  -7 376.135 10.9588   6
   2   3  -7 399.370 11.6203   6
  -2  -3  -7 395.617 10.7134   7
  -2  -3   7 375.759 12.0167   7
  -2   3  -7 390.239 12.3279   3
   2  -3  -7 382.033 11.4508   7
  -3  -3  -7 46.9482 5.01347   2
  -3  -3  -7 52.1627 3.49879   7
  -3  -3  -7 46.6637 4.85105   6
   3   3  -7 40.7888 3.99931   6
  -3  -3  -7 -37.916 120.749   4
   3  -3  -7 58.7715 5.54461   7
  -3   3  -7 49.4095 6.10660   3
  -4  -3  -7 370.650 11.8871   2
   4   3  -7 361.681 11.3269   6
  -4  -3  -7 346.674 12.7726   1
  -4  -3  -7 335.241 12.0028   7
  -4  -3  -7 363.451 11.3011   6
  -4   3  -7 360.689 13.7880   1
  -5  -3  -7 -46.618 66.1777   4
   5   3  -7 21.7599 4.14868   6
  -5   3  -7 -12.309 109.222   4
  -6  -3  -7 1.08285 1.76083   1
  -6  -3  -7 -21.195 43.2250   4
  -6  -3  -7 0.40317 2.96896   6
   6   3  -7 -0.8344 3.34837   6
  -6   3  -7 25.7758 74.2773   4
   0  -4   7 24.2652 3.13246   7
   0  -4  -7 28.2339 1.85642   7
   0   4  -7 24.9075 3.45318   3
  -1  -4  -7 132.980 4.04505   7
   1   4  -7 133.048 6.37233   3
   1   4  -7 138.705 6.99866   6
  -1   4  -7 131.069 6.56642   3
   1  -4  -7 126.693 4.60875   7
  -2  -4  -7 260.683 7.26030   7
  -2  -4  -7 250.935 8.86922   6
  -2  -4  -7 234.376 9.80184   2
   2   4  -7 231.692 8.82658   6
  -2  -4  -7 45.0413 130.882   4
  -2   4  -7 243.260 10.0911   3
  -2  -4   7 239.434 10.5642   7
   2  -4  -7 260.347 8.55125   7
  -3  -4  -7 265.405 9.89312   2
   3   4  -7 279.524 10.0615   6
   3  -4   7 279.295 11.3316   5
  -3  -4  -7 276.594 9.85848   6
  -3  -4  -7 264.270 10.7957   1
  -3  -4  -7 275.327 8.99748   7
   3  -4  -7 278.799 10.8949   7
   3  -4  -7 268.825 12.0008   5
  -3   4  -7 270.530 11.3101   3
  -3   4  -7 279.708 10.8093   1
  -4  -4  -7 -8.6397 99.4054   4
  -4  -4  -7 42.7535 5.11416   1
  -4  -4  -7 48.1766 4.37703   2
  -4  -4  -7 41.0683 4.34026   6
   4   4  -7 27.2828 4.35804   6
  -4   4  -7 36.7400 5.02144   1
   4  -4  -7 35.6932 5.45991   5
  -5  -4  -7 128.178 6.34615   6
  -5  -4  -7 128.242 6.95414   1
   5   4  -7 127.180 6.38006   6
  -5  -4  -7 131.652 82.6495   4
  -5   4  -7 46.0968 86.3420   4
  -5   4  -7 128.953 7.14564   1
   5   4   7 123.804 6.46578   6
  -6  -4  -7 2.67695 39.5148   4
  -6   4  -7 85.6679 67.9125   4
  -6   4  -7 43.2121 2.98466   1
   0   5  -7 95.1468 7.82631   3
   0  -5   7 87.9769 7.78092   5
   0  -5  -7 87.6714 3.61120   7
   1  -5   7 633.465 20.7434   5
   1   5  -7 617.509 20.2683   3
  -1  -5  -7 612.856 16.6618   7
   1  -5  -7 592.684 16.9117   7
   1  -5  -7 616.519 19.8849   5
  -1   5  -7 612.063 19.6236   3
  -1  -5   7 573.168 20.3812   5
  -2  -5  -7 258.800 113.348   4
   2  -5   7 251.277 10.4242   5
   2   5  -7 253.821 11.3385   3
  -2  -5  -7 259.395 7.79006   7
  -2  -5  -7 248.139 11.7279   1
   2   5  -7 254.101 9.98257   6
   2  -5   7 264.253 11.5823   1
   2  -5  -7 252.352 10.2576   5
   2  -5  -7 242.025 9.23165   7
  -2  -5   7 245.145 11.3118   1
  -2   5  -7 246.002 10.7484   1
  -2   5  -7 241.275 10.9095   3
  -3  -5  -7 -77.693 104.043   4
   3  -5  -7 218.034 9.36269   5
  -3   5  -7 203.115 9.76781   1
  -3  -5   7 207.532 10.0036   1
  -4  -5  -7 28.5067 3.71108   6
  -4  -5  -7 28.6683 3.66745   1
   4   5  -7 22.1247 4.65842   6
  -4   5  -7 30.3368 4.49369   1
   4   5   7 22.0665 3.58634   6
   4  -5  -7 19.3852 4.48331   5
  -5  -5  -7 -35.717 45.2282   4
   5   5  -7 43.3652 4.89290   6
  -5   5  -7 46.6497 3.29937   1
   5   5   7 40.0963 5.12661   6
  -5   5  -7 22.4406 52.3249   4
   0  -6   7 2.52937 3.07594   5
   0  -6  -7 8.11948 4.79883   5
   0  -6   7 3.98314 2.98851   1
   0  -6  -7 0.93475 2.35951   7
   1  -6   7 734.050 23.4129   1
  -1  -6  -7 770.322 23.6151   1
   1  -6   7 738.617 23.8621   5
  -1  -6   7 746.484 23.9594   5
  -1  -6   7 748.611 23.1340   1
   1  -6  -7 767.562 24.5738   5
  -2  -6  -7 53.3431 6.70966   1
  -2  -6  -7 23.8756 68.9253   4
   2  -6   7 56.0299 5.33488   5
   2  -6   7 55.7414 5.27175   1
  -2   6  -7 52.7531 4.82154   1
  -2  -6   7 42.7119 6.29110   1
   2  -6  -7 49.2093 4.81456   5
  -3  -6  -7 84.6126 6.86030   1
   3  -6   7 90.0236 7.25576   5
   3   6  -7 79.8884 7.60515   6
  -3   6  -7 93.4676 5.71828   1
   3  -6  -7 87.3086 5.76614   5
  -3  -6   7 95.3904 5.68436   1
  -4  -6  -7 -8.2242 45.6806   4
  -4  -6  -7 35.7882 4.86260   1
   4   6  -7 36.9198 3.93606   6
   4  -6   7 37.1443 4.25839   5
  -4   6  -7 29.9843 4.39065   1
   4  -6  -7 37.6548 3.93800   5
  -5  -6  -7 -17.131 36.8963   4
  -5   6  -7 39.5922 2.87916   1
   0  -7  -7 244.251 10.1080   5
   0  -7   7 250.853 9.98448   5
   0  -7   7 244.489 9.46174   1
  -1  -7  -7 51.6122 5.03618   1
   1  -7   7 53.0459 4.67477   1
   1  -7   7 56.1137 4.93609   5
   1  -7  -7 56.8496 6.61452   5
  -1  -7   7 56.5015 4.50442   1
  -1  -7   7 56.1941 5.39395   5
  -1   7  -7 57.8342 4.55959   1
  -2  -7  -7 1.76216 3.51645   1
  -2  -7   7 -0.9914 3.42758   1
  -2   7  -7 4.03742 3.24783   1
   3  -7   7 78.8377 4.60006   5
  -3  -7  -7 74.3486 4.40913   1
  -3   7  -7 81.0399 4.82648   1
   3  -7  -7 71.9998 4.21920   5
  -3  -7   7 80.2640 4.31836   1
  -4  -7  -7 12.5261 1.80575   1
  -4   7  -7 15.5389 2.44806   1
   4  -7  -7 19.0228 2.55271   5
   0   8  -7 26.3559 2.92331   1
   0  -8   7 16.3576 3.18361   5
   0  -8   7 22.8054 2.91870   1
   1  -8   7 9.23485 1.95094   5
  -1   8  -7 8.88823 2.00299   1
  -1  -8   7 12.7570 2.70396   1
  -2  -8  -7 56.7606 3.59203   1
   2  -8   7 80.1014 4.09710   5
   2  -8  -7 79.5869 4.03249   5
  -2  -8   7 58.7586 3.77534   1
  -2   8  -7 76.6913 3.77837   1
   3  -8  -7 15.3831 2.08700   5
  -3   8  -7 10.2181 1.44187   1
   0   0  -8 84.7463 3.07718   7
   0   0  -8 80.4745 3.15153   3
   1   0  -8 1570.93 41.0172   3
  -1   0  -8 1549.78 41.5912   3
   1   0  -8 1537.75 40.5153   7
   2   0  -8 32.9838 2.47561   7
  -2   0  -8 31.6252 2.51973   3
   3   0  -8 111.719 6.19790   6
  -3   0  -8 126.835 5.80245   6
  -3   0  -8 110.958 6.02337   3
  -3   0  -8 116.295 5.13010   7
  -4   0  -8 -116.88 123.977   4
  -5   0  -8 43.9460 4.17608   2
  -5   0  -8 42.2341 5.02339   1
  -5   0  -8 -26.022 105.972   4
  -5   0  -8 34.1412 3.80995   6
  -6   0  -8 77.8529 78.2055   4
   0  -1  -8 1718.54 44.6475   7
   0   1  -8 1746.58 46.2133   3
   0   1  -8 1752.96 45.1600   7
   0  -1  -8 1678.81 44.7614   7
   0  -1  -8 1769.76 45.9335   3
   1   1  -8 572.595 15.7706   7
   1   1  -8 582.446 15.8407   3
  -1  -1  -8 549.500 16.0360   3
  -1   1  -8 577.898 15.8385   7
  -2  -1  -8 1369.54 37.1357   3
   2   1  -8 1344.89 36.4424   7
   2   1  -8 1412.19 36.5582   3
  -2  -1  -8 1316.97 35.4763   7
  -2   1  -8 1372.28 36.9827   3
  -2   1  -8 1330.20 35.7237   7
   3   1  -8 410.017 11.7615   6
  -3  -1  -8 411.720 11.9651   6
  -3  -1  -8 414.203 12.1212   7
  -3  -1  -8 411.108 13.1690   3
   3  -1  -8 407.627 12.7778   7
  -3   1  -8 411.927 12.7933   7
  -3   1  -8 429.918 13.6078   3
  -3   1  -8 403.961 11.6153   6
  -4  -1  -8 335.953 11.8279   7
  -4  -1  -8 607.292 137.058   4
  -4  -1  -8 340.521 12.4906   3
  -4  -1  -8 352.809 11.5764   2
   4   1  -8 368.983 10.8317   6
  -4  -1  -8 337.529 11.1291   6
  -4  -1  -8 328.867 12.5589   1
  -4   1  -8 336.996 12.4064   1
  -4   1  -8 337.382 11.1343   6
  -4   1  -8 348.811 12.4818   3
  -5  -1  -8 59.0779 4.16466   2
   5   1  -8 54.0299 5.25082   6
  -5  -1  -8 36.4181 111.387   4
  -5  -1  -8 59.8233 5.11934   1
  -5  -1  -8 46.7970 4.95747   6
  -5   1  -8 2.42133 111.890   4
  -6  -1  -8 46.8854 54.5697   4
  -6  -1  -8 104.801 7.51689   6
   6   1   8 91.2837 5.95446   6
  -6   1  -8 27.2850 60.6655   4
  -6   1  -8 70.3504 4.53200   1
   0  -2  -8 5952.57 152.786   7
   0   2  -8 6032.89 153.775   7
   1   2  -8 3566.79 92.8065   7
  -1  -2  -8 3531.19 91.5313   7
  -1  -2  -8 3664.27 91.5355   7
  -2  -2  -8 579.740 17.1884   3
  -2  -2  -8 598.256 15.6152   7
   2   2  -8 567.356 16.9270   3
  -2  -2  -8 595.694 15.5727   6
   2   2  -8 569.847 15.4028   6
  -2   2  -8 578.540 17.5139   3
  -2   2  -8 603.998 17.1190   7
   2  -2  -8 606.839 16.7932   7
  -3  -2  -8 715.929 21.1499   3
  -3  -2  -8 677.444 19.9929   2
  -3  -2  -8 734.582 18.7458   6
   3   2  -8 711.376 18.7214   6
  -3  -2  -8 687.766 19.3322   7
  -3   2  -8 739.237 21.9469   3
   3  -2  -8 722.805 20.9325   7
   4   2  -8 104.802 5.56048   6
  -4  -2  -8 107.726 5.30295   2
  -4  -2  -8 107.526 6.31686   7
  -4  -2  -8 113.887 8.38271   1
  -4  -2  -8 -4.6236 122.136   4
  -4  -2  -8 105.290 6.20660   6
  -4   2  -8 114.597 7.79226   3
  -4   2  -8 114.630 8.67706   1
  -5  -2  -8 290.081 10.1756   2
   5   2  -8 274.506 10.4307   6
  -5  -2  -8 272.821 11.0152   1
  -5  -2  -8 271.428 10.2556   6
  -5   2  -8 -36.873 106.050   4
  -6  -2  -8 7.16261 2.66935   1
  -6  -2  -8 2.00466 4.23247   6
  -6  -2  -8 -41.935 49.3484   4
   6   2  -8 11.4200 4.93201   6
  -6   2  -8 3.07744 51.2478   4
  -6   2  -8 5.28663 2.11735   1
   6   2   8 1.30469 4.64663   6
   0   3  -8 46.2982 3.34262   3
   0  -3  -8 50.7163 1.94120   7
   0  -3  -8 46.2336 1.74325   7
  -1  -3  -8 340.033 8.53846   7
   1   3  -8 323.740 10.3036   6
   1   3  -8 326.044 10.9153   3
  -1   3  -8 310.673 10.2785   3
   1  -3  -8 314.503 8.97523   7
   2   3  -8 237.914 8.17338   6
   2   3  -8 232.465 8.36676   3
  -2  -3  -8 221.846 6.65811   7
  -2  -3  -8 222.323 7.88310   6
  -2   3  -8 218.991 8.79179   3
   2  -3  -8 225.009 7.28406   7
  -3  -3  -8 170.051 7.46733   2
  -3  -3  -8 178.139 6.82682   6
   3   3  -8 180.958 7.66102   6
  -3  -3  -8 180.327 6.37478   7
  -3  -3  -8 164.876 122.642   4
  -3   3  -8 179.627 8.08567   3
   3  -3  -8 165.411 7.98196   7
   4   3  -8 520.980 15.5686   6
  -4  -3  -8 514.778 15.0107   6
  -4  -3  -8 538.311 15.9249   2
  -4  -3  -8 516.697 17.1505   1
  -4   3  -8 543.015 17.7362   1
  -5  -3  -8 116.199 5.74533   2
   5   3  -8 117.882 6.12027   6
  -5  -3  -8 115.219 6.04486   1
  -5  -3  -8 115.730 7.00795   6
  -5   3  -8 111.151 6.03412   1
   6   3  -8 59.8757 4.79014   6
  -6  -3  -8 55.7438 3.48545   1
  -6  -3  -8 25.4001 44.0413   4
  -6  -3  -8 54.5194 4.86831   6
  -6   3  -8 -7.8469 51.5996   4
   0   4  -8 38.3205 4.07928   3
   0  -4  -8 40.2439 1.87439   7
   1   4  -8 168.542 7.93478   3
  -1  -4  -8 166.138 4.61544   7
   1   4  -8 162.394 6.49239   6
  -1   4  -8 165.127 7.21102   3
   1  -4  -8 163.868 5.55902   7
  -2  -4  -8 83.4316 6.98033   2
  -2  -4  -8 49.8186 130.552   4
  -2  -4  -8 88.4990 3.40183   7
   2   4  -8 92.3632 6.06487   6
   2   4  -8 83.7227 6.16302   3
  -2  -4  -8 99.3007 5.10032   6
   2  -4  -8 91.2310 6.17092   5
   2  -4  -8 87.9719 4.97994   7
  -2   4  -8 83.5109 7.16207   3
  -3  -4  -8 310.098 9.68522   7
  -3  -4  -8 309.404 10.6062   6
   3   4  -8 318.881 10.7505   6
   3  -4   8 304.009 13.1622   5
   3   4  -8 296.807 12.5864   3
  -3  -4  -8 304.386 123.012   4
  -3  -4  -8 305.860 10.2428   2
  -3  -4  -8 305.674 11.6571   1
  -3   4  -8 293.042 11.3732   1
  -3   4  -8 310.093 13.8106   3
   3  -4  -8 306.637 11.8544   7
   3  -4  -8 288.493 11.5336   5
  -4  -4  -8 109.564 6.65222   2
  -4  -4  -8 1.35464 73.1669   4
   4   4  -8 104.043 6.05396   6
  -4  -4  -8 106.583 6.47195   1
  -4  -4  -8 110.619 5.84357   6
  -4   4  -8 110.185 7.77678   1
   4  -4  -8 102.669 6.89736   5
   5   4  -8 108.985 7.48342   6
  -5  -4  -8 95.8858 6.03580   6
  -5  -4  -8 102.747 6.29333   1
  -5  -4  -8 10.3964 56.3085   4
  -5   4  -8 -28.458 63.8750   4
  -6  -4  -8 13.7433 40.5388   4
  -6   4  -8 19.9298 2.00806   1
   0  -5   8 91.4675 7.94618   5
   0  -5  -8 102.075 3.78839   7
   0  -5  -8 103.765 9.21718   5
   0   5  -8 99.6405 8.47067   3
   1  -5   8 680.094 22.1635   5
  -1  -5  -8 707.509 18.1835   7
   1   5  -8 687.511 21.6325   3
   1  -5   8 685.460 21.5523   1
   1  -5  -8 704.320 19.1539   7
  -1   5  -8 692.504 21.7091   3
  -1  -5   8 656.424 21.8937   1
  -1  -5   8 699.885 22.2141   5
   1  -5  -8 679.582 22.1843   5
  -2  -5  -8 355.139 9.96896   7
  -2  -5  -8 338.519 13.6387   1
   2   5  -8 326.508 15.1786   3
   2  -5   8 349.096 12.9669   5
   2   5  -8 357.042 11.9027   6
   2  -5   8 359.920 12.8297   1
  -2   5  -8 336.540 12.2186   1
  -2  -5   8 331.124 13.4272   1
   2  -5  -8 324.574 11.0198   7
  -2   5  -8 336.728 13.5634   3
   2  -5  -8 356.015 13.4011   5
  -3  -5  -8 367.198 12.5395   6
   3   5  -8 373.093 12.7632   6
   3  -5   8 384.222 14.7638   5
  -3  -5  -8 394.424 14.2957   1
   3  -5  -8 392.988 14.5823   5
  -3   5  -8 377.867 13.9899   1
  -4  -5  -8 18.7458 3.85609   6
  -4  -5  -8 12.8479 3.17884   1
  -4  -5  -8 -2.4977 59.5653   4
   4   5  -8 12.9208 3.41270   6
   4  -5  -8 10.0641 3.21360   5
  -4   5  -8 12.5893 2.91313   1
  -5  -5  -8 73.9752 5.49054   6
  -5  -5  -8 80.7158 4.77907   1
   5   5  -8 66.3540 6.51175   6
  -5   5  -8 26.1194 57.1606   4
   5   5   8 73.3125 5.48059   6
   0  -6  -8 184.119 10.0054   5
   0  -6   8 176.000 8.38814   5
   0  -6   8 172.726 7.98358   1
   1  -6   8 100.258 6.09404   1
   1  -6   8 102.831 6.25080   5
  -1  -6   8 104.527 8.42760   5
  -1  -6   8 107.873 6.47680   1
   1  -6  -8 98.6750 6.35910   5
  -1   6  -8 95.0294 6.22267   1
  -2  -6  -8 120.325 6.59570   1
   2  -6   8 125.032 6.91354   5
  -2   6  -8 114.827 7.46696   1
   2  -6  -8 114.017 7.66333   5
  -2  -6   8 120.234 6.36723   1
  -3  -6  -8 20.8081 79.6225   4
   3   6  -8 74.4575 7.45702   6
  -3  -6  -8 67.0655 5.01843   1
   3  -6   8 64.0774 5.37472   5
  -3   6  -8 66.2057 5.13509   1
   3  -6  -8 66.4144 5.01376   5
  -3  -6   8 67.2633 5.10549   1
  -4  -6  -8 52.4139 4.95986   1
   4   6  -8 61.8375 7.16427   6
  -4  -6  -8 0.35553 48.0413   4
   4  -6  -8 52.8445 4.06291   5
  -4   6  -8 58.9767 3.67375   1
  -5  -6  -8 0.29965 1.40324   1
   0  -7  -8 15.6628 3.43863   5
   0  -7   8 16.8457 2.82521   1
   0  -7   8 17.6129 3.42478   5
   1  -7   8 55.0841 6.07423   5
   1  -7   8 47.3009 5.91907   1
   1  -7  -8 41.7901 4.70279   5
  -1  -7   8 41.2062 4.06948   1
  -1  -7   8 45.4421 4.49614   5
  -1   7  -8 42.1907 5.26757   1
  -2  -7  -8 49.9255 3.88001   1
   2  -7   8 49.9333 4.22203   5
  -2   7  -8 43.1963 4.05410   1
   2  -7  -8 50.1735 3.96367   5
  -3  -7  -8 -1.3852 2.71717   1
   3  -7   8 -2.8813 2.95656   5
   3  -7  -8 1.66225 2.05668   5
  -3  -7   8 -0.1552 1.96233   1
  -3   7  -8 -4.2374 2.40841   1
  -4  -7  -8 18.6943 2.24700   1
  -4   7  -8 31.0612 3.25069   1
   4  -7  -8 22.9367 2.78368   5
   0  -8   8 60.5955 3.94669   5
   0   8  -8 62.2126 3.57469   1
   0  -8   8 68.8527 3.95546   1
   1  -8   8 36.2688 3.20692   5
   1   8  -8 33.9810 3.07216   1
  -1  -8   8 34.7226 2.91158   1
  -1   8  -8 38.0960 3.22836   1
   1  -8  -8 42.6446 4.71807   5
   2   8  -8 23.9882 2.72044   1
  -2  -8   8 29.8492 2.55069   1
   2  -8  -8 19.0873 2.91168   5
   0   0  -9 1.13948 1.15872   3
   0   0  -9 -0.1205 0.88570   7
   1   0  -9 89.5881 3.74379   7
   1   0  -9 93.4164 3.34088   3
  -2   0  -9 12.3958 2.25592   3
  -2   0  -9 7.10623 2.68674   6
   2   0  -9 7.49603 1.93182   7
  -3   0  -9 601.494 17.1169   7
  -3   0  -9 589.687 18.3988   3
   3   0  -9 621.304 16.1672   6
  -3   0  -9 594.039 16.0362   6
  -4   0  -9 189.793 7.09667   6
  -4   0  -9 -80.086 127.074   4
   4   0  -9 187.963 8.50923   6
  -4   0  -9 181.064 8.74108   3
  -4   0  -9 184.061 8.00297   2
  -4   0  -9 181.355 8.94375   7
  -4   0  -9 186.812 10.0163   1
  -5   0  -9 7.51588 3.18719   6
  -5   0  -9 -83.572 109.208   4
  -6   0  -9 349.604 11.5541   1
   0   1  -9 8.07043 1.53440   3
   0   1  -9 3.76174 1.31641   7
   0  -1  -9 4.86244 1.30406   3
   1   1  -9 326.179 9.27428   3
   1   1  -9 311.014 9.51251   7
  -1  -1  -9 290.995 8.52154   7
  -1   1  -9 295.266 8.83759   7
   1  -1  -9 293.160 8.50291   7
  -2  -1  -9 222.045 7.79739   3
   2   1  -9 237.155 8.23258   7
  -2  -1  -9 230.992 6.85787   7
   2   1  -9 218.302 7.85825   6
  -2  -1  -9 227.006 7.21345   6
  -2   1  -9 217.189 7.50161   7
  -2   1  -9 227.179 7.86132   3
   2  -1  -9 231.729 7.49774   7
  -3  -1  -9 126.591 4.95726   7
  -3  -1  -9 131.781 5.43010   6
  -3  -1  -9 125.803 6.63489   3
   3   1  -9 133.928 6.36785   6
  -3   1  -9 129.497 6.32864   6
  -3   1  -9 135.127 6.25484   3
  -3   1  -9 133.283 5.66390   7
   3  -1  -9 130.431 6.93176   7
  -4  -1  -9 350.280 13.4646   1
  -4  -1  -9 344.793 11.8934   7
  -4  -1  -9 346.688 11.6238   2
  -4  -1  -9 340.737 11.1809   6
  -4  -1  -9 345.910 12.7321   3
  -4  -1  -9 49.9063 134.263   4
   4   1  -9 348.600 10.7977   6
  -4   1  -9 345.881 12.3225   1
  -4   1  -9 346.744 10.6019   6
  -4   1  -9 319.522 12.5831   3
   5   1  -9 759.609 21.5339   6
  -5  -1  -9 825.903 24.2509   1
  -5  -1  -9 802.389 21.6171   6
  -5  -1  -9 781.385 22.0766   2
  -6  -1  -9 -11.729 73.9847   4
   6   1   9 37.2415 4.41258   6
  -6   1  -9 22.1207 59.6057   4
  -6   1  -9 42.4429 3.52182   1
   0  -2  -9 36.8198 1.52118   7
   0   2  -9 33.5545 3.37642   7
   0   2  -9 33.0468 2.99668   3
  -1  -2  -9 352.813 9.57360   7
  -1  -2  -9 368.716 9.61286   7
   1   2  -9 351.917 10.9151   7
   1  -2  -9 380.039 10.3165   7
  -1   2  -9 348.538 11.3572   3
   2   2  -9 777.988 21.7164   3
  -2  -2  -9 758.813 19.6066   6
  -2  -2  -9 761.626 20.3300   7
  -2  -2  -9 753.891 21.9767   3
   2   2  -9 774.214 19.7883   6
  -2   2  -9 771.292 22.1636   3
   2  -2  -9 768.423 21.0213   7
  -2   2  -9 745.068 21.4522   7
   3   2  -9 620.457 16.6643   6
  -3  -2  -9 597.034 19.1496   3
  -3  -2  -9 626.530 16.7462   6
  -3  -2  -9 615.128 17.1658   7
  -3  -2  -9 602.177 17.8241   2
  -3   2  -9 621.164 19.0532   3
   3  -2  -9 613.706 18.5671   7
   4   2  -9 130.216 6.10775   6
  -4  -2  -9 132.005 5.79189   2
  -4  -2  -9 136.529 6.92267   6
  -4  -2  -9 129.899 6.86583   7
  -4  -2  -9 12.3182 86.8662   4
  -4  -2  -9 136.247 8.58229   1
  -4   2  -9 -30.828 128.668   4
   5   2  -9 8.64737 4.57103   6
  -5  -2  -9 6.98497 3.13719   2
  -5  -2  -9 -9.9014 71.0394   4
  -5  -2  -9 9.35204 3.56068   1
  -5  -2  -9 5.25576 3.78252   6
  -5   2  -9 41.6591 73.2055   4
   6   2  -9 27.0912 5.61009   6
  -6  -2  -9 -62.022 68.2872   4
  -6   2  -9 29.4932 4.16333   1
  -6   2  -9 0.85161 54.4578   4
   6   2   9 30.9074 3.92401   6
   0  -3  -9 130.297 3.83451   7
   0   3  -9 119.400 6.44798   6
   1   3  -9 1087.35 27.9137   6
   1   3  -9 1122.72 31.2154   3
  -1  -3  -9 1052.24 27.5275   6
  -1  -3  -9 1198.73 28.5492   7
   1  -3  -9 1114.57 29.8181   7
  -1   3  -9 1148.74 31.8131   3
  -2  -3  -9 281.815 9.24168   6
   2   3  -9 275.689 10.4566   3
  -2  -3  -9 280.895 7.91183   7
   2   3  -9 274.919 9.39193   6
  -2   3  -9 341.562 11.2845   3
   2  -3  -9 269.125 9.33381   7
  -3  -3  -9 68.9161 125.129   4
  -3  -3  -9 300.203 9.32888   6
   3   3  -9 291.628 9.93468   6
  -3  -3  -9 278.060 8.92279   7
  -3  -3  -9 275.429 9.97976   2
   3  -3  -9 274.505 12.7886   5
   3  -3  -9 297.257 10.9689   7
  -3   3  -9 320.912 13.0119   1
  -4  -3  -9 99.4479 6.39678   2
  -4  -3  -9 102.672 5.62401   6
  -4  -3  -9 119.495 7.81109   1
   4   3  -9 94.1076 6.72244   6
  -4  -3  -9 76.0321 111.564   4
  -4   3  -9 99.3929 6.28943   1
  -5  -3  -9 158.884 6.70329   6
   5   3  -9 143.502 6.94518   6
  -5  -3  -9 160.973 7.75343   1
  -5   3  -9 33.7740 98.0321   4
  -6  -3  -9 13.6436 44.7422   4
  -6   3  -9 -8.5881 48.2640   4
   0  -4  -9 649.627 16.9717   7
   0   4  -9 631.864 19.8033   3
   1   4  -9 320.952 10.6859   6
   1   4  -9 337.584 12.0674   3
  -1   4  -9 300.043 11.3312   3
   1  -4  -9 328.753 9.44673   7
   2   4  -9 21.7528 3.93316   3
  -2  -4  -9 65.6512 129.321   4
   2   4  -9 26.3202 3.19330   6
  -2  -4  -9 24.0750 1.80319   7
  -2  -4  -9 21.9426 3.87706   6
  -2  -4  -9 19.1144 4.18302   2
   2  -4   9 23.4052 3.88827   5
   2  -4  -9 20.8889 3.65114   5
   2  -4  -9 22.6270 2.90627   7
  -2   4  -9 24.4680 3.96938   3
  -3  -4  -9 253.571 8.36644   7
  -3  -4  -9 245.461 11.3161   1
  -3  -4  -9 257.293 9.63001   6
   3  -4   9 259.965 12.0489   5
   3   4  -9 264.036 9.17790   6
  -3  -4  -9 256.510 9.07166   2
  -3   4  -9 243.338 11.8156   3
  -3   4  -9 259.073 11.2879   1
   3  -4  -9 257.274 11.0528   7
   3  -4  -9 260.304 11.4736   5
  -4  -4  -9 648.618 18.7670   2
  -4  -4  -9 630.631 18.0363   6
  -4  -4  -9 625.823 19.9912   1
   4  -4  -9 630.376 20.9308   5
  -4   4  -9 627.091 20.2177   1
   5   4  -9 2.42138 2.92429   6
  -5  -4  -9 0.12279 3.02647   6
  -5  -4  -9 -23.825 74.8941   4
  -5   4  -9 29.0280 67.3547   4
  -6  -4  -9 81.2093 3.56838   1
  -6   4  -9 72.6948 3.19515   1
   0  -5  -9 37.7720 2.58527   7
   0  -5  -9 46.0794 6.11786   5
   0   5  -9 42.8256 5.90243   3
   0  -5   9 33.9634 5.29128   1
   0  -5   9 40.1551 5.10382   5
   1  -5   9 44.5176 5.15317   1
   1   5  -9 49.3485 6.63295   3
   1  -5   9 32.9807 4.86090   5
   1  -5  -9 39.5081 5.26524   5
  -1   5  -9 44.6682 6.53773   3
  -1  -5   9 41.7278 5.56891   5
  -1   5  -9 40.6308 5.49249   1
   1  -5  -9 41.8007 3.68032   7
  -1  -5   9 38.6935 4.60773   1
   2  -5   9 186.899 8.68427   5
  -2  -5  -9 186.853 8.56148   1
  -2  -5  -9 -25.989 108.937   4
   2   5  -9 190.344 8.50647   6
   2  -5  -9 168.607 7.91526   7
   2  -5  -9 178.334 8.29786   5
  -2   5  -9 173.697 9.33768   1
  -3  -5  -9 74.5179 73.7091   4
   3  -5   9 33.2288 5.24860   5
  -3  -5  -9 30.0962 4.97905   1
   3   5  -9 35.6713 3.75257   6
  -3  -5  -9 33.2384 4.39963   2
  -3  -5  -9 35.3982 4.90481   6
  -3   5  -9 31.0310 3.84599   1
   3  -5  -9 30.1099 4.55668   5
  -4  -5  -9 39.7791 5.54951   6
   4   5  -9 34.0164 4.68730   6
  -4  -5  -9 37.9439 4.54210   1
  -4  -5  -9 23.6847 81.5560   4
  -4   5  -9 39.3217 4.25737   1
  -5  -5  -9 -43.999 40.5957   4
  -5   5  -9 -45.625 56.9727   4
   0  -6   9 91.7135 5.90901   1
   0  -6  -9 87.4635 8.10265   5
   0  -6   9 91.2745 6.16796   5
   1  -6   9 131.270 6.86715   1
   1  -6   9 137.758 7.10141   5
  -1  -6   9 118.808 7.88399   1
  -1  -6   9 127.901 8.73776   5
   1  -6  -9 121.200 6.93378   5
  -1   6  -9 133.608 6.70019   1
  -2  -6  -9 47.5844 6.49324   1
   2  -6   9 47.6938 6.45420   5
  -2   6  -9 41.2136 4.57537   1
  -2  -6   9 46.9571 4.95850   1
   2  -6  -9 38.6750 4.66036   5
  -3  -6  -9 44.0766 54.7748   4
   3   6  -9 125.945 6.90896   6
  -3  -6  -9 137.809 7.51582   1
  -3   6  -9 122.307 7.10277   1
   3  -6  -9 125.113 7.34269   5
   4   6  -9 13.5480 3.82522   6
  -4  -6  -9 -22.402 43.5404   4
   4  -6  -9 10.2031 2.98865   5
  -4   6  -9 16.1389 2.13144   1
  -5  -6  -9 4.85985 1.47469   1
   0  -7  -9 146.567 7.01693   5
   0   7  -9 150.254 6.81797   1
   0  -7   9 159.152 6.69249   1
   0  -7   9 120.196 8.21309   5
   1  -7   9 50.6783 5.71417   1
  -1  -7   9 39.8792 4.22296   1
  -1   7  -9 53.3567 5.31143   1
  -1  -7   9 50.7672 4.71759   5
   2  -7   9 39.8601 4.95158   5
  -2  -7  -9 42.2590 3.61753   1
  -2  -7   9 41.6805 4.94842   1
   2  -7  -9 35.1373 4.67195   5
  -3  -7  -9 16.8265 2.76941   1
   3  -7   9 12.2791 2.24248   5
  -3   7  -9 15.2807 1.95789   1
   3  -7  -9 16.0675 3.01051   5
  -4  -7  -9 1.99706 1.35381   1
  -4   7  -9 1.96402 1.36144   1
   0   8  -9 27.6143 2.75433   1
   0  -8   9 16.0990 3.07219   5
   0  -8   9 22.7743 2.83477   1
   1   8  -9 98.5705 4.27903   1
   1  -8   9 100.829 4.59583   5
   1  -8  -9 104.275 5.44629   5
  -1  -8   9 98.7328 4.51855   1
  -1   8  -9 105.974 4.43111   1
   2  -8   9 2.67785 1.74997   5
   2   8  -9 3.20470 2.16565   1
  -2   8  -9 1.37111 1.47051   1
   2  -8  -9 3.31628 1.75050   5
  -2  -8   9 1.30975 2.44889   1
   0   0 -10 238.232 7.72837   3
   0   0 -10 258.650 7.48274   7
   1   0 -10 125.746 4.79559   7
  -2   0 -10 6.93868 1.97823   6
   2   0 -10 6.03799 1.63588   7
  -2   0 -10 12.8846 2.08061   3
   2   0 -10 10.8919 2.18580   6
  -3   0 -10 3.99391 3.64795   2
  -3   0 -10 7.07704 3.39391   3
  -3   0 -10 2.28785 1.65700   7
   3   0 -10 2.98603 3.25978   6
  -3   0 -10 -0.5169 2.00724   6
  -4   0 -10 1914.47 46.5836   6
  -4   0 -10 1972.56 54.4222   1
  -4   0 -10 1915.38 51.6852   7
  -4   0 -10 1893.03 49.9077   2
  -4   0 -10 1858.96 53.4055   3
   4   0 -10 1915.43 46.6999   6
  -5   0 -10 301.484 10.1988   2
  -5   0 -10 306.816 11.2080   1
  -5   0 -10 305.688 10.2631   6
  -6   0 -10 49.4670 81.5709   4
  -6   0 -10 97.9107 5.62477   1
   0  -1 -10 30.6834 2.49158   3
   0   1 -10 28.1663 2.55891   7
   1   1 -10 202.936 6.61237   3
   1   1 -10 205.211 7.04969   7
  -1  -1 -10 205.354 6.07921   7
  -1   1 -10 208.445 7.10868   3
   1  -1 -10 202.847 6.58581   7
  -1   1 -10 216.678 6.89658   7
  -2  -1 -10 1511.85 41.8871   3
  -2  -1 -10 1547.41 40.0855   7
  -2  -1 -10 1559.77 37.3365   6
   2   1 -10 1531.05 41.1777   7
   2   1 -10 1509.89 37.2578   6
   2  -1 -10 1498.34 39.9805   7
  -2   1 -10 1442.98 36.4274   6
  -2   1 -10 1567.61 41.3073   3
  -3  -1 -10 27.8770 3.43548   7
  -3  -1 -10 31.2056 3.63687   2
  -3  -1 -10 34.1889 3.60653   6
  -3  -1 -10 26.8603 4.13449   3
   3   1 -10 25.5498 3.66357   6
  -3   1 -10 34.1060 4.25559   3
  -3   1 -10 31.9939 3.54847   7
  -3   1 -10 30.1672 3.71378   6
   3  -1 -10 28.1701 3.42747   7
  -4  -1 -10 430.586 13.0100   6
   4   1 -10 422.373 12.7036   6
  -4  -1 -10 405.541 15.8449   3
  -4  -1 -10 418.069 13.9503   7
  -4  -1 -10 426.435 13.4864   2
  -4  -1 -10 438.720 14.6581   1
  -4   1 -10 437.623 13.7596   2
  -4   1 -10 438.112 12.6891   6
  -4   1 -10 427.408 15.2895   1
  -4   1 -10 427.009 15.4594   3
  -5  -1 -10 111.592 7.25221   6
  -5  -1 -10 124.830 5.73684   2
  -5  -1 -10 9.08028 110.410   4
  -5  -1 -10 119.450 7.47438   1
   5   1 -10 114.001 7.45736   6
  -5   1 -10 127.559 6.55971   1
  -5   1 -10 142.180 107.472   4
  -6  -1 -10 11.2398 5.12143   6
  -6  -1 -10 -72.837 71.5018   4
  -6   1 -10 1.37076 76.3095   4
  -6   1 -10 5.99602 2.76452   1
   0   2 -10 3.59212 2.21672   7
   0   2 -10 1.84901 2.00829   3
   0  -2 -10 2.12411 0.76000   7
  -1  -2 -10 1248.79 33.6709   3
  -1  -2 -10 1177.86 30.2153   6
  -1  -2 -10 1249.74 31.8114   7
   1   2 -10 1207.95 33.6349   3
   1   2 -10 1252.45 33.2445   7
   1   2 -10 1231.27 30.2616   6
  -1   2 -10 1267.09 33.2797   7
  -1   2 -10 1196.47 34.1362   3
   1  -2 -10 1243.15 32.5230   7
   2   2 -10 417.278 12.3911   6
   2   2 -10 423.114 13.1345   3
  -2  -2 -10 435.598 13.5142   3
  -2  -2 -10 408.780 11.7114   7
  -2  -2 -10 421.310 12.1617   6
   2  -2 -10 410.007 12.2873   7
  -2   2 -10 399.392 11.5961   6
  -2   2 -10 414.986 12.8617   7
  -2   2 -10 410.906 13.3602   3
  -3  -2 -10 85.8698 5.39579   6
   3   2 -10 86.5080 4.93386   6
  -3  -2 -10 84.8524 5.69024   2
  -3  -2 -10 86.7610 6.89322   3
  -3  -2 -10 87.1183 4.39677   7
   3  -2 -10 82.5885 6.37378   7
  -3   2 -10 88.0777 7.06782   3
  -4  -2 -10 72.9759 4.83495   6
  -4  -2 -10 72.9112 5.89267   1
  -4  -2 -10 80.2979 5.41478   2
   4   2 -10 70.3456 6.25293   6
  -4  -2 -10 -17.543 85.6958   4
  -4  -2 -10 71.0444 6.15729   7
  -4   2 -10 -55.034 101.356   4
  -5  -2 -10 13.4809 2.74379   1
  -5  -2 -10 17.4449 3.12928   6
   5   2 -10 20.8283 3.39953   6
  -5  -2 -10 15.4213 2.47991   2
  -5   2 -10 21.5863 4.36525   1
  -6  -2 -10 -5.5216 45.1046   4
  -6   2 -10 -0.6207 81.2994   4
   0   3 -10 80.3323 5.02191   3
   0   3 -10 84.9726 5.75900   6
   0  -3 -10 84.9014 2.87624   7
  -1  -3 -10 217.645 5.92833   7
   1   3 -10 223.604 8.77936   3
  -1  -3 -10 228.274 7.47359   6
   1   3 -10 211.191 7.43104   6
   1  -3 -10 230.215 7.10291   7
  -1   3 -10 224.872 8.49090   3
  -2  -3 -10 412.107 12.1484   6
   2   3 -10 417.075 12.4461   6
   2   3 -10 389.401 13.4750   3
  -2  -3 -10 404.998 11.0651   7
  -2  -3 -10 390.858 12.8678   2
  -2   3 -10 408.535 13.7074   3
   2  -3 -10 416.562 12.5676   7
  -3  -3 -10 522.478 14.7837   6
  -3  -3 -10 506.998 17.1514   1
  -3  -3 -10 525.463 15.8315   2
   3   3 -10 539.958 15.4200   6
  -3  -3 -10 520.373 14.9055   7
   3  -3 -10 517.819 16.5000   7
   3  -3 -10 510.987 17.5732   5
  -3   3 -10 495.123 17.2317   1
  -3   3 -10 521.639 17.7014   3
   4   3 -10 144.410 6.88972   6
  -4  -3 -10 0.32040 107.893   4
  -4  -3 -10 136.911 6.39573   6
  -4  -3 -10 140.777 8.34345   1
  -4  -3 -10 145.417 6.42963   2
  -4   3 -10 -15.458 124.248   4
  -5  -3 -10 19.2366 4.11822   6
  -5  -3 -10 17.5758 2.42394   2
   5   3 -10 17.9658 4.35358   6
  -5  -3 -10 -11.550 55.7636   4
  -5  -3 -10 19.5257 3.46873   1
  -5   3 -10 -39.070 94.9232   4
  -6  -3 -10 2.30282 1.50410   1
  -6  -3 -10 -17.898 44.1846   4
  -6   3 -10 3.06638 1.65892   1
   0  -4 -10 773.929 20.2698   7
   0   4 -10 767.179 23.2783   3
   1  -4  10 97.2104 6.46457   5
   1   4 -10 108.005 6.65243   6
   1   4 -10 125.497 7.96459   3
  -1   4 -10 119.999 6.68771   3
   1  -4 -10 116.736 4.67653   7
  -2  -4 -10 289.413 7.68337   7
   2  -4  10 271.698 11.1152   5
  -2  -4 -10 273.490 10.2254   2
  -2  -4 -10 285.380 10.0594   6
   2   4 -10 279.186 9.29086   6
   2   4 -10 268.724 10.9949   3
  -2   4 -10 277.720 11.9704   1
   2  -4 -10 280.026 9.84779   7
  -2   4 -10 284.211 12.0332   3
   2  -4 -10 273.088 11.7912   5
  -3  -4 -10 82.9452 7.59154   1
  -3  -4 -10 41.9149 85.7264   4
  -3  -4 -10 82.3054 6.16948   2
  -3  -4 -10 84.8678 6.45077   6
  -3  -4 -10 76.9520 4.28253   7
   3  -4  10 79.8873 8.38306   5
   3   4 -10 86.1341 6.80564   6
  -3   4 -10 67.8613 7.07363   1
   3  -4 -10 75.5789 7.66457   7
   3  -4 -10 81.4471 7.48641   5
   4   4 -10 391.690 12.2238   6
  -4  -4 -10 373.007 11.8133   6
  -4  -4 -10 389.664 12.1342   2
  -4  -4 -10 375.205 13.8739   1
  -4   4 -10 386.474 13.8234   1
  -5  -4 -10 -45.731 72.1791   4
   5   4 -10 9.10307 4.15122   6
  -5   4 -10 60.9691 61.1025   4
  -6  -4 -10 11.9911 1.54146   1
   0   5 -10 399.299 14.9051   3
   0  -5 -10 419.990 15.8305   5
   0  -5  10 437.819 15.4648   5
   0  -5  10 420.206 15.3165   1
   1   5 -10 38.1736 5.63470   3
   1  -5  10 36.0454 4.12765   1
   1  -5  10 30.2884 3.85371   5
  -1  -5  10 37.0081 4.43483   1
  -1  -5  10 30.6780 3.94092   5
   1  -5 -10 34.3140 4.95442   5
   1  -5 -10 29.3890 4.19309   7
  -1   5 -10 33.0130 4.86897   1
  -1   5 -10 34.4766 6.85418   3
  -2  -5 -10 -0.9104 114.327   4
   2   5 -10 73.9717 5.41775   6
   2  -5  10 70.8563 7.37263   5
  -2  -5 -10 77.5182 8.01428   1
  -2   5 -10 72.3787 7.10522   1
   2  -5 -10 64.5775 5.41639   5
  -3  -5 -10 5.63004 97.4331   4
  -3  -5 -10 53.7480 6.19769   2
  -3  -5 -10 50.9357 5.07577   6
  -3  -5 -10 45.7439 6.72619   1
   3  -5  10 58.3657 5.58899   5
   3   5 -10 47.9449 4.95970   6
  -3   5 -10 51.2778 5.99565   1
   3  -5 -10 48.6095 6.52984   5
  -4  -5 -10 -46.258 53.9207   4
   4  -5 -10 58.8122 5.48587   5
  -4   5 -10 72.3251 5.71989   1
  -5  -5 -10 -7.1997 42.6599   4
  -5   5 -10 35.2104 3.76206   1
   0  -6 -10 5.83050 4.73673   5
   0  -6  10 3.96808 3.83542   1
   0  -6  10 0.12544 3.91781   5
   1  -6  10 20.5233 3.40051   1
   1  -6  10 16.3788 4.37545   5
  -1   6 -10 20.5096 3.12600   1
  -1  -6  10 19.7042 3.31135   1
   1  -6 -10 13.2361 4.29633   5
  -1  -6  10 22.8873 4.89325   5
  -2  -6 -10 34.3454 4.52791   1
   2  -6  10 33.6971 4.55794   5
  -2   6 -10 30.0855 4.02081   1
   2  -6 -10 22.7367 4.18806   5
  -2  -6  10 32.9797 4.64711   1
   3   6 -10 10.3317 5.30813   6
   3  -6  10 11.2991 2.56800   5
  -3   6 -10 8.89569 2.41709   1
   3  -6 -10 17.5034 2.77751   5
  -4  -6 -10 0.74424 1.88054   1
  -4   6 -10 1.24828 2.45515   1
   4  -6 -10 4.71687 2.12093   5
   0  -7  10 -0.2921 2.32451   1
   0   7 -10 2.48429 3.21945   1
   0  -7 -10 2.17515 2.79850   5
   1  -7  10 101.685 5.58998   5
  -1  -7  10 101.206 6.80868   5
  -1   7 -10 91.1713 6.27649   1
   1  -7 -10 104.683 6.65659   5
   2  -7  10 105.065 5.26686   5
  -2   7 -10 105.151 5.01452   1
   2  -7 -10 104.959 5.46358   5
  -2  -7  10 104.794 5.00277   1
  -3  -7 -10 55.6483 3.15270   1
   3   7 -10 59.0653 3.70767   2
   3  -7  10 41.9418 3.52655   5
  -3   7 -10 63.3128 4.36424   1
   3  -7 -10 66.2237 3.75238   5
   0   8 -10 7.33696 2.51354   1
   0  -8  10 3.12135 2.06799   5
   1  -8  10 4.80602 1.76793   5
  -1   8 -10 8.24957 1.60450   1
   1  -8 -10 11.6353 2.15024   5
  -1  -8  10 7.32501 1.83310   1
   2  -8  10 42.4694 2.96815   5
   2  -8 -10 29.5552 2.72940   5
  -2   8 -10 23.7908 2.23514   1
   0   0 -11 0.16927 1.58687   3
   0   0 -11 -0.5015 1.28665   7
   1   0 -11 6.91026 1.26834   7
  -1   0 -11 7.32433 2.58510   6
   1   0 -11 8.00983 2.13137   6
  -1   0 -11 7.30972 1.50498   3
  -1   0 -11 4.96567 1.34489   7
  -2   0 -11 542.424 14.7969   6
  -2   0 -11 539.933 16.3565   3
   2   0 -11 518.743 14.4075   6
   2   0 -11 537.909 15.8385   7
  -3   0 -11 38.5902 4.16930   2
   3   0 -11 30.7846 4.02216   6
  -3   0 -11 37.0871 3.27731   7
  -3   0 -11 38.2447 3.77023   6
  -3   0 -11 41.2462 4.57944   3
  -4   0 -11 44.5083 5.31159   6
   4   0 -11 39.7174 4.81093   6
  -4   0 -11 43.5329 5.54861   3
  -4   0 -11 39.0122 5.16932   1
  -4   0 -11 51.5638 5.31641   2
  -4   0 -11 41.0315 4.52027   7
  -5   0 -11 577.058 17.0631   2
  -5   0 -11 563.837 18.3423   1
  -5   0 -11 570.333 16.5518   6
  -6   0 -11 1.56760 54.9812   4
   0   1 -11 5.91491 1.98984   6
   0  -1 -11 1.43911 1.69854   3
   0  -1 -11 -0.2138 1.01847   7
   0   1 -11 0.76331 2.00313   3
   1   1 -11 1606.36 39.3797   6
  -1  -1 -11 1570.41 39.1927   6
  -1  -1 -11 1664.63 42.3255   7
  -1  -1 -11 1659.88 44.0567   3
  -1   1 -11 1567.23 40.1589   6
  -1   1 -11 1650.58 43.8941   7
  -1   1 -11 1685.24 45.1545   3
   1  -1 -11 1751.23 43.6944   7
   2   1 -11 1099.81 30.8562   7
  -2  -1 -11 1142.49 27.9862   6
   2   1 -11 1126.29 28.0053   6
  -2  -1 -11 1117.12 31.5160   3
  -2   1 -11 1105.04 27.9634   6
  -2   1 -11 1162.91 31.5876   3
   2  -1 -11 1126.09 30.3308   7
   2  -1 -11 1078.62 27.9778   6
   3   1 -11 223.373 8.33461   6
  -3  -1 -11 218.517 7.84227   7
  -3  -1 -11 212.083 8.44522   2
  -3  -1 -11 224.706 8.23931   6
  -3  -1 -11 220.626 8.91119   3
   3  -1 -11 217.779 8.57842   7
  -3   1 -11 215.932 7.63667   6
  -3   1 -11 220.424 8.94197   7
  -3   1 -11 219.409 8.92765   3
  -3   1 -11 210.811 9.02699   2
  -4  -1 -11 118.476 5.76624   6
  -4  -1 -11 117.189 7.89010   1
   4   1 -11 117.113 5.83514   6
  -4  -1 -11 116.348 5.60619   2
  -4  -1 -11 109.408 6.22033   7
  -4   1 -11 110.326 8.04157   1
  -4   1 -11 117.815 7.12790   6
  -4   1 -11 114.232 5.69583   2
  -5  -1 -11 9.48923 3.50192   2
   5   1 -11 18.4672 4.85054   6
  -5  -1 -11 18.3886 3.17173   1
  -5  -1 -11 17.7666 3.39308   6
  -5   1 -11 17.4382 3.05302   1
  -6  -1 -11 -9.7314 55.2212   4
  -6   1 -11 80.3656 4.99409   1
  -6   1 -11 42.7885 60.1352   4
   0  -2 -11 132.733 6.12292   6
   0   2 -11 126.598 5.85257   7
   0   2 -11 125.029 5.78032   3
   0   2 -11 110.704 6.03851   6
   0  -2 -11 125.044 4.10977   7
   1   2 -11 322.253 10.6927   7
   1   2 -11 339.645 10.2132   6
  -1  -2 -11 327.588 9.01558   7
  -1  -2 -11 321.689 10.5091   3
   1   2 -11 320.266 10.5245   3
  -1  -2 -11 321.008 10.0765   6
  -1   2 -11 319.095 10.3170   6
  -1   2 -11 333.090 10.4590   7
   1  -2 -11 330.061 9.70470   7
  -1   2 -11 334.904 10.8487   3
  -2  -2 -11 1196.61 29.8675   6
  -2  -2 -11 1192.00 31.4109   7
  -2  -2 -11 1161.40 33.4784   3
   2   2 -11 1228.95 30.1296   6
   2  -2 -11 1183.23 31.5576   7
  -2   2 -11 1147.34 28.9183   6
  -2   2 -11 1165.38 31.9662   7
  -2   2 -11 1160.81 32.9878   3
  -3  -2 -11 583.408 16.5552   7
  -3  -2 -11 577.514 17.1063   2
   3   2 -11 581.518 16.1588   6
  -3  -2 -11 574.798 19.0515   3
  -3  -2 -11 575.319 15.9911   6
   3  -2 -11 574.962 17.9509   7
   3  -2 -11 547.662 19.8114   5
  -3   2 -11 601.595 19.2390   3
   4   2 -11 285.517 10.4259   6
  -4  -2 -11 56.2556 122.891   4
  -4  -2 -11 275.608 10.0727   2
  -4  -2 -11 286.808 10.2686   6
  -4  -2 -11 282.966 11.6397   1
  -4   2 -11 297.815 11.3694   1
  -5  -2 -11 56.6488 67.0853   4
  -5  -2 -11 27.6881 4.44218   6
   5   2 -11 26.0709 3.43926   6
  -5  -2 -11 21.4810 3.80408   1
  -5   2 -11 3.05122 105.072   4
  -6  -2 -11 36.8134 71.7328   4
  -6  -2 -11 34.6475 2.81911   1
  -6   2 -11 30.5602 2.73443   1
   0   3 -11 237.541 8.94788   6
   0   3 -11 256.328 9.06138   3
   0  -3 -11 251.643 7.17317   7
   1   3 -11 285.644 9.76996   6
  -1  -3 -11 293.766 9.87063   6
   1   3 -11 311.142 10.8924   3
   1  -3 -11 291.662 8.82421   7
  -1   3 -11 298.098 10.7581   3
  -1   3 -11 287.508 10.0545   6
  -2  -3 -11 34.3528 3.74813   6
  -2  -3 -11 34.0120 4.01706   2
  -2  -3 -11 41.9592 2.40356   7
   2   3 -11 38.9846 3.86741   6
   2   3 -11 30.8651 5.16164   3
   2  -3 -11 35.7052 5.32122   5
  -2   3 -11 40.1481 4.76275   3
   2  -3 -11 46.4127 4.15323   7
  -3  -3 -11 216.187 8.57414   6
  -3  -3 -11 204.027 10.2211   1
  -3  -3 -11 209.709 7.46639   7
   3   3 -11 211.164 8.73207   6
  -3  -3 -11 200.432 7.78236   2
   3  -3 -11 205.720 8.60448   7
   3  -3 -11 208.787 10.4197   5
  -3   3 -11 207.984 10.9799   3
  -3   3 -11 205.879 8.83992   1
  -4  -3 -11 252.041 9.39649   6
   4   3 -11 244.179 8.85609   6
  -4  -3 -11 47.2945 106.519   4
  -4  -3 -11 254.598 10.5578   1
  -4  -3 -11 236.000 9.47226   2
  -4   3 -11 244.294 9.85930   1
   4  -3 -11 251.067 10.2617   5
   5   3 -11 50.4272 4.67733   6
  -5  -3 -11 51.5787 4.72558   2
  -5  -3 -11 52.9804 5.19864   1
  -5  -3 -11 -5.9657 59.6031   4
  -5  -3 -11 54.5625 4.66017   6
  -5   3 -11 54.7200 4.62682   1
  -6  -3 -11 8.32967 1.50137   1
  -6   3 -11 11.5590 1.72185   1
   0   4 -11 51.5249 6.37203   6
   0  -4  11 63.1608 6.90560   5
   0   4 -11 61.9730 5.14964   3
   0   4 -11 55.1070 7.01884   2
   0  -4 -11 49.8828 2.55286   7
   1  -4  11 132.346 8.65252   5
   1   4 -11 148.143 7.56206   3
   1   4 -11 131.851 6.10377   6
   1  -4 -11 137.000 5.22082   7
  -1  -4  11 134.864 9.00474   5
  -1   4 -11 148.827 7.41310   3
   1  -4 -11 136.638 8.83868   5
  -2  -4 -11 336.115 11.7086   2
  -2  -4 -11 367.581 11.6501   6
   2   4 -11 347.389 15.0099   3
   2  -4  11 344.042 13.7620   5
   2   4 -11 351.783 11.6438   6
  -2   4 -11 356.363 13.2308   1
   2  -4 -11 334.229 11.2752   7
  -2   4 -11 339.134 13.0234   3
   2  -4 -11 339.189 13.5056   5
  -3  -4 -11 120.583 5.98777   2
   3  -4  11 117.694 9.08376   5
  -3  -4 -11 130.619 8.35289   1
   3  -4 -11 116.135 7.06958   5
  -3   4 -11 124.125 6.65318   1
   4   4 -11 28.6644 3.39630   6
  -4  -4 -11 36.0468 4.43924   1
  -4  -4 -11 31.9826 4.71946   6
   4  -4 -11 29.2544 3.71067   5
  -4   4 -11 29.4282 4.15165   1
  -5  -4 -11 41.5322 5.03871   6
   5   4 -11 39.3254 4.88796   6
  -5  -4 -11 35.9497 3.07643   1
  -5  -4 -11 45.9977 54.2799   4
  -5   4 -11 34.7996 4.32886   1
   0  -5  11 436.775 15.4922   5
   0   5 -11 409.670 15.6703   3
   0  -5 -11 424.424 16.0395   5
   0  -5  11 436.451 15.4386   1
   1  -5  11 116.646 7.85277   5
   1  -5  11 106.293 8.31601   1
   1  -5 -11 109.562 8.05626   5
  -1   5 -11 105.375 7.77536   1
  -1  -5  11 110.164 7.83983   5
   1  -5 -11 110.175 5.57360   7
  -1  -5  11 107.086 7.00731   1
   2   5 -11 192.246 8.81832   6
   2  -5  11 173.941 9.31316   5
   2  -5 -11 169.321 8.96067   5
  -2   5 -11 163.857 7.65537   1
  -3  -5 -11 169.076 7.69076   1
   3   5 -11 169.792 7.53087   6
  -3  -5 -11 150.369 8.18265   2
  -3  -5 -11 184.598 8.86532   6
   3  -5  11 190.096 9.24343   5
   3  -5 -11 167.071 7.92890   5
  -3   5 -11 163.265 7.29738   1
   4   5 -11 72.6076 6.96484   6
  -4  -5 -11 47.1884 5.00262   1
  -4  -5 -11 64.4930 5.72698   6
  -4  -5 -11 -4.5282 74.7939   4
   4  -5 -11 63.0153 4.60479   5
  -5  -5 -11 8.46430 1.67689   1
  -5   5 -11 10.2990 1.82065   1
   0  -6  11 558.250 18.1165   1
   0  -6  11 572.492 19.0627   5
   0  -6 -11 563.209 19.3334   5
   0   6 -11 559.926 17.8236   1
   1  -6  11 348.929 12.1734   1
   1  -6  11 337.246 12.6448   5
  -1  -6  11 329.137 11.7584   1
  -1   6 -11 339.867 11.8589   1
   1  -6 -11 338.734 13.1906   5
  -1  -6  11 344.554 12.4740   5
   2  -6  11 247.842 10.6666   5
  -2   6 -11 255.961 10.1007   1
   2  -6 -11 243.039 10.7097   5
   3   6 -11 68.2570 7.78971   6
  -3  -6 -11 78.7345 5.48261   1
   3  -6  11 73.4176 4.65245   5
   3  -6 -11 69.1753 5.36036   5
  -4  -6 -11 30.1723 3.64881   1
  -4   6 -11 27.4273 2.82377   1
   0  -7  11 233.291 9.69882   5
   1  -7  11 89.7297 5.07705   5
   1   7 -11 78.9834 4.48973   1
   1  -7 -11 84.3369 5.82952   5
  -1  -7  11 81.2719 5.11123   5
  -1  -7  11 82.7942 5.41614   1
  -1   7 -11 74.8906 5.29407   1
   2  -7  11 27.5623 3.14220   5
  -2   7 -11 22.8354 3.05004   1
   2  -7 -11 22.4634 3.09861   5
   3  -7  11 101.085 4.56842   5
  -3   7 -11 85.1717 4.18192   1
   3  -7 -11 104.110 4.46037   5
   0  -8  11 44.5434 4.11777   5
   0   8 -11 44.8861 2.78810   1
   1   8 -11 -0.6121 1.49386   1
   1  -8  11 -0.0322 1.67474   5
  -1   8 -11 1.50565 1.47211   1
   0   0 -12 701.190 18.7644   6
   0   0 -12 754.253 20.1200   7
   0   0 -12 740.875 20.5381   3
  -1   0 -12 566.665 17.1182   3
   1   0 -12 585.650 16.5964   7
   1   0 -12 592.809 15.7311   6
  -1   0 -12 580.805 16.1441   7
  -1   0 -12 570.656 15.3620   6
  -2   0 -12 11.3474 2.90614   6
   2   0 -12 10.7459 2.21716   7
   2   0 -12 14.2753 2.42198   6
  -2   0 -12 12.8124 3.15579   3
  -3   0 -12 80.2508 7.20590   3
  -3   0 -12 78.1243 5.47180   7
   3   0 -12 84.2987 6.15040   6
  -3   0 -12 87.4116 5.83239   6
  -3   0 -12 89.5212 6.21114   2
  -4   0 -12 42.1794 6.83949   7
  -4   0 -12 45.7684 4.22288   6
  -4   0 -12 50.0596 4.20028   2
   4   0 -12 43.8909 4.84711   6
  -4   0 -12 44.8091 5.03523   1
  -5   0 -12 212.091 8.10201   6
  -5   0 -12 193.929 7.35724   2
  -5   0 -12 203.615 8.78684   1
  -6   0 -12 2.94060 1.78753   1
   0  -1 -12 293.259 9.22014   6
   0   1 -12 300.347 9.47340   3
   0   1 -12 299.153 9.30912   6
   0  -1 -12 295.515 8.73650   7
   0   1 -12 291.070 9.44688   7
  -1  -1 -12 269.575 9.37446   3
  -1  -1 -12 271.388 8.89572   6
   1   1 -12 270.274 9.26430   7
   1   1 -12 283.823 8.99148   6
  -1  -1 -12 277.292 8.18448   7
  -1   1 -12 267.172 9.24323   3
  -1   1 -12 273.419 8.86279   6
  -1   1 -12 270.131 8.73417   7
   1  -1 -12 282.041 8.50089   7
   1  -1 -12 272.716 8.94187   6
  -2  -1 -12 175.397 6.86125   3
  -2  -1 -12 151.074 5.96024   6
   2   1 -12 152.486 6.94749   7
   2   1 -12 155.385 6.12953   6
  -2   1 -12 136.928 6.89000   3
   2  -1 -12 148.214 7.18180   6
   2  -1 -12 160.303 5.91563   7
  -2   1 -12 144.281 5.91223   6
  -3  -1 -12 220.031 8.61726   2
   3   1 -12 238.466 8.68438   6
  -3  -1 -12 222.096 8.27367   7
  -3  -1 -12 227.030 10.4550   3
  -3  -1 -12 224.576 7.97506   6
   3  -1 -12 216.073 9.96387   7
  -3   1 -12 222.146 9.32700   3
  -3   1 -12 230.704 8.69874   6
  -3   1 -12 223.122 8.59951   7
  -3   1 -12 224.579 8.31195   2
   3  -1 -12 213.748 11.6338   5
  -4  -1 -12 343.351 11.5896   2
  -4  -1 -12 339.530 11.3628   6
  -4  -1 -12 344.501 12.8436   1
   4   1 -12 332.444 10.9016   6
  -4   1 -12 348.951 11.7187   2
  -4   1 -12 328.866 11.5468   6
  -4   1 -12 363.061 13.3709   1
  -5  -1 -12 43.4536 4.76404   2
   5   1 -12 42.9962 5.56170   6
  -5  -1 -12 49.3633 4.61984   1
  -5  -1 -12 40.6551 4.67516   6
  -5   1 -12 40.9186 4.45853   1
  -6  -1 -12 31.2286 2.97775   1
  -6   1 -12 36.1905 3.91645   1
   0   2 -12 5.47306 2.94709   6
   0  -2 -12 0.73129 1.02151   7
   0   2 -12 0.94480 1.90021   7
   0   2 -12 -0.8265 2.39894   3
   0  -2 -12 1.85907 3.04159   6
   1   2 -12 799.913 23.3855   3
   1   2 -12 826.148 21.2493   6
  -1  -2 -12 808.180 23.1344   3
  -1  -2 -12 798.959 21.5378   7
  -1  -2 -12 834.927 21.2053   6
  -1   2 -12 784.227 20.7451   6
  -1   2 -12 813.373 22.5526   7
   1  -2 -12 806.098 21.7064   7
  -1   2 -12 779.588 23.0751   3
  -2  -2 -12 27.8818 2.43590   7
  -2  -2 -12 31.1121 3.19809   2
  -2  -2 -12 23.5309 3.44549   6
  -2  -2 -12 34.4505 4.21475   3
   2   2 -12 28.9411 2.99933   6
  -2   2 -12 30.5676 4.41498   2
  -2   2 -12 44.3915 5.65793   3
  -2   2 -12 26.8944 3.07016   6
   2  -2 -12 29.2722 3.19484   7
  -2   2 -12 29.6049 4.07625   7
  -3  -2 -12 131.227 7.72876   3
  -3  -2 -12 122.724 7.58474   1
  -3  -2 -12 132.727 5.81355   7
  -3  -2 -12 127.348 6.76965   6
   3   2 -12 130.629 5.98144   6
  -3  -2 -12 136.981 6.87802   2
  -3   2 -12 134.262 6.39316   2
  -3   2 -12 134.475 9.67581   3
   3  -2 -12 143.135 8.76806   7
  -3   2 -12 136.222 8.91800   1
   3  -2 -12 141.810 9.43290   5
  -4  -2 -12 119.144 7.91411   1
  -4  -2 -12 127.027 6.21231   6
  -4  -2 -12 132.278 6.76783   2
   4   2 -12 123.439 7.26940   6
  -4   2 -12 117.444 7.78065   1
   5   2 -12 58.7002 5.10272   6
  -5  -2 -12 61.6340 5.17370   6
  -5  -2 -12 64.2551 3.81336   2
  -5  -2 -12 70.0471 4.68775   1
  -5   2 -12 69.0875 6.06178   1
  -6  -2 -12 28.5691 2.69113   1
  -6   2 -12 31.4861 2.67828   1
   0   3 -12 33.0779 4.43850   2
   0   3 -12 35.3346 3.93071   6
   0  -3 -12 31.1568 2.30647   7
   0   3 -12 29.0041 4.08256   3
  -1  -3 -12 159.563 6.56528   6
   1   3 -12 175.071 8.10794   3
   1   3 -12 182.409 7.35852   6
  -1   3 -12 175.279 6.94938   6
   1  -3 -12 180.043 6.17222   7
  -1   3 -12 193.480 8.80534   3
  -1   3 -12 170.727 8.58676   2
   2   3 -12 358.574 11.4669   6
   2   3 -12 331.574 14.5055   5
  -2  -3 -12 348.986 11.7466   2
   2  -3  12 342.611 14.1223   5
  -2  -3 -12 374.965 10.9167   6
   2  -3 -12 362.946 13.3500   5
  -2  -3  12 350.901 13.3988   5
   2  -3 -12 361.057 11.6372   7
  -2   3 -12 368.724 13.0167   3
  -3  -3 -12 24.9438 5.01929   1
  -3  -3 -12 30.1022 3.53724   7
  -3  -3 -12 29.7055 3.93849   2
   3   3 -12 27.3143 3.22377   6
  -3  -3 -12 23.7475 3.12089   6
   3  -3 -12 28.2077 3.84048   5
   3  -3 -12 32.6979 5.15781   7
  -3   3 -12 28.7473 4.91229   1
  -4  -3 -12 135.075 6.27243   2
   4   3 -12 140.227 7.53519   6
  -4  -3 -12 127.440 7.24281   6
  -4  -3 -12 144.943 6.85758   1
  -4   3 -12 147.564 8.46706   1
   4  -3 -12 142.809 8.48945   5
   5   3 -12 36.1221 4.50516   6
  -5  -3 -12 36.0707 4.35723   2
  -5  -3 -12 37.1400 3.37068   1
  -5  -3 -12 30.9527 3.37108   6
  -6  -3 -12 97.7664 3.93050   1
  -6   3 -12 59.5988 3.04256   1
   0   4 -12 351.873 11.6584   6
   0   4 -12 354.027 13.9788   3
   0  -4 -12 352.337 14.5513   5
   0  -4  12 362.863 13.6027   5
   0   4 -12 353.435 12.2451   2
   0  -4 -12 347.722 9.77977   7
   1   4 -12 339.096 12.1700   3
   1   4 -12 324.466 10.9116   6
   1  -4  12 313.657 12.1371   5
   1  -4  12 314.838 13.3675   1
   1  -4 -12 319.140 13.1406   5
  -1   4 -12 295.798 12.0586   1
   1  -4 -12 326.771 9.87395   7
  -1  -4  12 326.112 12.1439   5
  -1   4 -12 339.758 12.4203   3
  -2  -4 -12 269.233 9.97564   6
   2  -4  12 258.251 10.6385   5
   2   4 -12 260.094 9.23457   6
  -2  -4 -12 271.909 9.23621   2
   2  -4 -12 250.570 9.61278   7
  -2   4 -12 264.881 11.2248   1
   2  -4 -12 280.786 11.7581   5
  -2   4 -12 236.920 12.6026   3
   3  -4  12 547.224 18.3456   5
  -3  -4 -12 531.873 16.4879   2
   3   4 -12 542.422 15.7767   6
  -3  -4 -12 563.272 18.2517   1
   3  -4 -12 526.802 18.2744   5
  -3   4 -12 531.091 17.1224   1
  -4  -4 -12 123.146 6.33664   6
   4   4 -12 128.624 7.65773   6
  -4  -4 -12 119.107 6.09954   2
  -4  -4 -12 122.030 6.32600   1
  -4   4 -12 125.733 6.50216   1
  -5  -4 -12 39.2941 5.07345   6
   5   4 -12 36.4708 3.86160   6
  -5  -4 -12 35.5699 3.06773   1
  -5   4 -12 35.7934 3.29934   1
   0   5 -12 398.719 13.0321   2
   0  -5 -12 411.091 15.1695   5
   0  -5  12 357.719 14.3249   5
   0  -5  12 401.242 14.4085   1
   0   5 -12 386.737 14.3414   1
   1   5 -12 98.0297 7.58718   6
   1  -5  12 104.221 6.40164   5
   1  -5  12 104.760 7.74462   1
  -1   5 -12 98.6060 7.73934   1
  -1  -5  12 102.382 7.53160   5
   1  -5 -12 101.782 8.08504   5
   2   5 -12 97.1768 5.91447   6
   2  -5  12 111.787 7.63690   5
   2  -5 -12 119.147 8.06262   5
  -2   5 -12 112.580 6.34027   1
  -3  -5 -12 27.4428 3.40432   1
  -3  -5 -12 28.0006 3.98890   6
   3  -5  12 26.9933 4.78121   5
  -3  -5 -12 35.0220 4.02970   2
   3   5 -12 33.3075 5.01287   6
  -3   5 -12 27.8418 3.85298   1
   3  -5 -12 27.5761 4.13934   5
  -4  -5 -12 55.9021 5.76782   6
  -4  -5 -12 56.8633 3.85152   1
   4   5 -12 56.0591 5.30469   6
  -4   5 -12 51.7104 3.86351   1
   4  -5 -12 56.4376 3.99774   5
  -5  -5 -12 4.02677 1.67134   1
  -5   5 -12 4.81273 1.69512   1
   0  -6 -12 200.557 8.78719   5
   0  -6  12 202.174 9.49759   1
   0  -6  12 197.538 9.50560   5
   0   6 -12 197.606 9.01983   1
   1   6 -12 12.4818 4.36748   1
   1  -6  12 11.1032 4.15164   5
  -1   6 -12 8.95258 3.88995   1
  -1  -6  12 14.8123 4.46630   5
   1  -6 -12 12.6736 4.30126   5
  -1  -6  12 9.90311 2.90000   1
  -2   6 -12 332.377 12.1041   1
   2  -6 -12 345.060 12.2951   5
  -3  -6 -12 21.9413 2.52598   1
   3   6 -12 22.1175 4.08568   6
   3  -6  12 21.6751 3.38439   5
   3  -6 -12 18.7141 2.39881   5
  -3   6 -12 21.6544 3.20114   1
  -4  -6 -12 17.5619 2.50344   1
  -4   6 -12 27.3098 2.66889   1
   0   7 -12 64.6869 5.21957   1
   0  -7  12 69.5822 4.64669   5
   1  -7  12 7.17100 2.17884   5
   1   7 -12 7.62060 2.13757   1
  -1   7 -12 8.60435 2.00270   1
  -1  -7  12 7.27650 2.32686   1
   1  -7 -12 7.88243 3.16071   5
  -1  -7  12 7.01686 2.58863   5
   2  -7  12 79.2225 4.28154   5
   2  -7 -12 79.1687 4.20483   5
  -2   7 -12 70.0034 3.80154   1
   3  -7  12 10.8136 2.76015   5
   3  -7 -12 10.9510 1.78697   5
   0  -8  12 135.092 5.48161   5
   0   8 -12 165.387 5.22347   1
   1  -8  12 2.36059 1.69686   5
  -1   8 -12 14.9238 1.89359   1
   0   0 -13 1.81380 2.66373   6
   0   0 -13 -0.2078 1.17720   7
   0   0 -13 1.69555 2.40333   3
  -1   0 -13 182.941 6.17075   7
   1   0 -13 174.710 6.83281   7
   1   0 -13 183.799 7.13609   6
  -1   0 -13 172.894 6.89528   3
  -1   0 -13 174.336 6.46818   6
  -2   0 -13 111.949 6.44488   3
  -2   0 -13 108.633 5.53611   2
   2   0 -13 113.632 6.39602   7
   2   0 -13 116.881 6.20798   6
  -2   0 -13 87.1318 5.00878   6
   3   0 -13 370.010 11.8537   6
  -3   0 -13 386.570 11.4331   6
  -3   0 -13 370.210 12.3292   2
  -3   0 -13 353.293 14.4971   1
  -3   0 -13 359.222 12.4333   7
  -3   0 -13 372.096 14.1237   3
   3   0 -13 377.087 15.2021   5
  -4   0 -13 75.6479 5.66431   2
  -4   0 -13 66.5226 6.97900   1
  -5   0 -13 2.10051 2.16939   2
  -5   0 -13 -4.5233 2.99552   6
  -5   0 -13 3.14175 3.24689   1
  -6   0 -13 0.90166 1.62132   1
   0   1 -13 79.6768 5.29460   6
   0  -1 -13 88.5970 3.86069   7
   0   1 -13 85.8103 4.95408   3
   0  -1 -13 88.9353 5.23624   6
   0   1 -13 90.8969 4.36379   7
  -1  -1 -13 130.691 6.33137   3
  -1  -1 -13 134.176 4.83888   7
   1   1 -13 128.004 6.16137   6
   1   1 -13 133.802 6.55937   7
  -1  -1 -13 132.179 5.44994   6
  -1   1 -13 127.720 5.40542   7
  -1   1 -13 131.356 5.91868   3
  -1   1 -13 138.857 6.25165   6
   1  -1 -13 127.456 5.55535   6
   1  -1 -13 136.803 5.37414   7
  -2  -1 -13 269.071 9.23166   2
  -2  -1 -13 269.246 10.4739   3
  -2  -1 -13 282.055 8.86882   6
   2   1 -13 270.440 9.91757   7
   2   1 -13 283.037 9.46023   6
   2  -1 -13 276.856 9.63434   7
  -2   1 -13 267.274 9.36481   6
   2  -1 -13 280.068 8.74389   6
  -2   1 -13 261.214 9.77391   2
  -2   1 -13 236.167 9.75080   3
  -3  -1 -13 579.177 16.9136   2
  -3  -1 -13 546.995 18.2681   1
  -3  -1 -13 551.229 18.5291   3
   3   1 -13 573.293 16.2433   6
  -3  -1 -13 555.698 16.5489   7
  -3  -1 -13 584.661 15.9498   6
  -3   1 -13 535.442 17.9359   1
  -3   1 -13 550.641 18.1320   3
   3  -1 -13 557.537 19.5187   5
  -3   1 -13 558.851 16.2776   2
  -3   1 -13 564.644 17.7456   7
  -3   1 -13 536.514 15.8156   6
   3  -1 -13 553.691 18.3226   7
  -4  -1 -13 148.363 7.56603   6
  -4  -1 -13 161.147 7.45413   2
  -4  -1 -13 151.138 8.26566   1
   4   1 -13 155.180 6.93795   6
  -4   1 -13 148.851 8.02291   6
  -4   1 -13 158.769 7.77360   1
  -4   1 -13 154.460 7.44477   2
  -5  -1 -13 0.85123 2.33675   1
  -5  -1 -13 4.88972 2.21092   2
  -5  -1 -13 -3.5235 4.01772   6
   5   1 -13 0.87800 3.35534   6
  -5   1 -13 1.19922 2.59214   1
  -6  -1 -13 80.7430 3.88240   1
  -6   1 -13 89.6862 4.16421   1
   0   2 -13 71.5382 4.76511   7
   0  -2 -13 75.8745 5.45733   6
   0  -2 -13 73.5682 3.36080   7
   0   2 -13 76.4856 5.27201   6
   0   2 -13 68.4260 4.52931   3
  -1  -2 -13 330.733 10.8356   3
  -1  -2 -13 333.729 9.41398   7
  -1  -2 -13 320.669 10.3630   6
   1   2 -13 330.002 10.0702   6
   1   2 -13 317.524 11.3987   3
  -1   2 -13 327.034 11.2900   3
  -1   2 -13 328.575 10.0668   6
   1  -2 -13 334.715 10.1404   7
  -2  -2 -13 137.031 6.74944   6
  -2  -2 -13 157.294 7.08433   3
  -2  -2 -13 133.176 6.13078   2
   2   2 -13 133.709 6.00421   6
  -2  -2 -13 138.584 5.14366   7
   2  -2 -13 128.877 7.53363   5
  -2   2 -13 138.162 7.09058   3
  -2   2 -13 139.801 7.05064   6
  -2   2 -13 136.945 7.53889   2
  -2   2 -13 135.688 6.85346   7
   2  -2 -13 137.521 5.85226   7
  -3  -2 -13 16.7816 2.88971   7
   3   2 -13 22.4150 4.05294   6
  -3  -2 -13 24.0251 5.41047   1
  -3  -2 -13 19.7782 3.60201   2
  -3  -2 -13 14.2866 6.58250   3
  -3  -2 -13 16.0939 2.91173   6
   3  -2 -13 19.0549 4.98715   7
   3  -2 -13 21.2309 3.72108   5
  -3   2 -13 18.4775 6.09792   3
  -3   2 -13 19.5509 3.53299   1
  -3   2 -13 21.2389 3.39182   6
  -3   2 -13 14.2156 3.95546   2
  -4  -2 -13 53.0197 4.13206   2
  -4  -2 -13 35.0017 4.39988   6
  -4  -2 -13 46.5667 6.26823   1
   4   2 -13 49.5634 4.85064   6
  -4   2 -13 51.8520 4.77660   1
   4  -2 -13 57.0800 7.32028   5
   5   2 -13 98.5442 7.18998   6
  -5  -2 -13 96.6282 4.47360   2
  -5  -2 -13 87.6538 5.72705   6
  -5   2 -13 100.776 5.28065   1
  -6  -2 -13 51.0993 3.09592   1
   0  -3 -13 270.102 8.05132   7
   0   3 -13 265.219 9.44862   6
   0   3 -13 273.466 10.1146   2
   0   3 -13 271.884 10.8623   3
   0  -3  13 260.482 11.2263   5
   1  -3  13 735.645 24.2572   5
  -1  -3 -13 743.353 21.5127   2
  -1  -3 -13 739.222 19.9826   6
   1   3 -13 779.409 20.0163   6
   1   3 -13 775.920 22.5946   3
   1   3 -13 717.712 23.8692   5
  -1   3 -13 754.837 21.4755   2
  -1   3 -13 766.394 20.5154   6
   1  -3 -13 783.393 24.8535   5
  -1  -3  13 751.837 24.8167   5
  -1   3 -13 748.871 23.4881   3
   1  -3 -13 782.594 21.1018   7
  -2  -3 -13 64.7760 6.13593   2
   2  -3  13 73.2237 8.18263   5
  -2  -3 -13 73.7642 4.90583   6
   2   3 -13 81.5198 6.63972   5
   2   3 -13 79.4054 4.86553   6
  -2  -3 -13 78.0818 3.47071   7
   2  -3 -13 74.7600 7.16793   5
  -2   3 -13 80.4446 6.26779   1
   2  -3 -13 69.6019 5.57884   7
  -2   3 -13 71.4153 8.37418   3
  -2  -3  13 82.4085 6.43107   5
  -2   3 -13 87.0125 6.89517   2
  -3  -3 -13 402.150 12.8486   2
   3   3 -13 398.470 12.2977   6
  -3  -3 -13 375.529 14.2757   1
  -3  -3 -13 396.238 12.6674   6
   3  -3 -13 393.939 14.9799   5
  -3   3 -13 399.148 14.4343   1
  -4  -3 -13 99.9735 5.45646   6
  -4  -3 -13 87.6172 5.40622   1
  -4  -3 -13 98.4655 5.29965   2
   4   3 -13 92.2556 7.09264   6
  -4   3 -13 92.8862 5.89871   1
   4  -3 -13 97.6816 7.33910   5
  -5  -3 -13 2.99361 2.75342   1
   5   3 -13 3.71939 3.02447   6
  -5  -3 -13 4.27424 2.91715   6
  -5  -3 -13 5.50568 2.80522   2
  -5   3 -13 2.71888 1.92435   1
   0   4 -13 33.4840 4.93286   3
   0  -4 -13 27.1184 2.37499   7
   0   4 -13 29.6563 4.07593   2
   0  -4  13 34.7944 4.62387   5
   0  -4 -13 35.7779 5.45846   5
   0   4 -13 22.6287 4.40850   6
   1  -4  13 944.958 29.3104   5
   1   4 -13 943.529 28.4241   3
   1   4 -13 939.837 24.8436   6
  -1  -4  13 929.262 29.2105   5
  -1   4 -13 928.880 28.6101   3
  -1   4 -13 959.047 26.3842   2
  -1   4 -13 941.292 28.6889   1
   1  -4 -13 948.114 29.7034   5
   2   4 -13 410.343 13.0678   6
   2  -4  13 385.509 14.4506   5
  -2  -4 -13 420.989 12.6998   2
  -2  -4 -13 426.186 12.6380   6
   2  -4 -13 348.133 13.7273   5
  -2   4 -13 407.340 14.2243   1
  -2  -4  13 397.782 14.8619   5
  -3  -4 -13 118.332 6.93747   2
   3   4 -13 130.083 7.75446   6
   3  -4  13 114.546 8.60030   5
  -3  -4 -13 126.168 7.20392   6
  -3  -4 -13 108.738 7.81890   1
  -3   4 -13 130.552 7.99362   1
   3  -4 -13 127.316 6.81950   5
  -4  -4 -13 46.6268 4.55533   2
   4   4 -13 47.4426 4.96059   6
  -4  -4 -13 41.4219 5.35754   1
  -4  -4 -13 45.5066 4.88191   6
  -4   4 -13 48.2494 5.86448   1
   4  -4 -13 41.6661 4.03243   5
  -5  -4 -13 5.23898 2.52069   1
  -5   4 -13 3.57695 1.83121   1
   0   5 -13 14.8790 4.35567   2
   0  -5 -13 8.83724 3.52785   5
   0   5 -13 9.16485 4.74069   1
   0  -5  13 13.7254 5.07535   1
   0  -5  13 16.1767 3.02612   5
   1  -5  13 64.9562 5.47365   5
   1   5 -13 72.0374 6.49520   2
   1   5 -13 71.0014 7.57417   6
  -1  -5  13 65.9699 6.75260   5
  -1   5 -13 62.4193 6.96781   1
   1  -5 -13 68.4765 6.84918   5
   2  -5  13 130.305 7.94196   5
   2   5 -13 121.291 7.89722   6
   2  -5 -13 129.586 6.76224   5
  -2   5 -13 119.614 7.63207   1
  -3  -5 -13 45.8998 5.92528   1
   3   5 -13 55.6000 6.60072   6
  -3  -5 -13 42.7782 5.38829   2
   3  -5 -13 36.0826 4.30952   5
  -3   5 -13 40.3555 5.73280   1
   4   5 -13 47.2205 4.77775   6
  -4  -5 -13 52.3429 4.44097   1
   4  -5 -13 51.1054 4.58354   5
  -4   5 -13 53.1416 3.72346   1
  -5  -5 -13 3.41341 1.41368   1
  -5   5 -13 1.64640 1.26822   1
   0  -6  13 6.72205 3.80927   1
   0  -6 -13 4.74860 3.28023   5
   0   6 -13 -0.4187 3.87968   1
   0  -6  13 7.97748 2.78787   5
   1   6 -13 75.5484 4.62020   2
   1  -6  13 92.8249 6.94997   5
  -1  -6  13 86.8561 7.02852   5
   1  -6 -13 90.0593 6.87146   5
  -1   6 -13 90.6632 5.25120   1
   2   6 -13 135.718 6.60668   2
   2  -6  13 130.903 6.21396   5
  -2   6 -13 134.141 6.13933   1
   2  -6 -13 121.460 5.97129   5
   3   6 -13 16.7270 2.40429   2
   3  -6  13 22.6887 3.29837   5
   3  -6 -13 18.5052 2.58091   5
  -3   6 -13 20.1404 3.04897   1
   4   6 -13 87.1755 3.69790   2
   4  -6 -13 93.7690 4.20342   5
  -4   6 -13 92.8913 3.81363   1
   0  -7  13 2.94063 2.22318   5
   0   7 -13 0.78981 2.76305   1
   1   7 -13 125.725 5.43194   1
   1  -7  13 136.910 5.89198   5
  -1  -7  13 123.949 5.80980   5
   1  -7 -13 134.407 6.69928   5
   2  -7  13 123.526 5.81572   5
   2  -7 -13 123.042 5.29735   5
  -3   7 -13 38.6681 2.36559   1
   3  -7 -13 27.4597 2.42927   5
   0   0 -14 499.545 14.3039   7
   0   0 -14 480.379 13.5931   6
  -1   0 -14 103.314 5.05834   6
  -1   0 -14 106.998 5.09120   7
   1   0 -14 110.259 4.83550   7
   1   0 -14 110.892 4.96361   6
  -1   0 -14 102.488 6.21563   3
  -2   0 -14 503.252 15.5374   2
   2   0 -14 517.505 14.7967   6
   2   0 -14 487.891 15.9586   2
   2   0 -14 517.853 16.3865   7
  -2   0 -14 502.716 16.2939   3
  -2   0 -14 524.325 14.8849   6
  -3   0 -14 382.109 13.3026   7
  -3   0 -14 380.515 12.8103   2
  -3   0 -14 397.618 14.7194   1
  -3   0 -14 387.378 15.1713   3
  -3   0 -14 413.539 12.5081   6
   3   0 -14 386.568 14.1938   5
   3   0 -14 383.834 11.8266   6
  -4   0 -14 151.011 7.17851   2
  -4   0 -14 143.569 7.66398   6
  -4   0 -14 148.884 7.45230   1
  -5   0 -14 47.6519 3.72602   2
  -5   0 -14 46.9393 4.07344   1
  -5   0 -14 41.2720 5.00142   6
  -6   0 -14 22.2573 2.45737   1
   0  -1 -14 844.353 23.0269   7
   0  -1 -14 838.243 21.8425   6
   0   1 -14 851.423 23.8386   7
   0   1 -14 842.381 22.0148   6
   0   1 -14 833.771 24.2848   3
  -1  -1 -14 61.7946 5.40481   3
   1   1 -14 57.7225 4.24367   6
   1   1 -14 53.5396 5.99076   2
  -1  -1 -14 54.8266 4.93584   6
  -1  -1 -14 47.9116 5.60614   2
  -1  -1 -14 57.1394 3.37490   7
   1   1 -14 61.4671 5.56779   7
  -1   1 -14 64.2167 4.86567   7
  -1   1 -14 67.8853 5.35079   6
  -1   1 -14 58.9103 4.33546   3
   1  -1 -14 64.0176 4.33191   6
  -1   1 -14 54.1437 5.67843   2
   1  -1 -14 62.7378 3.64596   7
  -2  -1 -14 383.989 12.4494   2
  -2  -1 -14 388.437 13.7084   3
   2   1 -14 381.863 11.9990   6
  -2  -1 -14 391.320 11.6293   6
   2  -1 -14 391.533 11.9649   6
   2  -1 -14 370.980 14.4897   5
  -2   1 -14 388.153 13.9017   3
   2  -1 -14 374.539 12.6063   7
  -2   1 -14 369.768 11.4641   6
  -2   1 -14 378.230 11.9729   2
   3   1 -14 271.059 12.0458   5
  -3  -1 -14 293.028 9.64707   6
  -3  -1 -14 270.895 9.67670   7
  -3  -1 -14 276.463 12.0270   3
   3   1 -14 302.711 10.2989   6
  -3  -1 -14 300.717 10.2358   2
  -3  -1 -14 285.308 12.0564   1
  -3   1 -14 279.577 11.9587   3
  -3   1 -14 282.860 10.2177   6
  -3   1 -14 286.881 10.8738   1
   3  -1 -14 305.225 12.4359   5
  -3   1 -14 257.112 10.2334   2
  -3   1 -14 293.426 10.9279   7
   3  -1 -14 273.750 11.5043   7
   4   1 -14 141.807 6.58395   6
  -4  -1 -14 151.239 7.65009   6
  -4  -1 -14 146.100 6.98971   1
  -4  -1 -14 149.193 7.20192   2
  -4   1 -14 147.450 8.27050   1
  -4   1 -14 145.999 8.15018   6
  -4   1 -14 144.042 7.27638   2
  -5  -1 -14 7.12309 3.05349   6
  -5  -1 -14 18.7605 3.15186   2
  -6  -1 -14 8.78523 1.53510   1
  -6   1 -14 4.74790 1.47013   1
   0   2 -14 302.926 10.7631   7
   0  -2 -14 312.169 9.20668   7
   0   2 -14 295.126 10.0918   6
   0   2 -14 308.886 10.6710   3
   0  -2 -14 311.387 10.0801   6
   0   2 -14 292.216 10.6465   2
  -1  -2 -14 182.653 6.83662   6
  -1  -2 -14 175.590 8.23388   2
   1   2 -14 171.766 7.49586   6
  -1  -2 -14 180.323 5.92664   7
   1   2 -14 177.414 7.28098   2
  -1   2 -14 181.308 7.22828   2
   1  -2 -14 177.678 6.75298   7
  -1   2 -14 174.758 6.79630   6
  -1   2 -14 179.122 7.82592   3
  -2  -2 -14 121.104 6.55040   6
  -2  -2 -14 118.293 6.70165   2
   2   2 -14 109.192 8.98186   5
  -2  -2 -14 126.327 5.08445   7
   2  -2  14 131.795 9.64277   5
  -2  -2 -14 126.547 8.77767   3
   2   2 -14 128.556 6.63048   6
  -2   2 -14 125.142 7.20493   7
  -2   2 -14 123.417 7.01893   6
   2  -2 -14 113.685 8.13307   5
  -2   2 -14 115.199 8.09729   3
   2  -2 -14 114.089 6.50508   7
  -2   2 -14 130.927 7.21090   2
  -3  -2 -14 40.8851 3.76028   7
  -3  -2 -14 43.5250 5.68834   1
  -3  -2 -14 38.9665 4.34866   6
  -3  -2 -14 52.4867 5.15904   2
   3   2 -14 36.5608 4.54501   6
   3  -2 -14 42.6194 5.19225   5
  -3   2 -14 38.8626 5.48418   1
   3  -2 -14 40.8612 4.89210   7
  -3   2 -14 42.1379 4.49512   2
  -3   2 -14 42.3364 4.98925   6
   4   2 -14 96.2167 5.85033   6
  -4  -2 -14 91.4852 5.09470   2
  -4  -2 -14 93.4798 5.44660   1
  -4  -2 -14 92.8483 6.98176   6
  -4   2 -14 96.6183 6.80990   1
   4  -2 -14 84.1468 7.43826   5
  -5  -2 -14 3.84396 3.10808   6
  -5  -2 -14 7.85330 2.58912   2
   5   2 -14 8.98744 3.21059   6
  -5  -2 -14 7.31840 2.92315   1
  -5   2 -14 12.0910 2.89457   1
  -6  -2 -14 26.3085 2.32722   1
   0   3 -14 310.589 12.4265   3
   0  -3  14 320.758 12.6206   5
   0   3 -14 310.822 10.5998   6
   0  -3 -14 307.831 9.19514   7
   0   3 -14 309.529 12.7697   5
   0   3 -14 307.839 10.8650   2
   0  -3 -14 296.917 13.1031   5
   1   3 -14 201.896 8.34109   6
   1   3 -14 193.464 10.5369   3
   1   3 -14 200.959 10.3570   5
  -1  -3 -14 198.769 8.70342   2
  -1  -3 -14 177.648 7.17378   6
   1  -3  14 172.809 9.83746   5
  -1   3 -14 201.650 8.41436   6
  -1  -3  14 200.373 9.91054   5
  -1   3 -14 192.023 8.70501   2
   1  -3 -14 199.575 7.16242   7
  -1   3 -14 196.634 8.94956   3
   1  -3 -14 194.045 8.93029   5
   2  -3  14 -1.5578 4.78124   5
  -2  -3 -14 5.68491 1.87380   7
   2   3 -14 8.22663 3.55557   6
   2   3 -14 6.19270 4.92903   5
  -2  -3 -14 -3.1678 3.38594   2
  -2  -3 -14 3.86683 2.65899   6
  -2   3 -14 3.55625 4.60327   1
   2  -3 -14 8.38536 3.28364   7
  -2   3 -14 8.76424 4.02020   2
  -2  -3  14 9.20634 4.76788   5
   2  -3 -14 -0.3274 4.06505   5
  -2   3 -14 5.81636 6.14639   3
  -3  -3 -14 330.617 11.2729   2
   3   3 -14 313.282 11.5287   6
  -3  -3 -14 342.463 12.7004   1
  -3   3 -14 355.822 13.3615   1
   3  -3 -14 361.719 13.7845   5
  -4  -3 -14 100.757 5.64002   6
  -4  -3 -14 111.945 5.35473   2
   4   3 -14 105.654 6.03204   6
  -4  -3 -14 103.484 6.47666   1
   4  -3 -14 77.9697 7.18761   5
  -4   3 -14 96.8386 6.58726   1
  -5  -3 -14 6.93364 2.07185   2
  -5  -3 -14 7.57128 1.96467   1
  -5  -3 -14 1.87987 2.98095   6
   5   3 -14 3.71620 3.01925   6
  -5   3 -14 8.73177 2.57776   1
   0  -4 -14 332.034 9.31660   7
   0  -4  14 355.491 13.3825   5
   0   4 -14 345.672 11.7276   2
   0  -4 -14 351.231 13.9302   5
   0   4 -14 317.752 13.1732   3
   0   4 -14 332.609 11.7536   6
   1  -4  14 40.8292 4.99114   5
   1   4 -14 41.8626 4.46000   2
   1   4 -14 32.5461 3.83516   6
   1  -4 -14 27.0596 4.78742   5
  -1   4 -14 37.6214 5.23744   1
  -1  -4  14 46.3420 4.98689   5
   1  -4 -14 28.4775 3.37223   7
  -1   4 -14 36.1697 4.59174   2
  -2  -4 -14 23.1923 3.61957   6
   2   4 -14 26.0538 4.24936   6
  -2  -4 -14 21.4232 2.97612   2
   2  -4  14 15.4983 3.42093   5
   2  -4 -14 23.8696 4.24951   5
  -2  -4  14 20.1399 4.85015   5
  -2   4 -14 16.5462 3.27155   1
   3   4 -14 181.060 8.79720   6
  -3  -4 -14 186.135 8.50716   6
  -3  -4 -14 186.096 7.93301   1
  -3  -4 -14 203.704 8.37768   2
   3  -4  14 188.874 8.76908   5
   3  -4 -14 184.230 9.01192   5
  -3   4 -14 177.083 8.76335   1
  -4  -4 -14 63.1800 4.58670   2
   4   4 -14 60.3207 4.89924   6
  -4  -4 -14 65.7425 5.22818   6
  -4  -4 -14 57.3109 3.90370   1
   4  -4 -14 62.9573 4.60447   5
   5   4 -14 19.1263 2.54882   2
  -5  -4 -14 10.5579 1.94314   1
  -5   4 -14 14.4087 1.89562   1
   0  -5 -14 21.7638 3.93413   5
   0  -5  14 21.3079 3.20920   5
   0   5 -14 20.5154 4.21790   2
   1   5 -14 92.0417 5.39432   2
   1   5 -14 80.5117 7.27139   6
   1  -5  14 101.485 6.17453   5
   1  -5 -14 81.9781 7.04356   5
  -1  -5  14 100.903 7.12562   5
  -1   5 -14 93.5892 5.61998   1
   2   5 -14 43.3540 5.46032   6
   2  -5  14 43.4645 6.24473   5
  -2   5 -14 49.4253 4.55100   1
   2  -5 -14 51.8046 4.73567   5
  -2  -5  14 47.9919 7.34528   5
  -3  -5 -14 135.735 6.80889   2
   3  -5  14 134.099 7.40207   5
   3   5 -14 131.373 6.46044   6
  -3   5 -14 150.932 7.38832   1
   3  -5 -14 128.800 6.39702   5
   4   5 -14 81.1815 5.44323   6
  -4  -5 -14 92.4956 5.03827   1
  -4   5 -14 91.5958 4.35492   1
   4  -5 -14 91.8468 5.47363   5
   0  -6 -14 -2.5430 3.75592   5
   1   6 -14 63.0228 4.42445   2
  -1   6 -14 74.0495 5.90086   1
   1  -6 -14 70.8146 5.99859   5
  -1  -6  14 65.8436 5.93687   5
   2  -6  14 12.3568 3.13228   5
   2   6 -14 12.8868 2.20096   2
  -2   6 -14 13.3756 2.77357   1
   2  -6 -14 11.3706 3.21801   5
   3   6 -14 73.2257 3.81350   2
   3  -6  14 85.6016 4.49663   5
   3  -6 -14 81.2931 4.16406   5
  -4   6 -14 8.13798 1.36712   1
   0  -7  14 21.1365 3.12344   5
   0   7 -14 21.4538 2.91126   1
   1  -7  14 10.8133 2.18949   5
  -1   7 -14 12.9327 1.87083   1
  -1  -7  14 8.76340 2.22482   5
   1  -7 -14 18.2701 2.22544   5
   2  -7  14 3.63441 1.89982   5
  -2   7 -14 4.47809 1.63697   1
   2  -7 -14 4.36982 1.74778   5
   0   0 -15 0.88640 2.85103   6
   0   0 -15 0.64501 2.26060   7
   0   0 -15 -4.6909 3.52087   2
  -1   0 -15 9.63817 2.37958   6
  -1   0 -15 18.0883 2.87100   7
   1   0 -15 14.6957 3.37871   6
   1   0 -15 7.05608 2.95008   7
  -1   0 -15 16.4601 4.02465   3
   1   0 -15 23.0727 4.13040   2
  -1   0 -15 10.9668 2.53551   2
   2   0 -15 57.6255 5.56437   6
  -2   0 -15 62.6327 4.62098   6
  -2   0 -15 68.4321 4.65811   2
  -2   0 -15 57.6292 7.55019   3
   2   0 -15 63.6366 5.05698   2
   2   0 -15 55.8669 5.41905   7
   2   0 -15 61.9636 6.01355   5
  -3   0 -15 53.6188 5.65629   1
  -3   0 -15 55.5848 5.74641   6
   3   0 -15 47.9182 4.80574   6
  -3   0 -15 51.6828 4.42914   2
  -3   0 -15 48.8209 5.24074   7
   3   0 -15 47.5987 5.36574   5
  -4   0 -15 461.133 13.9717   2
  -4   0 -15 471.142 15.7720   1
  -4   0 -15 453.819 14.2304   6
  -5   0 -15 25.2598 4.80940   6
  -5   0 -15 28.1615 3.51371   2
  -6   0 -15 8.81103 1.65540   1
   0   1 -15 910.242 25.8136   7
   0  -1 -15 900.291 23.3068   6
   0   1 -15 899.830 24.9546   2
   0  -1 -15 862.053 24.8126   2
   0   1 -15 962.318 23.8607   6
   0  -1 -15 915.893 24.9323   7
   1   1 -15 164.082 7.26621   6
  -1  -1 -15 177.317 7.67924   2
   1   1 -15 154.092 8.15595   5
   1   1 -15 168.817 8.09072   7
   1   1 -15 167.357 6.83120   2
  -1  -1 -15 164.425 7.24229   6
  -1  -1 -15 164.387 6.33343   7
  -1   1 -15 155.841 7.20634   3
   1  -1 -15 163.255 6.91831   7
  -1   1 -15 158.919 6.64325   2
  -1   1 -15 166.657 6.56237   6
  -1   1 -15 159.422 7.49373   7
   1  -1 -15 164.794 6.49332   6
  -2  -1 -15 247.040 9.03452   6
  -2  -1 -15 248.090 8.62754   7
  -2  -1 -15 240.158 9.99496   3
   2   1 -15 216.409 11.3958   5
  -2  -1 -15 238.866 9.14237   2
   2   1 -15 250.059 8.52003   6
   2   1 -15 242.895 8.93715   2
  -2   1 -15 235.922 10.0752   3
   2  -1 -15 225.902 10.9746   5
  -2   1 -15 239.363 8.55808   2
   2  -1 -15 231.396 9.76749   7
   2  -1 -15 243.585 9.17393   6
  -2   1 -15 244.430 9.26711   6
   3   1 -15 211.154 7.95530   6
   3   1 -15 211.519 8.20667   2
  -3  -1 -15 209.836 8.70627   6
  -3  -1 -15 204.975 10.0013   1
   3   1 -15 207.862 10.4498   5
  -3  -1 -15 202.837 8.36342   2
   3  -1 -15 201.633 10.3624   7
  -3   1 -15 209.505 7.92008   6
  -3   1 -15 198.226 8.81473   1
  -3   1 -15 199.059 7.66915   2
  -3   1 -15 174.361 10.0229   7
   3  -1 -15 197.750 9.90615   5
  -4  -1 -15 119.997 6.40682   2
  -4  -1 -15 114.506 7.29630   1
   4   1 -15 106.571 5.96550   6
  -4  -1 -15 101.094 6.97640   6
  -4   1 -15 120.715 6.73121   2
  -4   1 -15 125.019 7.40040   1
  -4   1 -15 116.326 7.60277   6
  -5  -1 -15 32.5230 3.15402   1
  -5  -1 -15 32.7581 3.75600   6
  -5  -1 -15 34.9640 3.19276   2
  -5   1 -15 36.2155 3.52059   1
  -6  -1 -15 24.5268 2.22159   1
  -6   1 -15 32.1850 2.25346   1
   0   2 -15 195.279 8.46539   2
   0   2 -15 203.807 8.40022   3
   0  -2 -15 179.948 10.4361   5
   0  -2 -15 200.010 6.88611   7
   0   2 -15 200.257 9.98288   5
   0   2 -15 204.364 8.27912   6
   0  -2 -15 202.939 8.17197   6
  -1  -2 -15 54.3946 5.81752   2
  -1  -2 -15 48.8262 3.27929   7
   1   2 -15 49.1431 5.40985   6
   1   2 -15 60.2065 5.70633   5
  -1  -2 -15 47.6692 5.38687   6
   1  -2  15 52.9265 5.65217   5
   1   2 -15 49.7900 5.53544   2
   1  -2 -15 49.5314 5.21235   5
  -1   2 -15 57.2724 6.04976   5
  -1   2 -15 50.4300 5.51945   6
  -1   2 -15 44.9275 5.77312   3
   1  -2 -15 47.3042 4.20749   7
  -1   2 -15 43.7434 5.77695   2
  -2  -2 -15 776.197 25.3485   3
   2   2 -15 787.641 21.6673   6
  -2  -2 -15 801.699 22.6752   2
   2   2 -15 810.008 26.0196   5
  -2  -2 -15 795.041 21.5738   6
   2  -2  15 813.164 25.4533   5
  -2  -2 -15 825.066 22.0918   7
  -2   2 -15 793.754 25.0747   3
  -2   2 -15 803.176 21.1386   6
   2  -2 -15 792.417 23.1451   7
  -2   2 -15 769.430 22.4581   2
   2  -2 -15 802.302 25.2212   5
  -2   2 -15 787.043 24.2337   1
  -3  -2 -15 72.3349 7.45527   1
  -3  -2 -15 74.6820 5.65397   2
  -3   2 -15 72.7506 6.04976   1
   3  -2 -15 71.3788 5.82911   5
  -3   2 -15 73.2529 4.90785   2
  -4  -2 -15 30.3400 3.55784   6
  -4  -2 -15 28.0017 4.18384   1
   4   2 -15 29.2706 3.39730   6
   4  -2 -15 25.2000 3.81258   5
  -4   2 -15 29.0463 4.42372   1
   5   2 -15 44.9614 5.34333   6
  -5  -2 -15 42.9812 4.06817   1
  -5  -2 -15 38.0240 2.94907   2
  -5  -2 -15 26.9056 4.74853   6
  -5   2 -15 43.6535 3.65381   1
   0  -3  15 12.7028 3.08844   5
   0   3 -15 15.5341 3.26439   5
   0   3 -15 11.7692 3.87803   6
   0  -3 -15 18.6690 4.78409   5
   0  -3 -15 13.0217 1.95223   7
   0   3 -15 14.5148 2.87468   2
   0   3 -15 13.8785 4.50064   3
  -1  -3 -15 88.5487 5.36562   2
   1   3 -15 87.7049 6.37072   6
   1   3 -15 73.6848 6.08934   2
   1   3 -15 85.0116 6.41860   5
  -1  -3 -15 74.9904 6.48840   6
   1  -3  15 80.9331 6.22903   5
  -1  -3  15 92.3129 6.05817   5
   1  -3 -15 80.5290 4.86512   7
  -1   3 -15 86.1554 5.29941   2
   1  -3 -15 74.6059 7.35875   5
  -1   3 -15 86.0986 6.91486   3
  -1   3 -15 78.1898 5.35462   6
  -2  -3 -15 534.236 16.1109   2
  -2  -3 -15 550.058 15.4018   6
   2   3 -15 532.569 18.5919   5
   2   3 -15 529.387 15.8427   6
   2  -3  15 523.453 17.9630   5
   2  -3 -15 520.670 17.9858   5
  -2   3 -15 527.128 16.2099   2
  -2   3 -15 549.779 18.0227   1
  -2  -3  15 531.262 17.9106   5
  -3  -3 -15 625.334 17.4175   6
  -3  -3 -15 624.966 18.3961   2
   3   3 -15 630.717 17.9658   6
   3  -3 -15 635.215 20.8380   5
  -3   3 -15 645.024 20.3666   1
  -4  -3 -15 28.4838 3.38002   2
   4   3 -15 24.7691 3.29955   6
  -4  -3 -15 25.4964 4.17647   6
   4  -3 -15 17.2947 2.65847   5
  -4   3 -15 23.0246 3.59001   1
  -5  -3 -15 67.2798 3.39448   1
   5   3 -15 53.1734 3.38863   2
  -5  -3 -15 49.7817 3.46961   2
  -5   3 -15 72.5994 4.42634   1
   0   4 -15 14.5082 2.89209   2
   0  -4 -15 6.87868 4.56613   5
   0   4 -15 22.9480 3.58761   6
   0  -4  15 22.2651 4.28928   5
   1  -4  15 251.050 10.1816   5
   1   4 -15 243.027 9.51767   2
  -1   4 -15 253.062 9.76560   2
  -1   4 -15 232.297 11.0071   1
   1  -4 -15 252.254 10.4086   5
  -1  -4  15 255.477 10.9160   5
   2   4 -15 131.573 6.67005   6
  -2  -4 -15 141.584 6.85606   2
   2  -4  15 127.363 6.96682   5
  -2  -4 -15 138.467 8.11328   6
   2  -4 -15 133.422 8.17564   5
  -2   4 -15 131.668 7.45688   1
  -2  -4  15 126.298 7.01169   5
  -3  -4 -15 105.624 5.64122   6
  -3  -4 -15 97.8585 5.06458   2
   3   4 -15 105.106 5.73791   6
   3  -4 -15 105.729 6.87472   5
  -3   4 -15 100.816 5.70663   1
  -4  -4 -15 70.5668 3.94077   2
  -4  -4 -15 73.6350 4.33343   1
   4   4 -15 74.7395 5.02244   6
  -4  -4 -15 61.4693 5.01859   6
   4  -4 -15 73.1431 5.40210   5
  -4   4 -15 76.5619 4.84466   1
  -5  -4 -15 37.7137 3.12249   1
  -5   4 -15 38.1932 2.57472   1
   0   5 -15 155.515 6.82733   2
   0  -5 -15 164.772 7.73074   5
   0  -5  15 154.781 8.39089   5
   1   5 -15 91.1345 7.69689   6
   1   5 -15 85.0940 6.10988   2
   1  -5  15 85.4930 6.95867   5
  -1  -5  15 84.8323 5.36249   5
  -1   5 -15 74.1326 5.61176   1
   1  -5 -15 72.1733 7.12774   5
   2   5 -15 35.5394 4.78597   2
   2   5 -15 37.3920 4.86671   6
   2  -5  15 40.4346 6.01221   5
   2  -5 -15 30.4781 4.35647   5
  -2   5 -15 38.8924 5.15770   1
   3   5 -15 8.05669 3.46146   6
   3   5 -15 10.7461 2.30602   2
   3  -5  15 10.0514 3.64243   5
  -3   5 -15 11.5777 2.16657   1
   3  -5 -15 8.83875 2.85956   5
   4   5 -15 18.6257 2.47894   2
  -4   5 -15 21.9394 3.13882   1
   4  -5 -15 19.2558 2.65904   5
   0  -6  15 223.302 9.28181   5
   0  -6 -15 236.250 9.68908   5
   1  -6  15 43.8488 4.06764   5
   1   6 -15 42.6450 3.63573   2
   1  -6 -15 44.9302 5.02146   5
  -1  -6  15 38.8150 3.96058   5
  -1   6 -15 40.4223 3.59853   1
   2  -6  15 65.3628 4.08623   5
   2   6 -15 69.9157 4.65924   2
   2  -6 -15 69.2714 4.87703   5
  -2   6 -15 63.8509 3.98082   1
   3   6 -15 89.1661 3.67152   2
   3  -6  15 73.8268 4.34828   5
   3  -6 -15 93.7065 4.12455   5
  -3   6 -15 65.4363 3.72746   1
   0  -7  15 1.99831 2.02754   5
   1  -7  15 7.94117 1.97482   5
  -1  -7  15 10.2366 2.05129   5
  -1   7 -15 5.40817 1.76789   1
   1  -7 -15 7.69660 2.14165   5
   2  -7  15 2.66017 1.83230   5
  -2   7 -15 9.00790 1.58276   1
   2  -7 -15 13.9578 1.91298   5
   0   0 -16 78.4955 5.60136   7
   0   0 -16 80.6496 7.90038   5
   0   0 -16 90.5763 5.53871   6
   0   0 -16 82.3914 6.16776   2
  -1   0 -16 278.023 9.17795   6
   1   0 -16 270.077 9.41640   2
  -1   0 -16 274.755 9.78886   7
  -1   0 -16 271.164 12.5224   5
   1   0 -16 278.065 10.4330   7
   1   0 -16 280.916 11.9380   5
  -1   0 -16 271.659 11.4080   3
   1   0 -16 267.536 9.68477   6
  -1   0 -16 275.708 9.39796   2
   2   0 -16 4.72059 4.10084   2
  -2   0 -16 8.24235 4.40459   3
   2   0 -16 14.3406 4.41857   5
   2   0 -16 13.5119 3.56493   6
   2   0 -16 6.17360 4.96680   7
  -2   0 -16 3.91612 2.45331   2
  -2   0 -16 1.35195 3.41017   6
   3   0 -16 2.57889 4.31091   5
  -3   0 -16 3.89670 3.31472   2
  -3   0 -16 3.17786 5.03701   1
  -4   0 -16 187.715 8.65105   1
  -4   0 -16 188.417 7.68005   6
  -5   0 -16 6.98725 2.91316   1
  -5   0 -16 11.4861 2.27600   2
  -5   0 -16 8.27106 3.58308   6
   0   1 -16 243.236 10.1941   5
   0  -1 -16 255.061 9.17549   6
   0  -1 -16 241.116 9.49696   2
   0   1 -16 260.437 9.34429   6
   0  -1 -16 251.806 8.64030   7
   0  -1 -16 245.749 11.5004   5
   0   1 -16 246.860 9.29683   7
   0   1 -16 239.555 8.71654   2
   1   1 -16 21.9110 4.77190   5
   1   1 -16 30.3962 3.90391   2
   1   1 -16 19.8990 2.95763   6
  -1  -1 -16 19.8574 3.80382   6
   1   1 -16 19.2209 4.60284   7
  -1  -1 -16 24.4784 3.86912   2
  -1  -1 -16 24.5823 5.91694   5
  -1  -1 -16 23.9476 2.98849   7
   1  -1 -16 26.9477 4.62451   2
  -1   1 -16 22.9581 3.58642   2
   1  -1 -16 20.8194 2.79816   6
   1  -1 -16 17.2852 3.28368   5
  -1   1 -16 20.7021 5.14072   5
  -1   1 -16 26.7851 3.80976   6
  -1   1 -16 23.9169 3.09740   7
  -1   1 -16 21.3983 4.19673   3
   1  -1 -16 19.2655 3.20460   7
   2   1 -16 115.801 8.37124   5
   2   1 -16 108.361 6.67338   6
  -2  -1 -16 112.798 6.50990   2
   2   1 -16 109.771 5.66810   2
  -2  -1 -16 113.024 10.4078   3
  -2  -1 -16 111.774 6.07180   7
  -2  -1 -16 105.608 6.56623   6
   2  -1 -16 119.888 8.39837   7
  -2   1 -16 99.7389 5.61691   2
   2  -1 -16 118.564 7.28971   6
  -2   1 -16 108.899 6.79386   6
  -2   1 -16 110.574 6.90458   7
   2  -1 -16 107.200 6.48657   5
  -2   1 -16 105.147 7.61265   3
  -3  -1 -16 206.186 10.3081   1
   3   1 -16 229.091 8.44882   2
   3   1 -16 239.762 8.68025   6
   3   1 -16 238.378 10.7033   5
  -3  -1 -16 226.966 8.41227   6
  -3  -1 -16 244.041 9.09352   2
  -3   1 -16 216.449 9.50280   1
   3  -1 -16 240.180 10.9417   5
  -3   1 -16 238.819 9.18472   2
  -3   1 -16 215.913 9.38918   6
  -4  -1 -16 116.363 6.15316   6
  -4  -1 -16 117.332 7.45218   1
   4   1 -16 112.668 6.59017   6
  -4   1 -16 118.749 6.32846   6
  -4   1 -16 111.285 6.01882   1
  -4   1 -16 119.116 6.04175   2
  -5  -1 -16 199.203 7.80312   6
  -5  -1 -16 205.329 7.35472   2
  -5  -1 -16 213.579 7.40451   1
  -5   1 -16 191.565 7.01204   1
   0   2 -16 628.025 17.9220   6
   0  -2 -16 645.782 17.8506   6
   0   2 -16 625.821 18.7131   2
   0   2 -16 663.812 21.1874   3
   0  -2 -16 636.467 21.3969   5
   0   2 -16 626.667 20.7918   5
   0  -2 -16 632.723 17.9993   7
   1   2 -16 242.948 8.84707   2
  -1  -2 -16 246.958 9.33248   6
   1   2 -16 251.383 8.72922   6
   1  -2  16 250.841 10.2096   5
  -1  -2 -16 252.953 8.11051   7
   1   2 -16 245.769 10.3341   5
  -1  -2 -16 244.240 9.57410   2
  -1   2 -16 243.480 9.39923   2
   1  -2 -16 240.601 10.9092   5
  -1   2 -16 232.503 10.4353   3
  -1   2 -16 245.641 8.61587   6
   1  -2 -16 246.382 9.01042   7
  -1   2 -16 236.994 10.2503   5
   2   2 -16 25.1243 4.17617   2
   2   2 -16 24.3764 3.36309   6
  -2  -2 -16 24.2004 3.15769   7
   2   2 -16 25.4495 4.80109   5
   2  -2  16 22.5204 5.17744   5
  -2  -2 -16 38.7222 4.33444   6
  -2  -2 -16 21.9066 2.88286   2
  -2   2 -16 26.8832 3.46332   6
   2  -2 -16 22.0445 4.58539   5
  -2   2 -16 20.1159 3.66509   2
   2  -2 -16 29.8714 3.68089   7
   3   2 -16 33.4054 4.26648   6
  -3  -2 -16 37.0793 3.78498   2
   3   2 -16 34.4598 5.13505   5
   3   2 -16 29.9160 4.18957   2
  -3  -2 -16 36.0559 4.42369   6
  -3   2 -16 34.3131 4.73519   1
  -3   2 -16 38.1205 5.07199   6
   3  -2 -16 33.5239 4.80674   5
  -3   2 -16 33.9012 4.07122   2
   4   2 -16 5.77105 2.27962   2
  -4  -2 -16 4.75140 1.85900   2
  -4  -2 -16 2.61591 3.80193   1
  -4  -2 -16 8.39088 3.08021   6
   4   2 -16 9.72209 3.26061   6
  -4   2 -16 15.6423 3.82236   1
   4  -2 -16 8.49164 3.84961   5
  -5  -2 -16 5.60205 2.43230   2
  -5  -2 -16 5.74458 2.41160   1
  -5   2 -16 8.46267 1.95426   1
   0   3 -16 1021.38 27.8021   2
   0  -3 -16 1030.72 31.3691   5
   0   3 -16 980.350 30.2398   3
   0  -3 -16 976.130 27.1197   7
   0   3 -16 1045.91 31.7265   5
   0  -3  16 1020.27 31.5718   5
   0   3 -16 1005.50 26.2225   6
   1   3 -16 92.8096 5.10359   2
  -1  -3 -16 94.7831 5.35854   6
   1   3 -16 87.0210 5.33097   6
   1  -3  16 81.9853 7.33684   5
   1   3 -16 91.6242 7.70738   5
  -1  -3 -16 93.7036 6.82505   2
  -1  -3  16 76.3472 7.30060   5
  -1   3 -16 91.4095 5.24315   2
  -1   3 -16 89.6794 6.90511   6
   1  -3 -16 82.5961 5.73310   7
   1  -3 -16 87.9662 7.22489   5
   2   3 -16 292.719 10.8386   2
   2  -3  16 287.513 12.2855   5
   2   3 -16 286.833 12.0882   5
   2   3 -16 307.575 10.2843   6
  -2  -3 -16 297.770 9.88714   2
  -2  -3 -16 294.908 10.7660   6
  -2  -3  16 303.107 12.4762   5
  -2   3 -16 312.645 12.3044   1
   2  -3 -16 306.517 12.3665   5
  -2   3 -16 299.680 11.2517   6
  -2   3 -16 318.441 10.9276   2
   3   3 -16 57.9654 4.80527   6
  -3  -3 -16 63.8460 4.40944   2
  -3  -3 -16 58.1709 5.01489   6
   3  -3 -16 66.0450 6.58931   5
  -3   3 -16 56.9811 5.20049   1
  -4  -3 -16 27.9174 3.78546   1
   4   3 -16 33.2658 3.71759   6
   4   3 -16 26.5782 3.26764   2
  -4  -3 -16 33.0300 4.23362   6
  -4  -3 -16 31.9199 3.23972   2
   4  -3 -16 23.7965 3.67752   5
  -4   3 -16 26.1340 3.46135   1
  -5  -3 -16 15.0047 2.34690   1
  -5   3 -16 27.4749 2.69463   1
   0  -4 -16 179.765 9.44070   5
   0   4 -16 168.585 7.49005   6
   0  -4  16 183.115 8.33517   5
   0   4 -16 185.735 7.31684   2
   1   4 -16 268.974 9.32284   2
   1  -4  16 264.987 11.3146   5
   1   4 -16 270.320 9.31789   6
  -1   4 -16 277.527 10.0283   2
  -1  -4  16 269.054 10.6358   5
   1  -4 -16 272.900 10.6997   5
   2   4 -16 301.235 11.2134   6
  -2  -4 -16 296.681 11.2215   6
  -2  -4 -16 314.908 10.0902   2
   2   4 -16 294.654 10.8249   2
   2  -4  16 306.480 12.0856   5
  -2   4 -16 292.966 11.6053   1
  -2  -4  16 298.135 12.0033   5
   2  -4 -16 305.508 11.3566   5
   3   4 -16 68.5148 5.23067   2
  -3  -4 -16 57.4181 6.63008   6
  -3  -4 -16 80.0101 5.23137   2
   3   4 -16 61.4055 5.32519   6
  -3   4 -16 63.3912 6.14427   1
   4   4 -16 43.8631 3.12694   2
  -4  -4 -16 27.2733 4.79074   6
  -4  -4 -16 44.1118 4.53672   1
  -4  -4 -16 37.0173 3.19204   2
   4   4 -16 42.0904 4.11744   6
  -4   4 -16 44.3689 3.25181   1
   4  -4 -16 39.2888 4.44343   5
   0   5 -16 99.6476 5.05550   2
   0  -5  16 103.922 6.84023   5
   0  -5 -16 99.3499 7.77186   5
   1   5 -16 169.236 8.02490   6
   1  -5  16 185.058 8.90334   5
   1   5 -16 176.294 6.85735   2
  -1   5 -16 181.240 8.48795   1
  -1  -5  16 187.521 8.78856   5
   1  -5 -16 182.609 8.88058   5
   2   5 -16 12.6230 4.30311   6
   2  -5  16 1.09427 2.36102   5
   2   5 -16 0.97723 1.91556   2
  -2  -5  16 3.34280 2.67581   5
   2  -5 -16 1.73214 3.05380   5
   3   5 -16 9.58912 3.13915   6
   3  -5  16 9.21035 3.49387   5
   3   5 -16 12.3785 2.12914   2
   3  -5 -16 10.2595 2.89147   5
  -3   5 -16 9.05549 2.12743   1
  -4   5 -16 33.4444 2.74093   1
   4  -5 -16 41.9445 3.03592   5
   0  -6  16 3.12070 2.13480   5
   1  -6  16 76.2075 5.42495   5
   1   6 -16 70.6904 4.94148   2
  -1  -6  16 67.4088 4.42171   5
  -1   6 -16 66.6844 4.65072   1
   1  -6 -16 65.8399 4.23915   5
   2   6 -16 2.32656 2.77419   2
   2  -6  16 2.87768 1.99891   5
   2  -6 -16 -1.7961 1.84354   5
  -2   6 -16 1.63309 2.56695   1
   3   6 -16 10.0879 1.93143   2
   3  -6 -16 6.38213 1.55762   5
   1  -7  16 23.6589 2.58878   5
   0   0 -17 -0.5699 2.49694   7
   0   0 -17 0.58405 3.14502   6
   0   0 -17 1.45616 2.32885   2
   0   0 -17 2.25368 4.25265   5
   1   0 -17 130.882 6.94328   6
  -1   0 -17 109.808 5.84706   7
   1   0 -17 127.525 6.48027   7
   1   0 -17 124.105 6.93672   2
  -1   0 -17 122.168 7.11174   5
  -1   0 -17 131.480 6.77030   2
   1   0 -17 116.935 8.14246   5
  -1   0 -17 130.241 6.75188   6
   2   0 -17 229.177 8.40449   6
  -2   0 -17 222.323 10.1649   7
  -2   0 -17 230.842 9.15842   6
  -2   0 -17 228.822 8.34978   2
   2   0 -17 222.486 12.2157   7
   2   0 -17 233.043 9.35348   2
   2   0 -17 223.579 10.5334   5
   3   0 -17 214.095 10.2126   5
  -3   0 -17 210.623 8.51094   2
  -3   0 -17 214.377 10.1111   1
   3   0 -17 199.792 8.97866   6
  -3   0 -17 207.852 8.90944   6
  -4   0 -17 -0.3216 1.89660   2
  -4   0 -17 3.37922 2.89598   6
  -4   0 -17 3.05884 3.52761   1
  -5   0 -17 20.4056 2.71646   1
  -5   0 -17 20.4577 2.32022   2
   0   1 -17 15.2253 2.73314   2
   0   1 -17 9.78640 2.62716   6
   0  -1 -17 11.4287 2.82698   2
   0  -1 -17 10.5087 3.27093   7
   0  -1 -17 11.3319 2.69079   6
   0   1 -17 12.1621 4.22902   5
   0   1 -17 13.5485 3.47895   7
   0  -1 -17 11.4033 3.30070   5
   1   1 -17 47.7098 4.31732   6
  -1  -1 -17 47.3712 5.64589   6
   1   1 -17 50.9491 6.51316   7
  -1  -1 -17 45.4766 4.79059   7
  -1  -1 -17 44.6441 5.76001   2
   1   1 -17 46.6888 5.33232   5
   1   1 -17 50.0754 4.32383   2
  -1  -1 -17 50.3900 6.24269   5
  -1   1 -17 52.3603 7.18321   5
   1  -1 -17 49.0174 6.12246   2
  -1   1 -17 49.8910 4.26784   2
   1  -1 -17 45.6965 6.93143   5
  -1   1 -17 44.1945 5.50918   6
   1  -1 -17 49.0480 4.35695   6
   1  -1 -17 51.0660 4.54861   7
  -1   1 -17 47.8869 7.05815   3
   2   1 -17 90.7330 6.42801   2
   2   1 -17 99.5133 6.49246   6
   2   1 -17 95.8043 7.59424   5
  -2  -1 -17 94.7044 5.46323   6
  -2  -1 -17 94.1876 6.25664   2
  -2   1 -17 93.8829 6.90949   7
   2  -1 -17 93.2785 7.75755   5
  -2   1 -17 94.1574 5.41374   2
   2  -1 -17 87.1275 6.66793   7
  -2   1 -17 87.8997 6.55391   6
   2  -1 -17 102.534 7.05756   6
  -3  -1 -17 22.7976 4.31408   6
   3   1 -17 26.3611 3.13879   2
   3   1 -17 27.1139 4.84505   5
  -3  -1 -17 26.5838 3.60807   2
   3   1 -17 24.9953 3.38826   6
  -3   1 -17 23.5694 4.68474   1
  -3   1 -17 18.7129 4.21017   6
   3  -1 -17 25.7297 3.64293   5
  -3   1 -17 26.4438 3.98033   2
   4   1 -17 56.6293 5.07765   6
  -4  -1 -17 62.0807 4.77363   2
  -4  -1 -17 56.5649 6.34374   6
  -4   1 -17 62.2977 3.80811   2
  -4   1 -17 58.8296 5.26516   6
  -4   1 -17 58.5351 6.25431   1
  -5  -1 -17 10.2018 2.57483   1
  -5  -1 -17 8.75988 2.51411   2
  -5   1 -17 7.35171 1.88320   1
   0  -2 -17 37.9279 4.78042   2
   0  -2 -17 36.3011 4.23510   7
   0   2 -17 40.2483 5.23140   2
   0  -2 -17 42.1188 4.68926   6
   0   2 -17 35.3656 4.29892   6
   0   2 -17 36.8162 4.99813   5
   0  -2 -17 37.6508 5.06286   5
   0  -2  17 43.6339 5.00087   5
  -1  -2 -17 218.865 9.14739   2
   1   2 -17 227.147 9.18029   6
  -1  -2 -17 231.888 9.14463   6
   1  -2  17 224.390 10.5344   5
   1   2 -17 233.954 9.17535   2
   1   2 -17 224.966 9.63119   5
   1  -2 -17 235.267 9.74477   5
  -1   2 -17 221.574 9.72600   5
  -1   2 -17 229.782 8.37677   2
   1  -2 -17 221.797 8.93400   7
  -1   2 -17 222.938 9.16825   6
  -2  -2 -17 202.324 7.64651   2
  -2  -2 -17 204.397 7.96624   6
   2  -2  17 200.306 10.1987   5
   2   2 -17 211.179 9.75128   5
   2   2 -17 208.951 7.85049   2
  -2   2 -17 208.816 8.65929   2
   2  -2 -17 217.579 9.29771   5
  -3  -2 -17 83.8461 6.65367   6
   3   2 -17 76.9342 4.76761   2
   3   2 -17 75.3458 7.31573   5
   3   2 -17 77.1628 5.65798   6
  -3  -2 -17 71.0433 5.51179   2
   3  -2 -17 76.4358 6.77459   5
  -3  -2  17 74.2165 7.58933   5
  -3   2 -17 63.7791 4.75174   2
  -3   2 -17 73.3358 5.66042   6
  -3   2 -17 71.9125 5.44270   1
  -4  -2 -17 1.52222 2.87192   6
   4   2 -17 1.72515 3.07242   6
  -4  -2 -17 -1.4517 2.16712   1
   4   2 -17 2.44808 1.97412   2
  -4  -2 -17 -2.5257 2.41035   2
   4  -2 -17 3.15916 2.42842   5
  -5  -2 -17 0.64086 1.80531   1
  -5  -2 -17 3.21053 1.72480   2
  -5   2 -17 3.71056 1.60462   1
   0   3 -17 1.71243 3.94058   5
   0   3 -17 8.96364 2.57214   2
   0  -3 -17 2.42841 3.07154   5
   0  -3  17 1.07838 4.13719   5
   0   3 -17 4.84073 2.81103   6
  -1  -3 -17 128.527 7.38168   2
   1  -3  17 137.075 8.28697   5
   1   3 -17 142.705 8.37186   5
   1   3 -17 138.031 6.95918   2
   1  -3 -17 130.442 8.34176   5
  -1  -3  17 134.509 8.18291   5
  -1   3 -17 141.932 6.96369   2
   2   3 -17 213.424 9.90389   5
   2  -3  17 220.871 9.29405   5
  -2  -3 -17 217.968 9.40699   6
  -2  -3 -17 222.931 8.05975   2
   2   3 -17 224.554 8.31366   2
   2   3 -17 230.730 9.50838   6
  -2  -3  17 212.882 10.0558   5
  -2   3 -17 209.281 9.87693   1
  -2   3 -17 218.958 8.23848   2
  -2   3 -17 219.532 9.63776   6
   2  -3 -17 217.278 10.0702   5
  -3  -3 -17 16.0760 3.13317   2
   3   3 -17 26.4799 3.76362   6
  -3  -3 -17 20.6420 3.25797   6
   3   3 -17 23.6867 3.29533   2
  -3   3 -17 20.5017 4.08088   1
   3  -3 -17 29.3528 4.10888   5
   4   3 -17 79.1414 3.91135   2
  -4  -3 -17 84.8580 5.21090   6
  -4  -3 -17 80.6636 4.03513   2
  -4  -3 -17 76.5081 4.21550   1
   4   3 -17 75.7378 5.29612   6
  -4   3 -17 83.4872 5.27661   1
   4  -3 -17 83.8038 5.63588   5
  -5   3 -17 2.40283 1.42562   1
   0   4 -17 115.311 6.28934   6
   0  -4  17 102.298 7.32293   5
   0  -4 -17 104.945 7.96343   5
   0   4 -17 104.846 5.46175   2
   1  -4  17 337.110 12.4379   5
   1   4 -17 336.907 11.9630   6
   1   4 -17 339.959 11.5583   2
  -1   4 -17 332.550 10.7191   2
  -1  -4  17 323.367 12.6500   5
   1  -4 -17 328.562 12.1284   5
  -2  -4 -17 174.896 9.15991   6
   2   4 -17 165.015 8.02328   6
  -2  -4 -17 166.913 6.40113   2
   2  -4  17 164.733 8.70447   5
   2  -4 -17 164.689 7.57356   5
  -2   4 -17 170.444 8.24563   1
  -2  -4  17 162.486 8.64684   5
   3   4 -17 50.2635 4.72008   6
   3   4 -17 57.3746 3.65375   2
  -3  -4 -17 62.2967 4.74457   2
  -3  -4 -17 47.5730 5.10708   6
  -3   4 -17 59.3980 4.27811   1
   3  -4 -17 58.1482 4.22703   5
  -4  -4 -17 33.2814 3.14299   2
   4   4 -17 36.3713 3.41545   2
  -4   4 -17 34.3539 2.93616   1
   4  -4 -17 33.4057 3.14537   5
   0  -5 -17 12.2874 3.89649   5
   0   5 -17 10.0447 3.25111   2
   1   5 -17 22.5117 3.76762   6
   1   5 -17 12.9742 3.11563   2
   1  -5 -17 21.3979 3.69783   5
  -1  -5  17 23.7860 2.87038   5
   2  -5  17 0.93048 2.25074   5
   2   5 -17 2.62736 2.00634   2
   2   5 -17 -0.6614 4.65310   6
  -2  -5  17 3.34126 2.54180   5
  -2   5 -17 4.93339 2.97398   1
   2  -5 -17 3.91459 2.91672   5
   3   5 -17 20.9563 2.53263   2
  -3   5 -17 21.6050 2.77473   1
   3  -5 -17 22.0695 2.74897   5
   0  -6  17 26.1587 3.28190   5
   1   6 -17 7.91184 3.17088   2
   1  -6  17 8.52157 2.77783   5
  -1  -6  17 9.21259 2.24121   5
   1  -6 -17 7.40551 2.30007   5
   2  -6  17 6.86259 2.02921   5
   2   6 -17 7.00312 1.82213   2
   2  -6 -17 8.86682 1.98322   5
  -2   6 -17 7.71979 2.60479   1
   0   0 -18 31.6960 4.64118   7
   0   0 -18 30.9238 3.94359   2
   0   0 -18 34.4786 4.14062   5
   0   0 -18 37.5219 4.15751   6
   1   0 -18 396.336 11.9798   6
  -1   0 -18 392.962 12.3598   2
  -1   0 -18 390.595 14.9746   5
   1   0 -18 409.193 12.9443   2
  -1   0 -18 396.770 12.1688   6
   1   0 -18 375.713 14.1317   7
  -1   0 -18 371.380 12.8264   7
   1   0 -18 388.789 14.8481   5
   2   0 -18 1.98589 4.05403   5
   2   0 -18 3.63198 2.68936   2
  -2   0 -18 7.47166 2.34088   2
  -3   0 -18 424.094 13.2479   2
   3   0 -18 435.292 15.1341   5
   3   0 -18 401.641 13.3843   6
  -3   0 -18 398.691 13.0351   6
  -4   0 -18 3.37855 2.94759   6
  -4   0 -18 -0.2288 1.88228   2
  -4   0 -18 -1.3240 2.36922   1
  -5   0 -18 11.2382 1.83503   1
  -5   0 -18 11.4333 1.85430   2
   0   1 -18 351.284 13.2530   7
   0  -1 -18 371.590 13.4553   5
   0   1 -18 359.185 11.4144   6
   0  -1 -18 382.616 12.1878   2
   0  -1 -18 367.246 11.9245   6
   0  -1 -18 364.363 12.5394   7
   0   1 -18 367.071 13.4786   5
   0   1 -18 368.869 11.8408   2
   1  -1  18 478.000 16.3121   5
   1   1 -18 473.031 14.8344   2
  -1  -1 -18 464.122 13.9182   6
   1   1 -18 468.152 14.5074   6
  -1  -1 -18 472.157 14.3478   2
   1   1 -18 484.386 16.8938   5
  -1  -1 -18 463.256 16.3722   5
  -1   1 -18 461.721 14.5927   2
   1  -1 -18 469.467 13.7006   6
  -1   1 -18 468.085 16.0875   5
   1  -1 -18 466.781 14.1429   2
  -1   1 -18 467.689 14.3900   6
   1  -1 -18 468.925 16.8341   5
   2   1 -18 9.29359 2.77598   6
  -2  -1 -18 1.09827 2.67668   6
   2   1 -18 6.16684 3.45681   2
   2   1 -18 5.74592 2.84430   5
  -2  -1 -18 -0.6463 3.21191   2
  -2   1 -18 6.64528 3.46101   2
   2  -1 -18 4.34408 4.10236   5
   2  -1 -18 2.04137 3.00259   6
  -2   1 -18 5.53615 2.75900   6
   3   1 -18 79.1351 5.78024   5
  -3  -1 -18 83.5169 4.91352   2
  -3  -1 -18 92.2302 5.79285   6
   3   1 -18 75.9223 6.56250   6
  -3   1 -18 89.2044 6.12299   2
  -3   1 -18 88.8606 6.99563   6
   3  -1 -18 90.9187 6.84786   5
  -3   1 -18 68.1610 7.33009   1
  -4  -1 -18 22.3168 3.41006   1
  -4  -1 -18 11.1296 4.27926   6
  -4  -1 -18 20.7233 3.08736   2
   4   1 -18 25.0194 5.01219   6
  -4   1 -18 27.0984 3.44275   1
  -4   1 -18 24.7454 3.84259   6
   4  -1 -18 24.8803 2.86456   5
  -4   1 -18 24.0156 2.97853   2
  -5  -1 -18 70.5533 3.26108   1
  -5  -1 -18 72.9301 3.32085   2
  -5   1 -18 76.5096 3.58433   1
   0  -2 -18 88.8700 7.91874   5
   0   2 -18 95.7194 5.30601   6
   0   2 -18 96.1811 7.48467   5
   0  -2 -18 90.7079 5.60877   6
   0   2 -18 84.3503 5.05508   2
   0  -2  18 77.8816 7.16761   5
   1   2 -18 259.021 9.20327   2
   1   2 -18 271.420 11.2626   5
   1  -2  18 259.478 10.4390   5
  -1  -2 -18 257.681 9.84580   2
  -1   2 -18 265.516 10.7028   5
   1  -2 -18 280.158 11.5403   5
  -1   2 -18 264.161 9.89242   2
   2   2 -18 1.46926 3.62393   6
   2   2 -18 3.13911 2.31563   2
   2   2 -18 2.73713 2.64427   5
   2  -2  18 0.62510 4.50786   5
  -2  -2 -18 3.28987 2.18629   2
  -2  -2 -18 1.08443 2.57123   6
  -2  -2  18 4.83213 3.02658   5
  -2   2 -18 2.66027 2.48800   2
   2  -2 -18 2.73335 3.67002   5
  -2   2 -18 1.83443 4.11249   6
  -3  -2 -18 115.170 6.13304   6
   3   2 -18 110.652 5.10688   2
   3   2 -18 115.902 5.90348   6
  -3   2 -18 123.586 8.02759   1
  -3   2 -18 114.446 7.94894   6
  -3   2 -18 121.674 5.39666   2
   3  -2 -18 123.155 7.80146   5
  -4  -2 -18 139.850 6.24167   6
  -4  -2 -18 138.183 5.66347   2
   4   2 -18 130.024 5.25544   2
   4  -2 -18 130.242 6.01492   5
  -4   2 -18 141.811 6.52956   1
  -5  -2 -18 8.06490 1.86594   2
  -5   2 -18 9.86603 2.27687   1
   0  -3  18 0.44630 4.00207   5
   0   3 -18 -0.1496 3.23157   2
   0  -3 -18 5.10525 4.15091   5
   0   3 -18 -1.8300 2.64878   6
   1   3 -18 121.206 5.80810   2
  -1  -3 -18 125.522 7.37020   2
   1  -3  18 108.674 7.44358   5
   1   3 -18 121.035 6.34529   6
  -1  -3 -18 107.054 7.31840   6
   1   3 -18 111.435 7.43373   5
  -1  -3  18 120.241 7.83268   5
   1  -3 -18 111.870 6.53741   5
  -1   3 -18 121.172 6.39586   6
  -1   3 -18 117.159 6.58132   2
   2   3 -18 315.905 10.3838   2
   2  -3  18 307.458 11.5892   5
  -2  -3 -18 317.696 10.4263   6
   2   3 -18 317.018 10.9995   6
  -2  -3  18 310.763 11.7475   5
   2  -3 -18 320.561 11.7819   5
  -2   3 -18 309.449 11.4814   6
   3   3 -18 27.5497 3.43515   6
  -3  -3 -18 31.1175 4.03474   2
   3   3 -18 23.1957 2.97560   2
  -3  -3 -18 28.4673 3.59482   6
   3  -3 -18 27.9959 3.56563   5
   4   3 -18 6.79030 1.88717   2
  -4  -3 -18 7.81606 3.26371   6
   4   3 -18 6.21234 2.95735   6
  -4  -3 -18 11.9230 1.96664   2
   4  -3 -18 8.18215 2.91327   5
  -4   3 -18 16.4910 2.73408   1
   0   4 -18 192.612 9.13849   6
   0  -4 -18 193.090 8.39441   5
   0  -4  18 194.503 9.14223   5
   1   4 -18 33.3356 3.96789   6
   1  -4  18 34.6362 4.27257   5
   1  -4 -18 29.3066 3.59505   5
  -1   4 -18 29.4208 3.61993   2
  -1  -4  18 37.1342 5.84063   5
   2   4 -18 2.52200 1.88463   2
   2   4 -18 1.35027 2.86813   6
   2  -4  18 2.61353 2.42209   5
  -2  -4  18 4.03847 3.41354   5
   3   4 -18 37.1392 2.97174   2
  -3  -4 -18 34.9409 3.01580   2
  -3  -4 -18 30.8207 5.31045   6
   3   4 -18 36.4311 4.27128   6
  -3   4 -18 43.9144 4.15422   1
   3  -4 -18 44.0941 3.39568   5
   4   4 -18 34.9058 2.67372   2
  -4   4 -18 49.6689 3.39126   1
   4  -4 -18 45.6443 3.91119   5
   0   5 -18 1.87537 2.10653   2
   0  -5  18 -0.6980 2.10904   5
   0  -5 -18 -2.1223 2.54769   5
   1   5 -18 59.4146 3.63795   2
   1  -5  18 55.8534 4.10026   5
   1  -5 -18 58.4771 5.28626   5
  -1  -5  18 62.6276 4.33068   5
   2  -5  18 2.90040 2.16191   5
   2   5 -18 2.79489 4.86520   6
   2   5 -18 1.35674 1.84260   2
   2  -5 -18 1.55881 1.81878   5
  -2  -5  18 -3.0450 3.12876   5
  -2   5 -18 0.21366 3.16805   1
   3   5 -18 17.5124 2.29541   2
  -3   5 -18 18.6748 2.40528   1
   3  -5 -18 20.3902 2.56494   5
   0  -6  18 133.420 5.66312   5
   1  -6  18 16.5260 2.52858   5
  -1  -6  18 16.9202 2.26093   5
   1  -6 -18 19.1245 2.85463   5
   2  -6  18 89.6246 4.03991   5
   2  -6 -18 87.3063 3.94572   5
   0   0 -19 4.78871 2.37588   2
   0   0 -19 -2.4285 2.68773   5
   0   0 -19 -1.5295 2.58419   6
   1   0 -19 60.7135 4.66836   6
   1   0 -19 59.1713 4.44256   2
   1   0 -19 67.6064 6.94384   5
  -1   0 -19 54.8041 5.31407   2
  -1   0 -19 49.7790 7.38410   5
   2   0 -19 92.8073 5.63546   6
  -2   0 -19 96.6049 5.77781   6
  -2   0 -19 100.530 6.12478   2
   2   0 -19 92.3745 5.36139   2
   2   0 -19 94.6716 7.20461   5
  -3   0 -19 85.2712 5.33409   6
   3   0 -19 84.0480 6.58891   5
   3   0 -19 74.1604 7.22702   6
  -4   0 -19 5.88077 3.21536   6
  -4   0 -19 4.00491 3.10247   1
  -4   0 -19 3.12984 1.92683   2
   0  -1 -19 59.1126 5.70291   2
   0   1 -19 59.4870 4.32811   2
   0  -1 -19 61.5002 7.20954   5
   0   1 -19 68.6926 7.05424   5
   1  -1  19 912.235 28.7536   5
  -1  -1 -19 908.390 28.7504   5
   1   1 -19 883.260 25.3587   2
  -1  -1 -19 915.777 25.3938   2
  -1  -1 -19 933.535 24.4822   6
   1   1 -19 913.096 24.1312   6
   1   1 -19 924.824 28.9778   5
  -1   1 -19 906.912 23.8524   6
  -1   1 -19 922.543 28.3300   5
   1  -1 -19 882.468 23.5659   6
   1  -1 -19 891.354 28.1120   5
   1  -1 -19 898.844 25.0244   2
  -1   1 -19 889.858 25.1661   2
  -2  -1 -19 130.155 7.67431   6
   2   1 -19 130.986 7.65783   6
   2   1 -19 133.486 6.00527   2
   2   1 -19 133.153 8.14890   5
  -2  -1 -19 129.684 7.03363   2
  -2   1 -19 143.950 6.72260   6
   2  -1 -19 142.650 8.29117   6
   2  -1 -19 129.705 6.87588   5
  -2   1 -19 134.420 6.08805   2
   3   1 -19 14.7577 3.06553   2
  -3  -1 -19 25.9037 4.49020   6
  -3  -1 -19 21.0112 2.57003   2
   3   1 -19 14.3795 4.33679   6
  -3   1 -19 12.8045 2.90427   2
   3  -1 -19 18.2060 4.15073   5
  -3   1 -19 14.2330 4.19859   6
  -4  -1 -19 41.5031 4.72006   6
  -4  -1 -19 42.6234 3.10377   2
   4   1 -19 44.8791 4.30808   6
  -4   1 -19 46.6118 4.52152   1
  -4   1 -19 47.5872 4.23249   2
   0   2 -19 46.4268 5.18140   5
   0  -2 -19 51.5975 6.58496   6
   0   2 -19 51.5242 4.60154   6
   0   2 -19 48.3701 4.19594   2
   0  -2  19 50.0562 5.00915   5
   0  -2 -19 44.5440 4.95399   5
   1   2 -19 93.2509 6.87972   6
   1   2 -19 84.3043 5.70385   5
  -1  -2 -19 75.3524 5.98318   2
   1   2 -19 85.9788 5.70194   2
   1  -2  19 83.7150 7.13552   5
  -1  -2 -19 84.4462 5.56507   6
  -1  -2  19 83.9798 5.95760   5
  -1   2 -19 90.8344 6.09255   2
  -1   2 -19 90.2328 5.49330   6
   1  -2 -19 80.8879 5.95359   5
   2   2 -19 146.377 6.99971   2
  -2  -2 -19 146.115 6.66471   6
   2  -2  19 140.566 8.66851   5
   2   2 -19 153.204 6.80638   6
  -2  -2 -19 141.570 6.18874   2
   2   2 -19 145.634 8.19209   5
  -2   2 -19 139.337 7.22518   2
  -2   2 -19 152.418 6.84985   6
  -2  -2  19 142.264 8.36439   5
   2  -2 -19 138.177 7.26673   5
  -3  -2 -19 107.547 5.54167   2
   3   2 -19 116.972 6.85628   5
   3   2 -19 125.527 6.04489   6
  -3  -2 -19 136.803 7.15707   6
   3   2 -19 125.561 5.94309   2
   3  -2 -19 115.356 5.78368   5
  -3   2 -19 118.014 7.81610   6
  -3   2 -19 127.770 5.87242   2
  -3  -2  19 114.347 6.68134   5
  -4  -2 -19 51.6663 4.68917   6
  -4  -2 -19 50.8816 3.11955   2
  -4   2 -19 58.6271 3.52774   1
   4  -2 -19 48.6694 3.76034   5
   0  -3  19 11.8284 4.10616   5
   0  -3 -19 15.1371 4.44651   5
   0   3 -19 16.6093 4.40195   6
   0   3 -19 15.1185 3.46966   2
   1   3 -19 250.394 10.0367   6
   1  -3  19 251.583 10.7225   5
   1   3 -19 257.767 9.49604   2
  -1  -3 -19 265.882 9.25161   6
  -1   3 -19 267.685 9.31173   6
  -1   3 -19 258.661 9.65389   2
   1  -3 -19 261.583 10.3261   5
  -1  -3  19 264.566 10.4604   5
  -2  -3 -19 7.94610 2.14754   2
  -2  -3 -19 8.23223 4.44633   6
   2   3 -19 7.57142 2.20462   2
   2   3 -19 7.36236 2.96653   6
  -2   3 -19 8.53742 2.35545   2
   2  -3 -19 9.52759 2.60218   5
  -2   3 -19 3.62401 3.57354   6
  -3  -3 -19 5.97891 1.82478   2
   3   3 -19 8.77096 2.86229   6
   3   3 -19 6.31344 2.69825   2
  -3  -3 -19 9.87928 3.19590   6
   3  -3 -19 7.75060 3.08944   5
  -3   3 -19 8.66640 3.35446   1
   4   3 -19 82.8687 3.46341   2
  -4  -3 -19 77.2495 3.50477   2
   4  -3 -19 82.0627 4.13225   5
  -4   3 -19 63.9373 3.75172   1
   0   4 -19 52.3261 5.45354   6
   0  -4 -19 46.8011 4.66039   5
   0  -4  19 51.3785 5.71271   5
   0   4 -19 47.0923 3.63198   2
   1   4 -19 52.2944 3.55880   2
   1   4 -19 54.7720 4.77521   6
  -1   4 -19 52.2039 4.82167   2
   1  -4 -19 52.3060 4.03785   5
   2   4 -19 128.063 6.42690   6
   2  -4  19 124.247 6.40375   5
   2   4 -19 124.295 5.18492   2
  -2  -4  19 123.646 5.79300   5
   2  -4 -19 128.945 5.78530   5
  -3  -4 -19 18.0460 3.01711   2
   3   4 -19 20.8261 3.49722   6
  -3   4 -19 19.4186 2.89735   1
   3  -4 -19 21.2337 2.97832   5
   0  -5  19 30.0353 3.55101   5
   0   5 -19 34.1713 4.21835   2
   1  -5  19 21.5419 2.88278   5
   1   5 -19 21.6036 2.90916   2
   1  -5 -19 22.2462 3.13088   5
  -1  -5  19 24.3060 3.32222   5
   2  -5  19 175.788 6.56351   5
   2   5 -19 175.508 5.89839   2
  -2  -5  19 110.581 5.04692   5
   3  -5 -19 2.59495 1.50927   5
   0  -6  19 4.27530 1.65733   5
   0   0 -20 10.2706 2.63788   2
   0   0 -20 10.5108 2.84366   6
   0   0 -20 8.69339 2.89011   5
  -1   0 -20 65.5786 5.34101   6
   1   0 -20 66.4544 5.64185   2
   1   0 -20 69.6158 6.65010   6
   1   0 -20 66.0740 6.70422   5
  -1   0 -20 67.2279 5.66352   2
  -1   0 -20 69.9318 6.85903   5
  -2   0 -20 135.310 6.11172   2
  -2   0 -20 142.568 7.72239   6
   2   0 -20 122.649 6.19841   6
   2   0 -20 144.430 6.95843   5
   3   0 -20 4.47250 2.28648   5
  -3   0 -20 2.94347 1.86475   2
  -3   0 -20 8.16397 3.21410   6
   3   0 -20 1.90208 3.25298   6
  -4   0 -20 45.8768 3.12296   2
   0  -1 -20 560.041 16.6186   6
   0  -1 -20 550.668 16.7904   2
   0   1 -20 572.150 16.6925   6
   0   1 -20 554.404 19.0007   5
   0  -1 -20 560.750 18.6350   5
   0   1 -20 570.888 16.8532   2
  -1  -1 -20 82.3699 7.81291   5
  -1  -1 -20 70.8335 5.10163   6
   1   1 -20 74.3200 5.81625   2
   1   1 -20 77.3548 5.80114   5
  -1  -1 -20 81.7226 4.64413   2
   1  -1  20 75.4422 7.00167   5
   1   1 -20 75.0206 6.29588   6
   1  -1 -20 73.8030 6.72530   6
  -1   1 -20 80.4995 7.64344   5
  -1   1 -20 85.5455 5.66741   6
  -1   1 -20 83.0838 4.81075   2
   1  -1 -20 92.8394 6.65269   2
   1  -1 -20 81.9691 5.78704   5
   2   1 -20 170.212 8.79618   5
  -2  -1 -20 179.484 8.34884   6
   2   1 -20 169.231 8.30838   6
  -2  -1 -20 176.451 7.06086   2
  -2   1 -20 175.157 7.44835   6
   2  -1 -20 186.906 9.06989   5
  -3  -1 -20 1.69050 2.70683   2
   3   1 -20 9.66691 3.09474   6
  -3  -1 -20 4.15237 4.12896   6
   3   1 -20 3.99224 2.20354   2
   3   1 -20 5.32679 2.19550   5
   3  -1 -20 4.94367 2.43242   5
  -3   1 -20 2.25132 1.84725   2
  -3   1 -20 2.93830 3.15658   6
  -3  -1  20 -1.6138 3.50596   5
  -4  -1 -20 20.4500 3.66915   6
  -4  -1 -20 20.2834 2.47233   2
  -4   1 -20 20.4792 2.84831   2
   0   2 -20 258.401 9.24701   6
   0  -2  20 246.319 10.7274   5
   0  -2 -20 265.473 10.9952   5
   0  -2 -20 254.221 9.94137   6
   0   2 -20 253.701 10.9854   5
   0   2 -20 255.067 9.37492   2
   1  -2  20 63.3622 6.67293   5
  -1  -2 -20 58.7344 6.67352   6
   1   2 -20 61.2192 4.40285   2
   1   2 -20 57.9609 4.89179   6
   1   2 -20 59.2794 6.47321   5
  -1   2 -20 68.3555 5.27628   6
  -1  -2  20 68.1791 6.77237   5
  -1   2 -20 65.5511 5.55794   2
   1  -2 -20 67.3596 5.13724   5
   2   2 -20 58.4944 5.06081   5
  -2  -2 -20 60.7621 5.00782   2
   2   2 -20 63.0913 4.60117   2
  -2  -2 -20 60.9180 6.45336   6
   2   2 -20 67.8989 5.16479   6
   2  -2 -20 61.5268 4.77250   5
  -2  -2  20 50.7226 6.03084   5
  -2   2 -20 80.4746 6.75719   6
  -2   2 -20 64.3369 4.89003   2
  -3  -2 -20 -0.0699 4.03430   6
  -3  -2 -20 8.82466 2.02040   2
   3   2 -20 7.31874 1.83030   2
   3   2 -20 9.00180 3.21732   6
  -3  -2  20 11.3181 2.61164   5
  -3   2 -20 6.31299 5.25167   6
   3  -2 -20 7.37477 2.26111   5
  -3   2 -20 13.1228 2.07251   2
  -4  -2 -20 30.6516 3.46351   2
   4  -2 -20 29.5127 3.85511   5
   0  -3 -20 87.6467 6.62822   5
   0   3 -20 89.9141 7.11937   6
   0  -3  20 94.1006 5.65402   5
   0   3 -20 80.1425 4.37488   2
   1   3 -20 91.5131 5.40677   2
  -1  -3 -20 95.2587 7.77604   6
   1   3 -20 89.7985 6.79076   6
   1  -3  20 91.8238 5.54351   5
   1  -3 -20 98.7809 7.01411   5
  -1  -3  20 82.9444 6.81599   5
  -1   3 -20 87.3100 5.99006   6
  -1   3 -20 92.2341 5.34323   2
   2   3 -20 10.5975 1.92660   2
  -2  -3 -20 9.91613 2.23593   2
   2   3 -20 12.9755 3.23326   6
  -2  -3 -20 16.7956 3.28322   6
   2  -3  20 10.1302 2.36486   5
  -2   3 -20 12.1195 2.21230   2
   2  -3 -20 7.63975 3.19557   5
  -2  -3  20 14.4422 2.38952   5
   3   3 -20 43.5602 2.96537   2
  -3  -3 -20 47.2814 3.76824   2
   3   3 -20 44.7218 4.81333   6
  -3  -3 -20 29.8558 4.74942   6
   3  -3 -20 43.0280 3.31342   5
   0  -4  20 72.9333 4.60597   5
   0   4 -20 76.2483 4.68129   2
   0  -4 -20 62.5159 5.54456   5
   0   4 -20 68.2387 7.15890   6
   1   4 -20 33.8186 4.57351   6
   1  -4  20 39.2678 4.37647   5
   1   4 -20 36.7859 4.26181   2
  -1   4 -20 42.1880 4.36167   2
  -1  -4  20 42.0144 3.82596   5
   1  -4 -20 36.0055 3.86724   5
   2   4 -20 176.388 5.95507   2
   2  -4  20 160.395 6.52939   5
   2  -4 -20 173.603 7.02691   5
  -2  -4  20 182.108 7.24945   5
   3   4 -20 23.3381 2.39298   2
   0   5 -20 3.07654 1.94989   2
   0  -5  20 3.84744 1.85051   5
   1   5 -20 10.4827 1.91502   2
   1  -5  20 10.6003 1.92123   5
  -1  -5  20 11.5082 2.04012   5
   1  -5 -20 11.5951 2.05113   5
   2   5 -20 26.5964 2.45056   2
   2  -5  20 18.5320 2.60036   5
   2  -5 -20 29.5517 2.60329   5
   0  -6  20 14.1877 1.74342   5
   0   0 -21 2.20689 3.76772   5
   0   0 -21 -1.8488 2.97889   2
   0   0 -21 2.60505 2.77828   6
  -1   0 -21 7.23188 3.06566   6
   1   0 -21 3.55656 2.88761   6
   1   0 -21 5.40228 2.58054   5
   1   0  21 5.72323 4.35291   5
  -1   0 -21 10.1829 4.04453   5
  -1   0 -21 2.64258 3.16009   2
  -2   0 -21 11.5737 3.18905   6
   2   0 -21 10.7689 2.87688   5
   2   0 -21 15.0519 4.67142   6
  -2   0 -21 9.91256 2.18651   2
  -3   0 -21 31.1061 3.61174   6
   3   0 -21 29.6707 4.59196   5
  -3   0 -21 28.4490 3.01654   2
  -4   0 -21 8.71593 1.66114   2
   0  -1  21 4.41701 3.91478   5
   0   1 -21 0.33652 3.51549   5
   0   1 -21 0.75808 3.15907   2
   0   1 -21 -3.4306 3.72557   6
   0  -1 -21 5.03827 4.27550   6
   0  -1 -21 -5.2753 3.61919   5
   1   1 -21 41.8778 4.67719   6
   1   1 -21 41.1960 4.51700   5
   1  -1  21 50.7941 4.80746   5
  -1  -1 -21 45.3465 5.33167   5
  -1  -1 -21 43.0087 4.72617   6
   1  -1 -21 46.6325 4.90993   6
  -1   1 -21 43.0573 6.23103   5
   1  -1 -21 44.2341 5.97684   5
  -1   1 -21 37.1826 4.87041   6
  -2  -1 -21 99.9830 5.60378   6
   2   1 -21 103.711 4.76401   2
  -2  -1 -21 94.7610 5.14144   2
   2   1 -21 101.514 5.58446   6
  -2   1 -21 111.664 5.50483   2
  -2   1 -21 92.4025 7.07054   6
  -3  -1 -21 10.7135 2.99278   6
  -3  -1 -21 8.59007 1.83303   2
   3   1 -21 12.1922 3.13759   5
   3   1 -21 7.49567 3.06782   6
   3  -1 -21 10.3531 2.01210   5
  -3   1 -21 10.8515 2.02530   2
  -3  -1  21 6.34405 2.36071   5
  -3   1 -21 14.4692 3.47900   6
  -4  -1 -21 15.3449 1.84059   2
   0  -2  21 97.7160 5.83613   5
   0   2 -21 101.480 5.80934   5
   0   2 -21 99.2593 6.98467   6
   0  -2 -21 100.631 7.64147   6
   0  -2 -21 105.939 7.40119   5
   1   2 -21 89.6077 6.46324   6
   1   2 -21 78.1383 5.11110   2
   1   2 -21 81.3267 5.44337   5
  -1  -2 -21 76.8056 5.14976   2
  -1  -2 -21 90.3824 5.51263   6
  -1   2 -21 101.892 5.99105   6
   1  -2 -21 90.8530 6.54104   5
  -1   2 -21 83.9905 4.47972   2
  -1  -2  21 86.7157 5.46494   5
  -2  -2 -21 68.4993 5.12520   6
   2   2 -21 71.7496 4.93630   6
   2   2 -21 70.8240 4.49781   5
   2  -2  21 73.8894 5.98127   5
  -2  -2 -21 75.5009 4.03772   2
   2   2 -21 74.7630 4.82407   2
  -2  -2  21 73.8798 4.43363   5
   2  -2 -21 61.6786 5.28961   5
  -2   2 -21 67.3882 6.96721   6
  -2   2 -21 65.5156 4.55837   2
  -3  -2 -21 76.2437 3.71812   2
   3   2 -21 76.4268 4.49426   2
  -3  -2 -21 52.3786 4.96014   6
   3   2 -21 76.9498 6.25657   6
  -3  -2  21 67.6387 4.24380   5
   3  -2 -21 75.3043 4.26959   5
  -3   2 -21 72.7476 3.80604   2
  -4  -2 -21 -0.0501 1.64042   2
   0   3 -21 3.78706 2.62794   2
   0  -3 -21 5.38468 2.44484   5
   0   3 -21 4.77773 3.07168   6
   0  -3  21 -0.7346 2.86648   5
   1   3 -21 5.47219 2.97487   6
   1  -3  21 5.55369 3.03984   5
   1   3 -21 4.17294 1.89904   2
  -1   3 -21 9.57254 4.73401   6
   1  -3 -21 5.42499 2.12309   5
  -1  -3  21 5.63669 2.21510   5
  -1   3 -21 6.92200 1.95777   2
   2   3 -21 99.2153 5.41143   6
  -2  -3 -21 86.1823 4.15551   2
  -2  -3 -21 82.7310 7.18218   6
   2  -3  21 93.9235 4.90809   5
   2   3 -21 92.4738 4.35376   2
  -2   3 -21 91.2743 5.02773   2
  -2  -3  21 88.1803 4.53464   5
   2  -3 -21 93.9221 4.70824   5
  -3  -3 -21 47.3364 3.11017   2
   3  -3 -21 49.8018 3.38487   5
   0  -4 -21 -0.4815 3.34379   5
   0   4 -21 0.21918 5.04895   6
   0   4 -21 -1.0071 1.92854   2
   0  -4  21 -2.5146 2.51361   5
   1   4 -21 144.960 6.69516   6
   1   4 -21 156.138 5.99953   2
   1  -4  21 158.657 6.34795   5
  -1   4 -21 157.806 6.48558   2
   1  -4 -21 174.808 7.00214   5
  -1  -4  21 157.298 6.39238   5
   2   4 -21 5.52006 1.81255   2
   2  -4  21 3.21393 1.95317   5
  -2  -4  21 6.62951 1.90655   5
   2  -4 -21 3.85536 1.69403   5
   3  -4 -21 7.74849 1.65334   5
   0  -5  21 80.0111 3.79350   5
   1  -5  21 22.9713 2.68641   5
   1   5 -21 30.9871 2.56581   2
  -1  -5  21 24.2397 2.53052   5
   1  -5 -21 21.4879 2.83469   5
   0   0 -22 50.8319 6.55965   6
   0   0 -22 52.1259 4.49575   5
   0   0 -22 50.4292 4.66435   2
  -1   0 -22 159.571 6.81468   6
  -1   0 -22 161.090 6.47241   2
   1   0 -22 145.854 5.82273   2
   1   0  22 152.793 6.88801   5
   1   0 -22 150.915 7.70803   6
  -1   0 -22 148.404 7.87548   5
  -2   0 -22 12.8199 3.04791   6
   2   0 -22 8.40555 2.32407   5
   2   0 -22 14.7790 3.18667   6
  -2   0 -22 8.70556 1.89959   2
  -3   0 -22 19.6881 3.14910   6
  -3   0 -22 25.7890 2.57725   2
   3   0 -22 17.4168 2.73363   5
   0   1 -22 301.996 9.54569   2
   0  -1 -22 287.880 10.6452   6
   0   1 -22 290.983 9.68504   6
   0  -1 -22 297.226 9.27738   2
   1  -1  22 7.15456 3.41333   5
   1   1 -22 5.00710 2.85749   2
  -1  -1 -22 9.05048 4.19829   6
  -1  -1 -22 5.69374 2.49580   5
   1   1 -22 6.07442 4.03176   6
  -1  -1 -22 5.51707 2.19035   2
  -1   1 -22 10.0694 3.01547   6
  -1   1 -22 9.55815 2.91968   2
   1  -1 -22 0.60771 4.87777   6
   2   1 -22 66.8545 4.07251   5
   2   1 -22 57.0980 6.41441   6
   2   1 -22 69.1359 4.50877   2
  -2  -1 -22 64.8852 4.82353   6
  -2  -1 -22 65.4661 4.40010   2
   2  -1 -22 68.7156 5.04054   5
  -2  -1  22 69.6331 4.61709   5
  -2   1 -22 68.8348 6.59913   6
  -2   1 -22 74.1663 4.76610   2
  -3  -1 -22 5.98530 2.92297   6
  -3  -1 -22 4.98310 1.69076   2
   3   1 -22 2.10091 1.95115   5
  -3  -1  22 5.28751 1.91116   5
   3  -1 -22 1.35962 1.84862   5
  -3   1 -22 4.11113 1.87775   2
   0   2 -22 80.7551 4.99531   2
   0  -2 -22 84.1977 5.91061   6
   0  -2 -22 84.9545 5.79892   5
   0   2 -22 83.0038 5.31058   6
   0  -2  22 86.6301 5.07976   5
  -1  -2 -22 37.7968 4.53661   6
   1   2 -22 40.1845 3.65081   5
   1   2 -22 39.3146 3.87003   2
   1   2 -22 37.0920 4.63684   6
  -1  -2 -22 40.2687 4.49429   2
   1  -2  22 40.6347 4.59690   5
  -1   2 -22 38.6981 3.30797   2
  -1   2 -22 28.3217 4.62091   6
   1  -2 -22 40.9897 5.05331   5
  -1  -2  22 40.9674 3.62063   5
   2   2 -22 100.151 5.27611   6
  -2  -2 -22 99.6729 5.65666   6
   2   2 -22 103.737 4.31022   2
  -2  -2 -22 94.3440 4.27328   2
   2  -2 -22 101.923 6.08807   5
  -2   2 -22 114.485 5.98997   6
  -2   2 -22 108.059 5.38661   2
  -2  -2  22 117.771 6.12520   5
  -3  -2 -22 73.8709 3.31029   2
   3   2 -22 68.0723 3.27770   2
   3  -2 -22 73.9403 3.66801   5
  -3   2 -22 67.4369 3.49540   2
   0  -3 -22 2.78278 2.40989   5
   0   3 -22 1.59168 1.83348   2
   0  -3  22 1.50626 1.92137   5
   0   3 -22 0.04781 2.95964   6
   1  -3  22 98.1743 5.43980   5
   1   3 -22 92.0486 5.55643   6
   1   3 -22 88.6838 4.10330   2
  -1  -3  22 89.1910 4.59576   5
   1  -3 -22 96.0391 4.81674   5
  -1   3 -22 83.7777 5.88346   6
  -1   3 -22 97.0710 5.10297   2
   2   3 -22 46.6894 3.11352   2
  -2  -3 -22 67.6989 4.28180   2
   2  -3  22 61.5584 3.67811   5
  -2  -3  22 66.7516 3.78885   5
  -2   3 -22 66.6053 3.67923   2
   2  -3 -22 65.2448 3.89475   5
   3  -3 -22 56.8958 3.10028   5
   0   4 -22 -0.7461 1.76793   2
   0  -4  22 -1.1978 2.35429   5
   1  -4  22 10.1821 2.00681   5
  -1  -4  22 17.4714 2.46206   5
  -1   4 -22 16.1226 2.76726   2
   1  -4 -22 14.6582 2.89041   5
   2   4 -22 28.4450 2.30692   2
   0  -5  22 18.6101 2.29087   5
   0   0 -23 1.14331 3.06564   6
   0   0 -23 5.70999 2.93746   5
   0   0  23 -0.5192 2.23839   5
   0   0 -23 -0.3405 2.69208   2
   1   0  23 13.2390 2.33676   5
   1   0 -23 7.29354 2.01875   5
   1   0 -23 13.4085 2.31183   2
   1   0 -23 8.43362 4.42525   6
  -1   0 -23 11.7599 2.44194   5
  -1   0 -23 9.95411 1.95882   2
  -1   0 -23 8.03978 3.14677   6
   2   0 -23 51.1492 4.40082   5
  -2   0 -23 52.1992 3.11084   2
  -2   0 -23 48.6886 4.57029   6
  -3   0 -23 222.023 6.91529   2
  -3   0  23 220.839 7.70120   5
   3   0 -23 230.702 7.69931   5
   0  -1 -23 113.471 5.61038   5
   0   1 -23 118.332 4.85397   2
   0  -1  23 114.912 5.40805   5
   0  -1 -23 117.811 5.00206   2
   0   1 -23 115.767 7.31515   6
   0   1 -23 114.382 5.50995   5
   1   1 -23 84.3060 4.05990   2
   1  -1  23 85.5655 4.74493   5
  -1  -1 -23 88.4783 4.80162   2
   1   1 -23 80.3146 6.29374   6
  -1  -1 -23 85.2377 5.17454   6
   1   1 -23 82.9750 4.71090   5
  -1   1 -23 68.6076 5.08467   6
  -1  -1  23 87.8207 4.73776   5
  -1   1 -23 82.7604 3.93972   2
   1   1  23 80.2678 4.88034   5
   1  -1 -23 81.8514 7.48690   6
   1  -1 -23 80.3419 4.55481   5
   2   1 -23 54.4500 4.56929   6
   2   1 -23 42.2355 3.20572   2
  -2  -1 -23 59.8738 3.36012   2
   2   1 -23 54.4338 4.55897   5
  -2  -1 -23 44.0266 4.78030   6
  -2   1 -23 58.5562 4.60924   6
  -2  -1  23 56.8722 3.63498   5
  -2   1 -23 56.7598 3.29948   2
   2  -1 -23 57.3121 4.53307   5
  -3  -1 -23 1.66125 1.68397   2
  -3  -1  23 10.3212 2.07128   5
   3  -1 -23 7.19505 1.58844   5
  -3   1 -23 11.1302 1.67017   2
   0  -2  23 9.83895 2.24954   5
   0  -2 -23 8.27800 3.13905   5
   0   2 -23 12.9264 1.92582   2
   0   2 -23 13.4021 3.19155   6
   1   2 -23 150.922 5.81486   2
  -1  -2 -23 135.619 7.90224   6
   1   2 -23 135.024 7.22796   6
  -1  -2 -23 114.972 5.11342   2
   1  -2  23 147.203 5.84604   5
  -1  -2  23 154.501 6.93644   5
  -1   2 -23 153.117 6.01485   2
   1  -2 -23 139.695 6.57098   5
  -1   2 -23 147.560 6.47503   6
  -2  -2 -23 15.7999 1.95762   2
   2   2 -23 7.06219 3.28139   6
   2   2 -23 11.7731 2.47740   2
   2  -2 -23 16.6451 2.58705   5
  -2   2 -23 19.8120 2.58428   2
  -2  -2  23 19.5185 2.35037   5
   3  -2 -23 12.9157 1.83886   5
   0  -3 -23 75.7681 4.32874   5
   0   3 -23 84.8278 3.83431   2
   0  -3  23 98.6626 5.13256   5
   1   3 -23 8.13331 2.34343   2
   1  -3  23 12.3656 1.81125   5
  -1   3 -23 7.95511 1.90315   2
  -1  -3  23 8.58996 1.98334   5
   1  -3 -23 8.50417 1.85441   5
   2   3 -23 24.2894 2.41051   2
  -2  -3  23 35.2734 2.88528   5
   2  -3 -23 36.5089 2.74150   5
   0   4 -23 0.62000 1.73153   2
   0  -4  23 0.28114 1.65827   5
   1  -4  23 4.81952 1.60518   5
  -1  -4  23 17.9618 2.38677   5
   1  -4 -23 10.9968 1.81070   5
   0   0 -24 14.8488 2.57423   2
   0   0  24 14.3208 2.36563   5
   0   0 -24 15.2835 3.06097   6
  -1   0  24 18.1169 2.40919   5
  -1   0 -24 16.4999 2.71202   2
   1   0 -24 20.2116 2.87621   2
   1   0 -24 20.5259 2.70292   5
   1   0 -24 17.2954 4.78210   6
  -1   0 -24 25.5697 3.28983   6
   1   0  24 17.4356 2.62169   5
  -2   0 -24 89.6176 3.87024   2
   0  -1 -24 8.57934 2.01303   5
   0  -1 -24 10.8195 2.13921   2
   0   1  24 15.2207 2.34955   5
   0  -1 -24 9.75351 3.44238   6
   0  -1  24 8.58489 2.86857   5
   0   1 -24 9.62418 1.93656   2
   0   1 -24 5.97374 3.11415   6
  -1  -1 -24 69.4723 6.31541   6
   1   1 -24 83.4645 4.94158   5
   1  -1  24 73.8405 4.03461   5
   1   1 -24 79.3103 3.73773   2
   1   1 -24 82.0901 5.32953   6
  -1  -1  24 81.5364 4.79238   5
  -1   1 -24 80.0375 3.72417   2
   1  -1 -24 71.1965 4.17971   5
  -1   1 -24 79.8685 5.16709   6
   2   1 -24 1.98394 1.61971   5
  -2  -1 -24 1.52339 1.55873   2
   2  -1 -24 -0.3080 1.60071   5
  -2   1 -24 1.18561 2.19544   2
  -2  -1  24 1.07062 1.76872   5
   0  -2  24 110.947 4.70636   5
   0   2 -24 97.6931 4.36033   2
   0  -2 -24 113.552 5.33955   5
   1   2 -24 107.067 4.15259   2
   1  -2  24 107.256 4.72543   5
  -1  -2  24 103.674 4.71410   5
   1  -2 -24 107.677 4.80442   5
   2   2 -24 2.52707 1.67397   2
  -2  -2  24 5.25093 1.69061   5
   2  -2 -24 5.98682 1.67025   5
  -2   2 -24 3.92846 1.61784   2
   0  -3  24 10.1829 1.76673   5
   0   3 -24 9.32578 1.66564   2
   1  -3  24 90.0658 3.94882   5
   1   3 -24 72.4909 3.36169   2
  -1  -3  24 89.0238 4.32605   5
   1  -3 -24 114.081 4.42103   5
  -1   3 -24 105.232 3.96566   2
   0   0 -25 2.26529 1.75322   5
   0   0 -25 1.23257 1.84504   2
   0   0  25 -1.6001 1.71988   5
  -1   0  25 0.53334 1.70815   5
  -1   0 -25 0.68595 1.54479   2
   1   0 -25 2.54250 1.80011   5
   2   0 -25 1.81901 1.62022   5
  -2   0  25 -0.2482 1.50634   5
  -2   0 -25 2.30196 1.53594   2
   0   1  25 50.7464 3.20130   5
   0  -1  25 47.5089 3.11208   5
   0  -1 -25 52.1406 3.36893   5
   1   1 -25 24.6479 2.59895   2
   1  -1  25 36.1616 3.03497   5
  -1   1  25 41.5846 3.02844   5
  -1  -1 -25 33.0027 2.69580   2
   1  -1 -25 39.7148 2.82293   5
  -1  -1  25 41.1760 3.09894   5
  -1   1 -25 42.9574 2.70969   2
  -2   1  25 4.42868 1.67682   5
   2  -1 -25 4.69804 1.55844   5
  -2  -1  25 1.32803 1.54346   5
   0   2  25 124.879 5.29341   5
   0   2 -25 143.938 4.72441   2
   0  -2  25 150.668 5.39701   5
   1   2 -25 7.74967 1.68240   2
   1  -2 -25 9.29970 2.22036   5
  -1  -2  25 9.14342 1.63127   5
  -1   2 -25 8.40829 1.76581   2
   0   0  26 27.7398 2.54010   5
  -1   0  26 27.3260 2.67108   5
   0  -1  26 194.166 6.53535   5
  -1  -1  26 14.4363 2.05597   5
   0   0   0    0.00    0.00   0
;
_shelx_hkl_checksum                17458
_olex2_submission_special_instructions  'No special instructions were received'
